# Supplementary material for: Cell-of-origin–specific proteomics of extracellular vesicles
Source: PNAS Nexus. 2023 Apr 3;2(4):pgad107. doi: 10.1093/pnasnexus/pgad107 (PMC10119638; doi:10.1093/pnasnexus/pgad107)
Supplement: pgad107_Supplementary_Data [file pgad107_supplementary_data.zip]

Archive with 5 entries (5 files):
- PNASNEXUS-PNASNEXUS-2022-00936-T-s05.docx
- PNASNEXUS-PNASNEXUS-2022-00936-T-s01.xlsx
- PNASNEXUS-PNASNEXUS-2022-00936-T-s02.xlsx
- PNASNEXUS-PNASNEXUS-2022-00936-T-s03.xlsx
- PNASNEXUS-PNASNEXUS-2022-00936-T-s04.xlsx
