# Supplementary material for: Cell-of-origin–specific proteomics of extracellular vesicles
Source: PNAS Nexus. 2023 Apr 3;2(4):pgad107. doi: 10.1093/pnasnexus/pgad107 (PMC10119638; doi:10.1093/pnasnexus/pgad107)
Supplement: pgad107_Supplementary_Data [file pgad107_supplementary_data.zip › PNASNEXUS-PNASNEXUS-2022-00936-T-s01.xlsx]

## Sheet: EV markers
Protein name	Gene name	class	reported marker	likely marker	frequently identified
Disintegrin and metalloproteinase domain-containing protein 10	Adam10	integral membrane protein	+	+
Annexin A1	Anxa1	secreted; peripheral membrane protein
Annexin A10	Anxa10	secreted; peripheral membrane protein
Annexin A11	Anxa11	secreted; peripheral membrane protein	+	+
Annexin A13	Anxa13	secreted; peripheral membrane protein
Annexin A2	Anxa2	secreted; peripheral membrane protein	+	+
Annexin A3	Anxa3	secreted; peripheral membrane protein
Annexin A4	Anxa4	secreted; peripheral membrane protein
Annexin A5	Anxa5	secreted; peripheral membrane protein
Annexin A6	Anxa6	secreted; peripheral membrane protein		+
Annexin A7	Anxa7	secreted; peripheral membrane protein
Annexin A8	Anxa8	secreted; peripheral membrane protein
Annexin A9	Anxa9	secreted; peripheral membrane protein
Aquaporin-1	Aqp1	integral membrane protein
CD63 antigen, Tetraspanin-30	Cd63	integral membrane protein	+	+
CD81 antigen, Tetraspanin-28	Cd81	integral membrane protein	+	+
CD82 antigen, Tetraspanin-27	Cd82	integral membrane protein		+
CD9 antigen, Tetraspanin-29	Cd9	integral membrane protein	+	+
EGF-like repeat and discoidin I-like domain-containing protein 3	Edil3	secreted; peripheral membrane protein		+
Flotillin-1	Flot1	integral membrane protein	+	+
Immunoglobulin superfamily member 8	Igsf8	integral membrane protein
Galectin-1	Lgals1	secreted; peripheral membrane protein
Galectin-3	Lgals3	secreted; peripheral membrane protein
Galectin-3-binding protein	Lgals3bp	secreted; peripheral membrane protein
Galectin;Galectin-9	Lgals9	secreted; peripheral membrane protein
Lactadherin	Mfge8	secreted; peripheral membrane protein	+	+
Programmed cell death protein 6	Pdcd6	luminal protein
Programmed cell death 6-interacting protein	Pdcd6ip	luminal protein		+
Syntenin-1	Sdcbp	luminal protein	+	+
Tumor susceptibility gene 101 protein	Tsg101	luminal protein	+	+
Tetraspanin-13	Tspan13	integral membrane protein
Tetraspanin-14	Tspan14	integral membrane protein		+
Tetraspanin-15	Tspan15	integral membrane protein
Tetraspanin-18	Tspan18	integral membrane protein
Tetraspanin-2	Tspan2	integral membrane protein
Tetraspanin-3	Tspan3	integral membrane protein
Tetraspanin-31	Tspan31	integral membrane protein
Tetraspanin-32	Tspan32	integral membrane protein
Tetraspanin-33	Tspan33	integral membrane protein
Tetraspanin-4	Tspan4	integral membrane protein
Tetraspanin-5	Tspan5	integral membrane protein
Tetraspanin-6	Tspan6	integral membrane protein
Tetraspanin-7	Tspan7	integral membrane protein		+
Tetraspanin-8	Tspan8	integral membrane protein		+
Tetraspanin-9	Tspan9	integral membrane protein		+
EH domain-containing protein 4	Ehd4	secreted; peripheral membrane protein	+	+
EH domain-containing protein 3	Ehd3	secreted; peripheral membrane protein
EH domain-containing protein 1	Ehd1	secreted; peripheral membrane protein		+

## Sheet: contaminants
Protein name	Gene name	class
Alpha-2-macroglobulin	A2m	macroglobulin
Serum albumin	Alb	plasma protein
Apolipoprotein A-I;Proapolipoprotein A-I;Truncated apolipoprotein A-I	Apoa1	lipopotein
Apolipoprotein A-II;Proapolipoprotein A-II	Apoa2	lipopotein
Apolipoprotein A-IV	Apoa4	lipopotein
Apolipoprotein A-V	Apoa5	lipopotein
Apolipoprotein B-100;Apolipoprotein B-48	Apob	lipopotein
Apolipoprotein C-I	Apoc1	lipopotein
Apolipoprotein C-II	Apoc2	lipopotein
Apolipoprotein C-III	Apoc3	lipopotein
Apolipoprotein C-IV	Apoc4	lipopotein
Apolipoprotein E	Apoe	lipopotein
Apolipoprotein F	Apof	lipopotein
Complement C1q subcomponent subunit A	C1qa	complement factor (associated)
Complement C1q subcomponent subunit B	C1qb	complement factor (associated)
Complement C1q subcomponent subunit C	C1qc	complement factor (associated)
Complement C1q tumor necrosis factor-related protein 1	C1qtnf1	complement factor (associated)
Complement C1q tumor necrosis factor-related protein 3	C1qtnf3	complement factor (associated)
Complement C1q and tumor necrosis factor-related protein 9	C1qtnf9	complement factor (associated)
Complement C1r-A subcomponent;Complement C1r-A subcomponent heavy chain;Complement C1r-A subcomponent light chain	C1ra	complement factor (associated)
Complement C1r-B subcomponent;Complement C1r-B subcomponent heavy chain;Complement C1r-B subcomponent light chain	C1rb	complement factor (associated)
Complement C1s-A subcomponent;Complement C1s-A subcomponent heavy chain;Complement C1s-A subcomponent light chain	C1s	complement factor (associated)
Complement C1s-B subcomponent;Complement C1s-B subcomponent heavy chain;Complement C1s-B subcomponent light chain	C1sb	complement factor (associated)
Complement C3;Complement C3 beta chain;C3-beta-c;Complement C3 alpha chain;C3a anaphylatoxin;Acylation stimulating protein;Complement C3b alpha chain;Complement C3c alpha chain fragment 1;Complement C3dg fragment;Complement C3g fragment;Complement C3d fragment;Complement C3f fragment;Complement C3c alpha chain fragment 2	C3	complement factor (associated)
Complement C4-B;Complement C4 beta chain;Complement C4 alpha chain;C4a anaphylatoxin;Complement C4 gamma chain	C4b	complement factor (associated)
C4b-binding protein	C4bpa	complement factor (associated)
Complement C5;Complement C5 beta chain;Complement C5 alpha chain;C5a anaphylatoxin;Complement C5 alpha chain	C5	complement factor (associated)
	C6	complement factor (associated)
	C7	complement factor (associated)
Complement component C8 alpha chain	C8a	complement factor (associated)
Complement component C8 beta chain	C8b	complement factor (associated)
Complement component C8 gamma chain	C8g	complement factor (associated)
Complement component C9	C9	complement factor (associated)
Coagulation factor X;Factor X light chain;Factor X heavy chain;Activated factor Xa heavy chain	F10	coagulation factor (associated)
Coagulation factor XI;Coagulation factor XIa heavy chain;Coagulation factor XIa light chain	F11	coagulation factor (associated)
Coagulation factor XII;Coagulation factor XIIa heavy chain;Coagulation factor XIIa light chain	F12	coagulation factor (associated)
Coagulation factor XIII A chain	F13a1	coagulation factor (associated)
Coagulation factor XIII B chain	F13b	coagulation factor (associated)
Prothrombin;Activation peptide fragment 1;Activation peptide fragment 2;Thrombin light chain;Thrombin heavy chain;Prothrombin	F2	coagulation factor (associated)
Coagulation factor V;Coagulation factor V heavy chain;Coagulation factor V light chain	F5	coagulation factor (associated)
Coagulation factor VII;Factor VII light chain;Factor VII heavy chain	F7	coagulation factor (associated)
Coagulation factor VIII	F8	coagulation factor (associated)
Coagulation factor IX;Coagulation factor IXa light chain;Coagulation factor IXa heavy chain	F9	coagulation factor (associated)
Fibrinogen alpha chain;Fibrinopeptide A;Fibrinogen alpha chain	Fga	fibrinogen
Fibrinogen beta chain;Fibrinopeptide B;Fibrinogen beta chain	Fgb	fibrinogen
Fibrinogen gamma chain	Fgg	fibrinogen
Haptoglobin-related protein	Hpr	plasma protein
Hemoglobin subunit beta	Hbb	haemoglobin
Haemoglobin subunit A	Hba	haemoglobin
Hemoglobin subunit alpha	Hba1;Hba2	haemoglobin
Hemicentin-2	Hmcn2	plasma protein
Ig alpha-1 chain C region	Igha1	immunoglobulin
Immunoglobulin J chain	Igj;Jchain	immunoglobulin
Ig alpha-2 chain C region	Igha2	immunoglobulin
Complement C1r subcomponent;Complement C1r subcomponent heavy chain;Complement C1r subcomponent light chain	C1r	complement factor (associated)
Fibronectin;Anastellin;Ugl-Y1;Ugl-Y2;Ugl-Y3	Fn1	fibronectin
von Willebrand factor;von Willebrand antigen 2	Vwf	coagulation factor (associated)
Complement C1s-A subcomponent;Complement C1s-A subcomponent heavy chain;Complement C1s-A subcomponent light chain	C1s1	complement factor (associated)
	C1sa	complement factor (associated)
Ig mu chain C region	Ighm	immunoglobulin
Ig gamma-4 chain C region	Ighg4	immunoglobulin
Ig gamma-3 chain C region	Ighg3	immunoglobulin
Ig gamma-2 chain C region	Ighg2	immunoglobulin
Ig gamma-1 chain C region	Ighg1	immunoglobulin
Ig kappa chain C region	Igkc	immunoglobulin
Fatty acid synthase;[Acyl-carrier-protein] S-acetyltransferase;[Acyl-carrier-protein] S-malonyltransferase;3-oxoacyl-[acyl-carrier-protein] synthase;3-oxoacyl-[acyl-carrier-protein] reductase;3-hydroxyacyl-[acyl-carrier-protein] dehydratase;Enoyl-[acyl-carrier-protein] reductase;Oleoyl-[acyl-carrier-protein] hydrolase	Fasn	lipopotein associated
Reelin	Reln	plasma protein
Talin-1	Tln1	plasma protein
Filamin-A	Flna	plasma protein
Tenascin-N	Tnn	plasma protein

## Sheet: reagents
Protein name	Gene name	class
Trypsin		CON
MML152			separate FASTA file, heterologously expressed protein
Streptavidin		CON
