# Supplementary material for: Cell-of-origin–specific proteomics of extracellular vesicles
Source: PNAS Nexus. 2023 Apr 3;2(4):pgad107. doi: 10.1093/pnasnexus/pgad107 (PMC10119638; doi:10.1093/pnasnexus/pgad107)
Supplement: pgad107_Supplementary_Data [file pgad107_supplementary_data.zip › PNASNEXUS-PNASNEXUS-2022-00936-T-s02.xlsx]

## Sheet: SIEVE
	logFC	AveExpr	t	P.Value	adj.P.Val	B
Cdv3	NA	19.9816	NA	NA	NA	NA
Eloc	1.81771	24.0358	7.48818	9.67867e-05	0.000368905	1.68727
Agfg1	-0.0952306	23.1098	-0.306145	0.767802	0.791753	-7.19887
Ktn1	NA	NA	NA	NA	NA	NA
Trip12	NA	NA	NA	NA	NA	NA
Psmc3	NA	20.8806	NA	NA	NA	NA
Abi2	NA	NA	NA	NA	NA	NA
Inppl1	NA	20.9508	NA	NA	NA	NA
Tmem237	NA	23.5915	NA	NA	NA	NA
Tns1	NA	NA	NA	NA	NA	NA
Bzw1	0.751335	25.1667	1.81414	0.109611	0.134395	-5.71418
Stk16	NA	NA	NA	NA	NA	NA
Casp8	NA	NA	NA	NA	NA	NA
Ctsh	NA	NA	NA	NA	NA	NA
Agap1	NA	NA	NA	NA	NA	NA
Fat1	1.2975	31.5929	5.37557	0.000818973	0.00200258	-0.612757
Myl1	-0.040411	27.7555	-0.0930455	0.9283	0.937021	-7.2465
Dst	NA	NA	NA	NA	NA	NA
Atf6b	1.27744	20.6089	3.16603	0.0217754	0.0316683	-3.5904
Prrc2c	-0.845989	24.7317	-2.39723	0.0452915	0.0601177	-4.84919
Spata5	2.50476	26.3539	6.22606	0.00032582	0.000970656	0.38127
S100a13	NA	23.7779	NA	NA	NA	NA
Arhgap12	NA	NA	NA	NA	NA	NA
Cysrt1	NA	26.3282	NA	NA	NA	NA
B4galt2	NA	23.2453	NA	NA	NA	NA
Cyb5r3	NA	22.318	NA	NA	NA	NA
Atg7	NA	NA	NA	NA	NA	NA
Gm9774	NA	NA	NA	NA	NA	NA
Mapkap1	NA	NA	NA	NA	NA	NA
Stx6	NA	NA	NA	NA	NA	NA
Usp4	0.194265	24.959	0.720472	0.493029	0.531317	-6.96847
Rab3gap2	NA	NA	NA	NA	NA	NA
Usp19	NA	21.5893	NA	NA	NA	NA
Diexf	NA	NA	NA	NA	NA	NA
Atp6v1h	NA	21.9185	NA	NA	NA	NA
Igsf3	4.22738	22.3603	3.88822	0.00521517	0.00925168	-2.59929
Prkar2a	1.8618	22.8078	5.51687	0.000698183	0.00179667	-0.440697
Mbnl1	1.56358	26.0843	6.31311	0.000297979	0.000898642	0.477565
Osbpl9	1.17695	20.8141	2.49023	0.0761003	0.0962593	-4.46915
Lrba	NA	NA	NA	NA	NA	NA
Cr1l	NA	NA	NA	NA	NA	NA
Snw1	0.330827	23.0142	0.729304	0.495601	0.533462	-6.61043
Gpr39	3.39355	24.2384	13.6103	4.99976e-06	3.64177e-05	4.96285
Kpna4	1.28765	23.8586	3.71237	0.0115749	0.018171	-2.90611
Rabggtb	NA	NA	NA	NA	NA	NA
Hax1	NA	NA	NA	NA	NA	NA
Rps27	-0.178271	22.6783	-0.521999	0.618938	0.652332	-6.98744
Antxr2	NA	22.7954	NA	NA	NA	NA
Ube2d3	4.54847	24.7969	18.3151	1.6519e-07	6.4088e-06	8.16964
Sh3glb1	1.18435	22.2347	3.63771	0.0125843	0.0195246	-2.99699
Ngf	1.12754	25.4651	3.70673	0.00668412	0.0113537	-2.86301
Crip1	NA	24.2999	NA	NA	NA	NA
Lrrfip2	NA	NA	NA	NA	NA	NA
Nexn	NA	NA	NA	NA	NA	NA
X3110082I17Rik	NA	NA	NA	NA	NA	NA
Atrx	NA	NA	NA	NA	NA	NA
Ints3	NA	19.7408	NA	NA	NA	NA
Orai2	NA	NA	NA	NA	NA	NA
Smarcd3	1.11272	25.4998	4.56842	0.00214877	0.00446103	-1.65096
S100a4	0.731079	29.3266	3.52997	0.00855052	0.0139453	-3.12374
Il6ra	NA	NA	NA	NA	NA	NA
Rnf34	NA	NA	NA	NA	NA	NA
Nras	4.30479	27.9143	15.9153	4.63515e-07	8.81939e-06	7.19609
Nub1	0.801423	23.533	2.30953	0.0569261	0.0740772	-4.91181
Camk2d	NA	NA	NA	NA	NA	NA
Fubp1	1.10594	28.9138	4.30149	0.00301814	0.00588229	-2.01526
Elp6	NA	NA	NA	NA	NA	NA
Rbpj	1.43381	22.6614	3.45579	0.0118757	0.0186092	-3.26954
2011-09-01	1.7598	26.9615	7.08481	0.000140097	0.000497576	1.29012
Ctbp1	0.408665	23.6318	1.95567	0.0885639	0.110721	-5.51048
Hip1	1.0568	26.2038	2.49979	0.0500097	0.0658244	-4.47545
Hmgb1	1.02857	23.184	3.18144	0.0170215	0.0254434	-3.65345
Pxn	NA	NA	NA	NA	NA	NA
Pum3	NA	22.8236	NA	NA	NA	NA
H2afj	1.75754	33.3779	6.87716	0.000170563	0.000570422	1.0785
Washc2	NA	NA	NA	NA	NA	NA
Arl8b	NA	23.506	NA	NA	NA	NA
Tra2a	-0.584821	25.4948	-1.70071	0.129845	0.155978	-5.87314
Gm45233	NA	NA	NA	NA	NA	NA
Tmem176a	NA	NA	NA	NA	NA	NA
Pianp	NA	NA	NA	NA	NA	NA
Gng12	4.0831	24.7164	10.5452	2.47178e-05	0.000128368	3.35983
C2cd5	NA	21.2775	NA	NA	NA	NA
Capns1	1.22858	22.4937	4.41696	0.00367835	0.00688789	-2.00495
Thop1	NA	NA	NA	NA	NA	NA
Aplp1	NA	NA	NA	NA	NA	NA
Fnbp4	1.44546	19.9016	3.05834	0.0447114	0.0594423	-3.86348
Kctd5	NA	NA	NA	NA	NA	NA
Lims1	0.276337	23.701	0.777231	0.460783	0.499424	-6.9239
Hdac2	NA	22.8771	NA	NA	NA	NA
Pdxdc1	NA	NA	NA	NA	NA	NA
Luc7l	NA	21.4515	NA	NA	NA	NA
Jmjd8	NA	NA	NA	NA	NA	NA
Acbd3	1.54968	22.2676	6.30568	0.000300249	0.000903902	0.469384
Acadl	0.590616	25.5625	2.53587	0.0367095	0.0499237	-4.637
Uap1	2.24661	25.2331	8.29346	4.8388e-05	0.000209519	2.42897
F3	5.59845	26.4763	15.6251	5.30323e-07	9.14671e-06	7.06598
Pole3	NA	NA	NA	NA	NA	NA
Manba	NA	NA	NA	NA	NA	NA
Tgfbr3	4.26854	25.0821	12.1711	3.25045e-06	2.68631e-05	5.25784
Mark2	3.49787	22.415	11.3099	5.0387e-05	0.000216197	2.80441
Cmas	NA	23.7283	NA	NA	NA	NA
Pck2	0.627062	23.4283	3.05714	0.0168684	0.0252564	-3.83681
Ranbp10	NA	NA	NA	NA	NA	NA
Mtrr	NA	NA	NA	NA	NA	NA
Gnptg	NA	NA	NA	NA	NA	NA
Lrp1	1.37683	26.2106	6.05879	0.0003878	0.00111663	0.193487
Selenof	NA	NA	NA	NA	NA	NA
Ckap5	NA	NA	NA	NA	NA	NA
Pdcd2	1.73194	21.3555	5.35244	0.00226465	0.00462894	-1.12819
Parn	NA	NA	NA	NA	NA	NA
Loxl1	1.03123	33.2928	5.07433	0.0011613	0.00267596	-0.989116
Lmnb2	NA	NA	NA	NA	NA	NA
Vamp8	3.49976	24.8629	13.269	1.7429e-06	1.74188e-05	5.89008
Cdc42ep1	NA	NA	NA	NA	NA	NA
Llgl1	1.55251	24.0744	3.70733	0.0116402	0.0182568	-3.03548
Gas1	3.95475	23.8123	10.8106	6.40351e-05	0.000260844	2.57548
Ppp4r2	NA	NA	NA	NA	NA	NA
Polr2a	-0.633331	27.0364	-2.70421	0.0284854	0.0401363	-4.37831
Arhgef7	NA	19.3929	NA	NA	NA	NA
Pdia4	NA	NA	NA	NA	NA	NA
Ush1c	0.77209	22.0923	2.7305	0.0273842	0.0387116	-4.33788
Slc4a2	NA	22.3537	NA	NA	NA	NA
Srpk2	NA	21.4818	NA	NA	NA	NA
Btd	NA	NA	NA	NA	NA	NA
Arsb	NA	NA	NA	NA	NA	NA
Cluh	1.06222	23.0943	1.46635	0.208506	0.240068	-5.7894
Smarca4	0.949682	24.6715	4.63486	0.00197778	0.00415116	-1.5619
Rprd1b	NA	NA	NA	NA	NA	NA
Wdhd1	0.579793	21.9874	1.57243	0.17121	0.200347	-5.71495
Golga3	NA	NA	NA	NA	NA	NA
Cnot4	0.995747	22.8361	3.13235	0.0181745	0.0269328	-3.72303
Eef1d	1.45743	27.9178	3.43502	0.00977748	0.0156786	-3.26525
Edc4	NA	NA	NA	NA	NA	NA
Slc39a14	3.34331	24.5476	16.6755	3.29245e-07	8.21983e-06	7.52357
Cdc23	NA	NA	NA	NA	NA	NA
Nfya	NA	NA	NA	NA	NA	NA
Gpa33	NA	24.0667	NA	NA	NA	NA
2010-09-01	NA	NA	NA	NA	NA	NA
Xpo4	NA	NA	NA	NA	NA	NA
Syncrip	0.827801	30.0523	3.73504	0.00642828	0.0110256	-2.8216
Otud4	1.24654	23.929	4.26301	0.00317241	0.00610681	-2.06863
Osmr	NA	25.4041	NA	NA	NA	NA
P2ry2	NA	23.0007	NA	NA	NA	NA
Tgm1	NA	23.0296	NA	NA	NA	NA
Rbbp5	NA	NA	NA	NA	NA	NA
Dock7	0.668004	23.3285	1.69069	0.137919	0.165215	-5.78368
Gatad2b	1.00504	22.244	4.03501	0.00576298	0.0100882	-2.49137
Spn	4.64502	24.274	20.1215	8.25016e-08	5.70932e-06	8.79858
Csnk1g1	NA	22.6213	NA	NA	NA	NA
Crebbp	0.725772	20.0742	2.75664	0.0303323	0.0422881	-4.26245
Mapk3	NA	20.9588	NA	NA	NA	NA
Bub3	0.644219	27.7624	2.91702	0.0207383	0.0304433	-4.05129
Cd81	NA	NA	NA	NA	NA	NA
Adam9	4.7821	26.0674	22.9217	3.14262e-08	5.4557e-06	9.63231
Pold3	NA	NA	NA	NA	NA	NA
Hebp1	NA	NA	NA	NA	NA	NA
Rpl23a.ps3	0.7153	26.5859	3.15336	0.0146566	0.0222568	-3.69019
Rcor1	NA	NA	NA	NA	NA	NA
Rpl18	0.798575	27.7672	3.47929	0.00918346	0.014809	-3.19915
Taldo1	NA	NA	NA	NA	NA	NA
Rcn3	NA	NA	NA	NA	NA	NA
Stx3	NA	NA	NA	NA	NA	NA
Dkkl1	NA	NA	NA	NA	NA	NA
Plpbp	NA	NA	NA	NA	NA	NA
Prpf40a	NA	21.2274	NA	NA	NA	NA
Bpnt1	NA	NA	NA	NA	NA	NA
Rfx1	NA	NA	NA	NA	NA	NA
Bax	NA	21.3595	NA	NA	NA	NA
Ddhd2	NA	NA	NA	NA	NA	NA
Rnh1	NA	NA	NA	NA	NA	NA
Aldh16a1	2.10503	22.5268	8.84543	3.10423e-05	0.000152315	2.90145
Sh3rf1	NA	NA	NA	NA	NA	NA
Gys1	-0.563204	23.8136	-1.83695	0.105921	0.130429	-5.68173
Hdac6	NA	NA	NA	NA	NA	NA
Pls3	1.50337	21.328	3.18087	0.0401488	0.0539186	-3.7401
Cherp	0.941138	25.5753	4.17459	0.0035604	0.00671089	-2.19205
Myo9b	NA	NA	NA	NA	NA	NA
Rab3gap1	NA	NA	NA	NA	NA	NA
Efr3a	5.09559	24.0002	6.60847	0.00081211	0.00198863	-0.0226094
Cdc42bpa	NA	23.1275	NA	NA	NA	NA
Rbm34	NA	NA	NA	NA	NA	NA
Eps15l1	1.02202	28.5164	2.42114	0.0436776	0.0581837	-4.81269
Iws1	NA	NA	NA	NA	NA	NA
Rpl18a	1.18829	27.3017	5.28034	0.000913349	0.00219587	-0.730331
Cnot1	NA	18.7161	NA	NA	NA	NA
Tln2	4.87695	25.0888	16.5378	6.53472e-06	4.47537e-05	4.71749
Rps25	-0.0792109	29.1517	-0.303898	0.769448	0.792974	-7.19964
Tspan3	4.31421	23.9676	18.718	1.40711e-07	6.4088e-06	8.31694
Commd4	NA	NA	NA	NA	NA	NA
Cmtm7	NA	23.5573	NA	NA	NA	NA
Ubl7	NA	NA	NA	NA	NA	NA
Slc44a2	NA	23.0027	NA	NA	NA	NA
Eif1b	NA	NA	NA	NA	NA	NA
Adpgk	NA	19.5394	NA	NA	NA	NA
Sparc	-0.510734	22.5549	-0.836207	0.42882	0.467433	-6.87455
Idh3a	NA	NA	NA	NA	NA	NA
Mindy2	NA	NA	NA	NA	NA	NA
Oaf	NA	NA	NA	NA	NA	NA
Usp47	NA	NA	NA	NA	NA	NA
Vegfa	0.288733	18.8458	0.216544	0.836348	0.855254	-6.87996
Trappc6b	NA	NA	NA	NA	NA	NA
Col18a1	0.27777	25.2403	1.13539	0.291119	0.326228	-6.58095
Sgta	NA	26.7146	NA	NA	NA	NA
Icosl	NA	20.6157	NA	NA	NA	NA
Csrp2	NA	21.3786	NA	NA	NA	NA
Hist2h3c1	1.45719	32.2907	4.3515	0.00282975	0.00558478	-1.94623
Ncoa1	1.36692	20.7034	5.49215	0.000717814	0.00183004	-0.4706
C1s2	NA	NA	NA	NA	NA	NA
Xpot	NA	23.1341	NA	NA	NA	NA
Abracl	2.96744	21.6553	8.57102	0.000216354	0.000696962	1.36373
Pgf	NA	NA	NA	NA	NA	NA
Tbca	NA	22.9796	NA	NA	NA	NA
Nfic	NA	21.257	NA	NA	NA	NA
Kidins220	NA	24.7875	NA	NA	NA	NA
Mark3	NA	NA	NA	NA	NA	NA
Oscp1	NA	NA	NA	NA	NA	NA
Cul4b	NA	NA	NA	NA	NA	NA
Ncoa3	0.495802	22.0975	1.71311	0.133596	0.160259	-5.75348
Zmynd8	NA	NA	NA	NA	NA	NA
Plcg1	NA	25.6826	NA	NA	NA	NA
Gm27029	-0.778471	20.7889	-2.57615	0.0453243	0.0601177	-4.50523
Ube2c	1.92584	23.0724	4.32836	0.00599869	0.010437	-2.18969
Rpl19	1.40557	25.0401	6.07618	0.000380781	0.00110382	0.213183
Enpp7	NA	NA	NA	NA	NA	NA
Smurf2	NA	22.2686	NA	NA	NA	NA
Fam171a2	NA	NA	NA	NA	NA	NA
Lasp1	1.99263	25.1109	5.05189	0.00297157	0.00580469	-1.53094
Fam104a	1.35731	19.403	4.39949	0.0037529	0.0070046	-2.02672
H6pd	NA	NA	NA	NA	NA	NA
Clcn6	NA	NA	NA	NA	NA	NA
P3h1	1.82142	22.261	3.37899	0.0230576	0.0332518	-3.44755
Yars	1.30198	22.9444	1.54021	0.164484	0.193266	-6.08997
NA.	NA	21.4751	NA	NA	NA	NA
Srrm1	NA	NA	NA	NA	NA	NA
Sec24a	2.06206	22.5085	2.01192	0.0950799	0.118265	-5.27448
Srp68	0.955295	22.243	4.15218	0.00500977	0.00893339	-2.33982
Sh3pxd2b	2.20352	22.5524	10.8058	7.61144e-06	5.00458e-05	4.38009
Chm	NA	NA	NA	NA	NA	NA
Ppp1r8	1.59427	24.1721	6.36115	0.000283755	0.000869473	0.530289
Ddi2	NA	NA	NA	NA	NA	NA
Ampd2	NA	NA	NA	NA	NA	NA
Stag2	NA	NA	NA	NA	NA	NA
L1cam	NA	NA	NA	NA	NA	NA
Rab9	NA	24.1738	NA	NA	NA	NA
Huwe1	-1.0441	21.9422	-1.46521	0.183406	0.213167	-6.18754
Arhgap1	2.05869	22.1529	5.45394	0.00120789	0.00276847	-0.794036
Kif1b	4.6018	25.7249	12.0054	3.58694e-06	2.85461e-05	5.15703
Usp8	NA	22.2836	NA	NA	NA	NA
Bdnf	0.316551	22.8318	0.93346	0.38387	0.421839	-6.67186
Rnf20	NA	19.8534	NA	NA	NA	NA
Virma	1.11877	23.6083	5.13513	0.00108117	0.00251154	-0.912107
Sec16a	0.419272	21.5767	1.90071	0.0962288	0.119521	-5.59023
Man1b1	NA	22.8343	NA	NA	NA	NA
Abca2	NA	23.2491	NA	NA	NA	NA
Fubp3	0.572411	26.626	2.50486	0.0384729	0.0519112	-4.68456
Pnisr	1.27655	22.4422	4.27229	0.00434906	0.00790279	-2.18661
Focad	NA	20.6165	NA	NA	NA	NA
Ntng2	NA	NA	NA	NA	NA	NA
Asph	2.11159	22.2711	3.30722	0.0248047	0.0354736	-3.52874
Slc44a1	5.76513	25.2327	11.5431	4.75317e-06	3.50674e-05	4.86772
Ubap2	0.364471	27.459	1.70731	0.128578	0.154671	-5.86401
NA..1	2.35447	21.7312	4.16218	0.010945	0.0173086	-2.61639
Mpp1	NA	21.7953	NA	NA	NA	NA
Galnt12	NA	NA	NA	NA	NA	NA
Cd99l2	NA	NA	NA	NA	NA	NA
Cd44	3.67307	27.9186	10.8351	7.4663e-06	4.93637e-05	4.40012
Fnbp1	NA	NA	NA	NA	NA	NA
Gabpb1	NA	NA	NA	NA	NA	NA
Tmem87a	NA	NA	NA	NA	NA	NA
Acss2	0.286264	22.7175	0.726606	0.492736	0.531317	-6.84952
Ldlrad3	4.24735	24.5737	16.3819	1.5405e-06	1.60269e-05	6.07308
Tfpi	2.39949	21.6154	8.9455	6.7902e-05	0.000271661	2.30501
Mvb12b	NA	NA	NA	NA	NA	NA
Lgr4	NA	NA	NA	NA	NA	NA
Nckap1	4.93478	24.2451	13.0596	2.33633e-05	0.000121702	3.51252
Gorasp2	1.12193	21.3503	3.0106	0.0338415	0.0466134	-3.87295
Fam171a1	5.22664	25.7173	20.104	8.30326e-08	5.70932e-06	8.79287
Raly	-0.294673	23.3933	-0.875461	0.41781	0.457171	-6.48782
Tpd52l2	0.513937	21.9894	1.54852	0.168577	0.197669	-5.97135
Rrbp1	1.71973	21.8044	3.63864	0.0274218	0.038733	-3.30257
Pdcl	NA	NA	NA	NA	NA	NA
Slc43a3	3.51642	23.5412	10.047	9.43024e-05	0.000361843	2.19859
Ssrp1	1.0136	24.6871	4.98847	0.00128581	0.00289687	-1.0988
Ly75	NA	NA	NA	NA	NA	NA
Sh3glb2	0.272249	21.919	1.0217	0.338678	0.375847	-6.70054
Ythdf1	NA	NA	NA	NA	NA	NA
Arhgef10l	NA	NA	NA	NA	NA	NA
Ubtf	NA	NA	NA	NA	NA	NA
Set	NA	22.3956	NA	NA	NA	NA
Dlg3	NA	22.8283	NA	NA	NA	NA
Arid1a	0.867846	26.1877	2.85431	0.0227616	0.0329077	-4.14755
Fbxo3	NA	NA	NA	NA	NA	NA
Arid4b	NA	NA	NA	NA	NA	NA
Pabpc4	0.887309	29.7972	3.69822	0.00676313	0.0114653	-2.87547
Col16a1	NA	20.902	NA	NA	NA	NA
Kdm1a	NA	20.4386	NA	NA	NA	NA
Tbc1d8b	NA	NA	NA	NA	NA	NA
Sptan1	NA	NA	NA	NA	NA	NA
Layn	NA	23.4652	NA	NA	NA	NA
Pard3	1.05559	22.0873	2.61463	0.0523803	0.0686438	-4.35235
Mtr	NA	NA	NA	NA	NA	NA
Dennd4c	NA	NA	NA	NA	NA	NA
Aldoart1	NA	NA	NA	NA	NA	NA
Thada	NA	NA	NA	NA	NA	NA
Lgals8	NA	NA	NA	NA	NA	NA
Vamp2	NA	NA	NA	NA	NA	NA
Syngr2	2.37177	23.1973	7.41523	0.000103361	0.000390499	1.61677
Supt3	NA	NA	NA	NA	NA	NA
Chp1	NA	24.7599	NA	NA	NA	NA
Rabepk	NA	NA	NA	NA	NA	NA
Ptprs	NA	27.4251	NA	NA	NA	NA
Lgals9	2.83759	23.0829	10.7371	2.21017e-05	0.000116186	3.47491
2008-09-01	NA	22.963	NA	NA	NA	NA
Rpl26	2.06801	25.4219	8.34561	4.63527e-05	0.000204251	2.4748
Slfn9	-1.22516	23.006	-3.57385	0.0135265	0.0208725	-3.0754
Ssbp3	-0.112104	23.0562	-0.478563	0.64586	0.674914	-7.12421
Jak1	5.46779	24.8333	9.58	0.000121108	0.00044579	1.95062
NA..2	NA	NA	NA	NA	NA	NA
Prpsap1	0.629344	25.1204	2.79529	0.0248547	0.0355156	-4.23825
Clcn5	NA	NA	NA	NA	NA	NA
Hgs	1.57883	25.9196	7.07626	0.000141225	0.000500524	1.28151
Aifm1	NA	NA	NA	NA	NA	NA
Nasp	NA	NA	NA	NA	NA	NA
Eif2b3	1.72414	23.223	3.84962	0.00549559	0.00966932	-2.65502
Hcfc1	0.658917	20.2668	2.11663	0.0750053	0.095014	-5.18981
Naa10	1.31735	24.9789	4.54431	0.00318224	0.00611888	-1.84766
Clta	1.05589	25.641	3.36503	0.0108017	0.0171293	-3.37016
Tprgl	NA	NA	NA	NA	NA	NA
Lrp8	NA	24.2381	NA	NA	NA	NA
Usp24	NA	NA	NA	NA	NA	NA
Cobll1	2.65703	22.8475	7.24415	0.000120824	0.0004457	1.44916
Stat5a	NA	NA	NA	NA	NA	NA
Serinc2	NA	22.2677	NA	NA	NA	NA
Med21	NA	NA	NA	NA	NA	NA
Dip2c	NA	27.3029	NA	NA	NA	NA
Tnik	NA	NA	NA	NA	NA	NA
Cad	-0.21832	26.2037	-0.953827	0.369836	0.407792	-6.76739
Dip2b	4.07119	23.1808	19.113	1.2062e-07	6.26879e-06	8.45731
Strn3	NA	23.5567	NA	NA	NA	NA
Ythdc2	NA	NA	NA	NA	NA	NA
Myo18a	-0.538235	22.3816	-1.67429	0.141165	0.16875	-5.80567
Otud7b	1.69741	21.7858	5.92964	0.00044464	0.00125507	0.0459716
Cped1	NA	NA	NA	NA	NA	NA
Ppfia1	NA	NA	NA	NA	NA	NA
Plxnb2	4.61911	26.6247	13.1394	1.8712e-06	1.83805e-05	5.81854
Flvcr1	NA	24.7533	NA	NA	NA	NA
Flna	0.91874	28.9206	4.0175	0.00438308	0.0079562	-2.41406
Abi1	3.87039	24.3882	9.8802	3.69611e-05	0.000172653	2.94297
Xpnpep3	NA	NA	NA	NA	NA	NA
Papln	0.397198	33.8229	1.75361	0.120005	0.145683	-5.79953
Nap1l4	2.96499	22.6738	4.6149	0.00293964	0.00575481	-1.76151
Pus7	1.05645	25.9953	5.00369	0.00126271	0.00286736	-1.07928
Commd6	NA	NA	NA	NA	NA	NA
Tdp1	NA	NA	NA	NA	NA	NA
Smn1	NA	NA	NA	NA	NA	NA
Qtrt2	NA	NA	NA	NA	NA	NA
Tjp1	0.712722	24.0003	1.58092	0.154973	0.183344	-6.03596
Ptprd	NA	23.6637	NA	NA	NA	NA
Nxpe3	NA	NA	NA	NA	NA	NA
Rnaset2b	NA	NA	NA	NA	NA	NA
Lsm4	1.35387	23.2923	4.80391	0.00238572	0.00485331	-1.53456
Mbd3	1.37778	22.1748	2.12525	0.0817553	0.102807	-4.98441
D630045J12Rik	NA	24.5648	NA	NA	NA	NA
Riox2	NA	18.9448	NA	NA	NA	NA
Nmral1	NA	NA	NA	NA	NA	NA
Cit	0.0293466	22.1199	0.0869673	0.933309	0.940421	-7.13609
Pcolce	0.825863	32.1325	3.47069	0.0092958	0.0149761	-3.21198
Ndufv1	NA	NA	NA	NA	NA	NA
Carm1	0.337561	27.7768	1.58653	0.153703	0.182151	-6.02847
Rasal2	NA	NA	NA	NA	NA	NA
Mov10	4.37504	24.806	7.23748	0.000121568	0.00044653	1.44256
Cystm1	NA	26.9673	NA	NA	NA	NA
Usp46	NA	22.693	NA	NA	NA	NA
Golim4	NA	20.443	NA	NA	NA	NA
Otub1	1.88171	23.8766	5.62306	0.000620363	0.00162854	-0.313246
Tm9sf1	NA	NA	NA	NA	NA	NA
Fntb	NA	NA	NA	NA	NA	NA
Tnfaip8	NA	21.2184	NA	NA	NA	NA
Gnpda2	NA	NA	NA	NA	NA	NA
Qdpr	NA	NA	NA	NA	NA	NA
Fuom	NA	NA	NA	NA	NA	NA
Ylpm1	0.931696	25.0563	4.6529	0.00193394	0.00407408	-1.53782
Htra2	1.15394	25.8009	5.17819	0.0010281	0.00242492	-0.857877
Safb	0.33899	24.5637	0.851619	0.42073	0.459196	-6.86117
Pmvk	1.33044	22.3838	3.66774	0.0090613	0.0146532	-2.97938
Atp8b2	NA	NA	NA	NA	NA	NA
Hyal1	NA	NA	NA	NA	NA	NA
Llph	NA	NA	NA	NA	NA	NA
Drap1	NA	NA	NA	NA	NA	NA
Rps27l	0.594472	25.3649	2.00003	0.0828136	0.103986	-5.4456
Vps29	1.57036	23.4464	4.99341	0.00127827	0.00288785	-1.09247
Polr2i	NA	22.5242	NA	NA	NA	NA
Rnf217	NA	NA	NA	NA	NA	NA
Rps5	-0.743713	29.4246	-3.22867	0.01314	0.0203493	-3.57589
Gar1	1.57224	23.045	3.15613	0.0290057	0.0407359	-3.70236
Polr2j	0.551627	21.7473	2.07984	0.0733718	0.093082	-5.32778
Kctd9	NA	NA	NA	NA	NA	NA
Sf1	0.488978	27.5716	1.83513	0.106212	0.130693	-5.68433
Ccdc6	0.782018	23.1508	1.44574	0.194576	0.225085	-6.10229
Bad	NA	NA	NA	NA	NA	NA
Tmed7	NA	NA	NA	NA	NA	NA
Carmil1	NA	20.1085	NA	NA	NA	NA
Diaph1	NA	NA	NA	NA	NA	NA
Tmbim1	2.93424	22.9731	6.20833	0.00519601	0.00922721	-1.43948
Cops6	1.19013	24.1945	2.80008	0.0246776	0.0353212	-4.23089
Iscu	NA	NA	NA	NA	NA	NA
Dync1i1	NA	NA	NA	NA	NA	NA
Ttc7	NA	22.8324	NA	NA	NA	NA
Ldb1	NA	22.4	NA	NA	NA	NA
Stmn1	3.35469	23.6351	6.68583	0.000766355	0.0019101	0.0392746
Xpr1	NA	22.7612	NA	NA	NA	NA
Calhm2	NA	NA	NA	NA	NA	NA
Ctnnd1	1.89875	23.7575	3.50107	0.0146981	0.0222804	-3.29084
Aktip	NA	NA	NA	NA	NA	NA
Selenon	NA	NA	NA	NA	NA	NA
Mras	NA	23.5503	NA	NA	NA	NA
Pafah1b3	NA	NA	NA	NA	NA	NA
Clip1	NA	NA	NA	NA	NA	NA
Pea15a	NA	NA	NA	NA	NA	NA
Sh2b3	NA	NA	NA	NA	NA	NA
Farp2	0.694707	24.1459	2.22818	0.0713331	0.0906294	-4.98016
Tnfaip2	NA	NA	NA	NA	NA	NA
Dnase2a	NA	NA	NA	NA	NA	NA
Zc3hav1	3.37708	24.3381	8.54076	3.95438e-05	0.000182347	2.64408
Dpf2	0.911473	24.2418	4.55972	0.00217234	0.00449911	-1.66267
Armc10	NA	NA	NA	NA	NA	NA
Clstn3	NA	NA	NA	NA	NA	NA
Tspan5	5.35136	25.9773	18.1824	1.74285e-07	6.4088e-06	8.12016
Adamtsl5	1.90803	26.0092	4.97976	0.00129924	0.00291947	-1.10999
Aldh1l2	NA	NA	NA	NA	NA	NA
Cryzl1	NA	NA	NA	NA	NA	NA
Cald1	0.288854	21.9304	0.576371	0.591888	0.626898	-6.65546
Fmr1	NA	NA	NA	NA	NA	NA
Gxylt1	NA	NA	NA	NA	NA	NA
Eif2b4	NA	NA	NA	NA	NA	NA
Psmg1	NA	NA	NA	NA	NA	NA
Col6a2	NA	NA	NA	NA	NA	NA
Gsk3a	0.355892	22.4554	0.753004	0.498705	0.536467	-6.37471
Igf1	1.70553	24.7685	4.5524	0.00780437	0.0129121	-2.23915
Babam2	NA	NA	NA	NA	NA	NA
NA..3	NA	NA	NA	NA	NA	NA
Pdcd5	NA	NA	NA	NA	NA	NA
Dnajc13	NA	NA	NA	NA	NA	NA
Cuta	NA	NA	NA	NA	NA	NA
Ninj1	NA	24.7773	NA	NA	NA	NA
Pbx1	1.11964	21.4378	3.41012	0.0101294	0.0161526	-3.30251
Pdlim5	NA	23.2332	NA	NA	NA	NA
Hibch	NA	NA	NA	NA	NA	NA
Umad1	3.65951	23.2663	12.8989	2.13861e-06	1.98717e-05	5.68363
Tbc1d4	NA	NA	NA	NA	NA	NA
Mob4	NA	23.2329	NA	NA	NA	NA
Ctnna2	NA	NA	NA	NA	NA	NA
Mst1	NA	NA	NA	NA	NA	NA
Gpd1	NA	NA	NA	NA	NA	NA
Tle3	-0.408683	23.5413	-1.57597	0.156102	0.184451	-6.04257
Gm8113	NA	NA	NA	NA	NA	NA
Zfand2b	3.13364	23.3385	2.78374	0.0348211	0.0476572	-4.09302
Impdh1	NA	NA	NA	NA	NA	NA
Wtap	1.09464	24.6623	4.98351	0.00129345	0.00291025	-1.10517
Wdr26	NA	NA	NA	NA	NA	NA
Kctd17	NA	NA	NA	NA	NA	NA
Nudcd2	NA	NA	NA	NA	NA	NA
Pcmt1	NA	NA	NA	NA	NA	NA
Mroh1	NA	NA	NA	NA	NA	NA
Kif2a	NA	NA	NA	NA	NA	NA
Ppp3cb	NA	NA	NA	NA	NA	NA
Nae1	NA	NA	NA	NA	NA	NA
Piezo1	NA	22.4583	NA	NA	NA	NA
Ash2l	1.17579	22.8153	4.53276	0.00224719	0.00460419	-1.69903
Bri3	NA	NA	NA	NA	NA	NA
Msto1	NA	23.8737	NA	NA	NA	NA
Abr	NA	NA	NA	NA	NA	NA
Arhgef1	4.26187	29.7846	16.3948	3.72917e-07	8.77556e-06	7.40484
Ankhd1	NA	NA	NA	NA	NA	NA
Xpo7	NA	NA	NA	NA	NA	NA
Cul5	1.28434	21.493	4.77478	0.00166435	0.00363535	-1.37646
Lrrc47	0.241486	23.1504	0.821487	0.43665	0.475064	-6.88715
Inafm1	NA	NA	NA	NA	NA	NA
Gcn1	0.662169	28.5832	1.74331	0.121864	0.147524	-5.81394
Eif4g1	0.874941	27.0212	2.67876	0.0295951	0.0414283	-4.41745
Cdk14	NA	NA	NA	NA	NA	NA
C5ar2	NA	NA	NA	NA	NA	NA
Ifrd1	NA	NA	NA	NA	NA	NA
Myo6	NA	23.7635	NA	NA	NA	NA
Tspan17	NA	24.3624	NA	NA	NA	NA
Papola	NA	22.2466	NA	NA	NA	NA
Thbs3	0.209205	27.6135	0.924297	0.384047	0.421839	-6.79536
Ncapg	NA	19.7448	NA	NA	NA	NA
Apbb2	2.2428	20.9952	7.10173	0.000269732	0.000833939	0.831628
Mcc	NA	20.3147	NA	NA	NA	NA
AU018091	NA	NA	NA	NA	NA	NA
Rsf1	NA	NA	NA	NA	NA	NA
Farsa	-0.108493	26.4973	-0.501824	0.630158	0.660916	-7.11176
Mta1	1.33201	22.4805	2.81829	0.0556057	0.0725236	-4.11283
Ppp4r1	NA	NA	NA	NA	NA	NA
Col12a1	-0.799131	27.1244	-2.15533	0.0654211	0.083862	-5.21523
Nedd4l	5.09289	28.7728	19.6538	9.8162e-08	5.75652e-06	8.64329
Sbf2	NA	NA	NA	NA	NA	NA
Txndc5	NA	NA	NA	NA	NA	NA
Usp7	0.950402	24.7545	3.28529	0.0121097	0.0189242	-3.49027
Ptgir	NA	26.1208	NA	NA	NA	NA
Ncor2	1.57297	21.6554	3.16418	0.0287623	0.0404602	-3.69302
Tcea1	NA	NA	NA	NA	NA	NA
Vcan	4.0962	26.9068	18.2626	1.68726e-07	6.4088e-06	8.1501
Parp4	NA	NA	NA	NA	NA	NA
Man2c1	NA	NA	NA	NA	NA	NA
Aoc1	NA	22.9207	NA	NA	NA	NA
Arhgap5	NA	NA	NA	NA	NA	NA
Atl3	NA	NA	NA	NA	NA	NA
Smurf1	NA	24.0754	NA	NA	NA	NA
Rbms1	-0.35778	23.2197	-1.23813	0.258414	0.293017	-6.35186
Exoc5	NA	NA	NA	NA	NA	NA
Micall2	NA	22.5351	NA	NA	NA	NA
Cp	NA	NA	NA	NA	NA	NA
Gm20390	3.25353	27.2403	11.9519	3.70384e-06	2.9206e-05	5.12416
Arfrp1	NA	22.5596	NA	NA	NA	NA
Nptxr	NA	22.6975	NA	NA	NA	NA
Ripk3	1.53866	21.1518	6.4905	0.000454631	0.00126869	0.267327
Hcar1	NA	NA	NA	NA	NA	NA
Cnot2	NA	21.1819	NA	NA	NA	NA
Larp4	0.587394	25.484	2.89631	0.0213848	0.0312855	-4.08306
Arhgef11	5.13778	24.7552	14.9529	1.12713e-05	6.84642e-05	4.14271
Oxr1	NA	NA	NA	NA	NA	NA
Denr	NA	NA	NA	NA	NA	NA
Itsn1	NA	NA	NA	NA	NA	NA
Ppt2	NA	NA	NA	NA	NA	NA
Nip7	NA	NA	NA	NA	NA	NA
Slc6a8	NA	25.62	NA	NA	NA	NA
Wdr4	1.37026	23.6265	4.35568	0.00281459	0.00556763	-1.94047
Nabp2	NA	NA	NA	NA	NA	NA
Ltbp2	1.38009	20.456	3.79709	0.0105383	0.016758	-2.92637
2007-09-01	1.85019	26.5596	9.0583	2.63209e-05	0.000133863	3.07648
Irf2bp2	0.734229	22.492	2.83278	0.0235032	0.033776	-4.18064
Sec23a	0.909743	26.1165	3.78213	0.00602575	0.0104583	-2.75293
Abcc4	NA	25.2155	NA	NA	NA	NA
Sumf1	1.60892	22.7542	3.83919	0.00557414	0.00978748	-2.67011
Ncor1	NA	22.3721	NA	NA	NA	NA
Tle1	NA	20.6842	NA	NA	NA	NA
X4930523C07Rik	NA	25.3235	NA	NA	NA	NA
Smc4	-0.598532	21.7072	-2.60152	0.0376588	0.0510578	-4.48759
Tarbp1	NA	19.9671	NA	NA	NA	NA
Nup153	-0.628271	23.6558	-1.61812	0.146725	0.174306	-5.986
Pi4ka	NA	21.4886	NA	NA	NA	NA
Alcam	5.07497	26.1078	9.65761	1.68277e-05	9.61023e-05	3.54924
Tgfbr1	NA	24.6095	NA	NA	NA	NA
Tpm1	NA	NA	NA	NA	NA	NA
Ppp4r3a	NA	NA	NA	NA	NA	NA
Kif13b	0.159704	26.2754	0.529492	0.617082	0.651175	-6.88958
Dgcr2	NA	24.7265	NA	NA	NA	NA
Rnf213	NA	24.3924	NA	NA	NA	NA
Dctn1	0.860229	22.9449	1.96038	0.10186	0.125789	-5.3441
Hk2	NA	NA	NA	NA	NA	NA
NA..4	NA	NA	NA	NA	NA	NA
Ranbp9	0.877702	22.7213	3.19419	0.0210537	0.0308273	-3.68226
Pcdh19	NA	20.8589	NA	NA	NA	NA
Ubc	NA	25.5504	NA	NA	NA	NA
Kif23	1.5255	25.0499	7.01403	0.000149741	0.00051896	1.21855
Arhgef37	NA	24.9245	NA	NA	NA	NA
Loxl4	3.11378	28.6057	12.8201	2.23546e-06	2.04402e-05	5.63879
Ahnak	2.17872	29.6284	8.27797	4.90116e-05	0.000211686	2.41531
Reps1	1.63257	21.4215	5.33439	0.000858394	0.00208121	-0.66344
Myo1e	NA	NA	NA	NA	NA	NA
C1s1	NA	NA	NA	NA	NA	NA
Srsf11	2.33114	21.6511	6.343	0.000995161	0.00236317	-0.24015
Sec22b	NA	22.5196	NA	NA	NA	NA
Arid1b	0.469745	23.3774	1.24048	0.252121	0.286638	-6.46258
Utrn	NA	24.0459	NA	NA	NA	NA
Pfdn4	NA	24.0887	NA	NA	NA	NA
Adcy9	NA	NA	NA	NA	NA	NA
Srp72	NA	NA	NA	NA	NA	NA
Slpi	1.66096	27.0015	4.96176	0.00132748	0.00297516	-1.13314
Zc3h13	1.15573	22.0754	4.09942	0.00760784	0.0126356	-2.56803
Klc1	0.297786	23.2794	0.258435	0.803007	0.822627	-7.2139
Tpm3	NA	22.5507	NA	NA	NA	NA
NA..5	6.39234	26.1786	20.4231	7.3905e-08	5.70932e-06	8.89611
Afdn	NA	23.3586	NA	NA	NA	NA
Scamp3	2.20288	24.3778	6.08353	0.000377858	0.00109719	0.221494
Cfh	-0.678012	19.474	-1.0423	0.334393	0.371812	-6.56479
Rap1gds1	NA	NA	NA	NA	NA	NA
Fam168b	NA	25.1606	NA	NA	NA	NA
Kif1c	NA	21.2925	NA	NA	NA	NA
Atp6v0c	NA	22.0629	NA	NA	NA	NA
Fcgbp	NA	NA	NA	NA	NA	NA
Dnajc2	NA	22.96	NA	NA	NA	NA
Nt5c2	2.59941	22.722	5.19093	0.00101296	0.00239846	-0.841892
Ccdc93	NA	NA	NA	NA	NA	NA
Tanc1	4.42033	23.7372	5.59257	0.00105217	0.00246078	-0.643885
Arhgap17	NA	NA	NA	NA	NA	NA
Gsk3b	NA	23.391	NA	NA	NA	NA
Chd4	0.205766	24.737	0.395626	0.703372	0.728811	-7.16406
Inpp5a	NA	NA	NA	NA	NA	NA
Gm10020	1.19291	26.6752	5.62811	0.000616908	0.00162399	-0.307222
Mars	-0.674924	23.5101	-1.69476	0.145391	0.17308	-5.5582
Naf1	1.10299	23.1481	4.35444	0.00281906	0.00557008	-1.94217
Prpf39	NA	NA	NA	NA	NA	NA
Neo1	NA	NA	NA	NA	NA	NA
Eml2	NA	NA	NA	NA	NA	NA
Mdc1	NA	NA	NA	NA	NA	NA
Atp11c	NA	NA	NA	NA	NA	NA
Ifi204	-0.219078	22.0238	-0.335132	0.7499	0.774221	-6.84225
Ipo9	0.765529	25.4972	4.01127	0.00441967	0.00801414	-2.42293
Inf2	NA	NA	NA	NA	NA	NA
Trrap	1.95238	25.6916	6.19498	0.00111789	0.00258286	-0.365017
Laptm4a	3.09074	24.1644	9.81138	0.000106845	0.000401018	2.07523
Arnt	-0.216541	22.8322	-0.603032	0.570429	0.606412	-6.70137
Slc12a2	NA	24.3586	NA	NA	NA	NA
Atxn2	0.315927	26.0869	1.5699	0.157497	0.185818	-6.05066
Nsl1	NA	NA	NA	NA	NA	NA
Trim33	NA	21.3131	NA	NA	NA	NA
Asap1	NA	NA	NA	NA	NA	NA
Dglucy	2.98114	23.6447	7.84566	0.000149682	0.00051896	1.4644
Pdgfrb	4.24409	27.3392	12.2364	3.12778e-06	2.62276e-05	5.29714
Srgap3	NA	NA	NA	NA	NA	NA
Nop2	NA	22.7067	NA	NA	NA	NA
Lamb1	1.70715	30.973	3.61746	0.00756507	0.0125889	-2.99422
Map4k3	NA	NA	NA	NA	NA	NA
Dhx9	0.135722	29.3924	0.545247	0.601384	0.635805	-7.08703
Igf1r	2.0466	20.6567	6.66341	0.000779298	0.00193028	-0.0614846
Syne2	NA	26.3818	NA	NA	NA	NA
Pcx	NA	NA	NA	NA	NA	NA
Peli2	NA	24.3808	NA	NA	NA	NA
Raph1	NA	22.5266	NA	NA	NA	NA
Fhl3	NA	NA	NA	NA	NA	NA
Vdac1	NA	NA	NA	NA	NA	NA
Nde1	NA	NA	NA	NA	NA	NA
Mpi	NA	NA	NA	NA	NA	NA
Slc46a1	NA	NA	NA	NA	NA	NA
Phb2	NA	NA	NA	NA	NA	NA
Acin1	NA	NA	NA	NA	NA	NA
Lancl2	0.68685	22.3803	1.4636	0.197846	0.228714	-5.85066
Ide	0.110666	22.1365	0.300941	0.771616	0.794256	-7.20063
Epb41	NA	23.2644	NA	NA	NA	NA
Dnajc8	NA	NA	NA	NA	NA	NA
Fxyd5	NA	NA	NA	NA	NA	NA
Pcf11	0.103878	22.3687	0.288685	0.783361	0.804419	-7.00139
Tmx1	NA	NA	NA	NA	NA	NA
Tmed2	0.0608087	22.917	0.195133	0.852276	0.869989	-6.88508
Atf6	0.0880225	21.8142	0.0942678	0.927729	0.936996	-7.13534
Jmjd6	NA	NA	NA	NA	NA	NA
Ywhaq	2.75964	27.0453	8.40925	4.39976e-05	0.000195431	2.53039
Exosc10	NA	NA	NA	NA	NA	NA
Abhd10	NA	NA	NA	NA	NA	NA
Cc2d1b	6.51201	24.5456	21.6381	4.81819e-08	5.70932e-06	9.26936
Paip1	0.976268	24.4	4.10946	0.00387916	0.0071934	-2.28369
Gm10260	-0.44473	30.149	-1.77697	0.115888	0.141285	-5.76674
Efemp1	NA	NA	NA	NA	NA	NA
Numa1	NA	NA	NA	NA	NA	NA
Hnrnpd	-0.111631	26.8329	-0.410111	0.693164	0.719534	-7.15762
Eng	3.55111	26.8932	8.32043	4.7323e-05	0.000205945	2.45271
Rps12	-0.545118	25.0701	-1.62121	0.14606	0.173756	-5.98183
Prrc2b	1.47224	21.0641	3.67075	0.0172792	0.0257839	-3.12614
Ttc19	NA	NA	NA	NA	NA	NA
Tspan15	4.77588	23.9548	15.2388	6.36828e-07	1.01362e-05	6.8881
Mms19	NA	NA	NA	NA	NA	NA
Eif4g2	NA	22.0865	NA	NA	NA	NA
Col4a5	NA	NA	NA	NA	NA	NA
Gypc	3.97015	24.9702	12.0483	3.5969e-05	0.000168937	3.12005
Crk	NA	22.4051	NA	NA	NA	NA
Gm45837	1.60213	22.1519	4.787	0.00163967	0.003586	-1.36039
Ttc37	NA	NA	NA	NA	NA	NA
Xylt1	2.83141	25.6185	6.53504	0.00023824	0.000751441	0.718686
Erc1	NA	23.3751	NA	NA	NA	NA
Agl	NA	22.2265	NA	NA	NA	NA
Fmnl2	4.18678	24.7897	6.76212	0.000724138	0.00183869	0.0996612
Ltbp3	1.22313	31.6136	5.17473	0.00103226	0.00243076	-0.862225
Iqgap3	4.29888	23.6339	14.2006	1.06513e-06	1.28941e-05	6.38214
Adcy6	NA	NA	NA	NA	NA	NA
Pam	2.5569	24.7193	9.328	2.14559e-05	0.00011381	3.2928
Myo10	4.824	23.6239	10.7077	8.12093e-06	5.20891e-05	4.31265
Slc4a7	3.41858	23.6224	7.42697	0.000451356	0.00126365	0.600028
Agap3	NA	NA	NA	NA	NA	NA
Lamc1	2.07044	31.8788	4.71616	0.00178848	0.00383341	-1.45379
Met	NA	NA	NA	NA	NA	NA
Kctd10	NA	23.3211	NA	NA	NA	NA
Add1	0.439552	22.2486	1.36542	0.225175	0.258741	-5.96941
Dmxl1	NA	NA	NA	NA	NA	NA
Clec10a	NA	24.6802	NA	NA	NA	NA
Copa	-0.426663	26.6411	-1.83183	0.106739	0.131248	-5.68903
Glg1	0.596837	22.6171	0.468202	0.654895	0.682696	-7.01686
Ddx46	NA	NA	NA	NA	NA	NA
Fam96b	NA	NA	NA	NA	NA	NA
Tmem55b	NA	NA	NA	NA	NA	NA
Pip5k1c	NA	NA	NA	NA	NA	NA
Ecm1	NA	20.9126	NA	NA	NA	NA
Pip5k1a	4.70186	23.0831	14.3777	3.53305e-06	2.85132e-05	5.29748
Snx7	NA	NA	NA	NA	NA	NA
Src	5.88936	24.1414	10.8193	6.37624e-05	0.00026035	2.57959
NA..6	NA	20.5358	NA	NA	NA	NA
Hectd1	0.375512	19.9022	1.03882	0.351278	0.388826	-6.26528
Diaph3	NA	NA	NA	NA	NA	NA
Slc12a4	NA	26.444	NA	NA	NA	NA
Ciapin1	NA	NA	NA	NA	NA	NA
Plekha2	NA	NA	NA	NA	NA	NA
Spp1	1.0604	22.1543	0.862694	0.418922	0.457805	-6.73663
Eml4	NA	NA	NA	NA	NA	NA
Sympk	NA	NA	NA	NA	NA	NA
Samhd1	1.64706	22.3799	2.63214	0.036077	0.0491413	-4.44308
Traf7	NA	23.0407	NA	NA	NA	NA
Tra2b	-0.0357681	25.452	-0.135009	0.89615	0.91045	-7.24112
St13	3.00474	27.5908	8.37702	4.51729e-05	0.00019962	2.50229
Sf3a2	1.46307	25.5418	5.70056	0.000569627	0.00152285	-0.22122
Icam2	NA	NA	NA	NA	NA	NA
Ppp2r1b	NA	NA	NA	NA	NA	NA
Prrc2a	-0.0239527	23.437	-0.0740464	0.943585	0.949662	-6.90406
Prps1l3	0.737979	24.8914	3.55689	0.00823335	0.013492	-3.08379
Gps1	0.997313	23.6002	4.07342	0.00406872	0.00748035	-2.33463
Spr	2.4122	22.9349	4.04416	0.00806628	0.0132562	-2.51278
Psme1	NA	NA	NA	NA	NA	NA
Pabpn1	0.149608	25.8468	0.514659	0.621578	0.654714	-7.10465
Yap1	NA	22.6133	NA	NA	NA	NA
Gtf2i	NA	NA	NA	NA	NA	NA
Pfdn6	NA	23.7507	NA	NA	NA	NA
Gigyf2	0.997522	21.284	2.97572	0.0224513	0.0325411	-3.94656
Rpp40	NA	NA	NA	NA	NA	NA
Rps28	0.204818	25.1303	0.875488	0.408415	0.44746	-6.84003
Igsf8	NA	24.4293	NA	NA	NA	NA
Klhdc4	0.62897	23.2348	2.74747	0.026697	0.0378648	-4.31179
Txnrd3	NA	NA	NA	NA	NA	NA
Qrich1	NA	NA	NA	NA	NA	NA
Ctsa	NA	23.2285	NA	NA	NA	NA
Naa15	0.685464	22.7219	1.19126	0.269807	0.30473	-6.5189
Tlr2	NA	21.5873	NA	NA	NA	NA
Armc8	NA	NA	NA	NA	NA	NA
Rpf2	NA	20.811	NA	NA	NA	NA
Sec23ip	0.418018	25.2192	2.06139	0.0754563	0.095515	-5.35513
Wdr70	-0.2085	24.2268	-0.420538	0.685857	0.71238	-7.15285
Supt16	1.33394	24.2647	3.93192	0.00491619	0.00878475	-2.53642
Sec24c	1.25304	24.7935	5.16999	0.00103798	0.00243806	-0.868182
Fam3c	0.744452	22.4077	2.21898	0.0647827	0.0832298	-5.04271
Itga7	5.4284	25.6382	16.766	6.06672e-06	4.18823e-05	4.64222
Psme2	1.70292	22.4916	5.92797	0.000760794	0.00190691	-0.291363
Zwilch	NA	NA	NA	NA	NA	NA
Naaa	NA	NA	NA	NA	NA	NA
Idi1	1.81817	22.1163	3.84692	0.0232932	0.0335352	-3.11553
Lrrc32	NA	NA	NA	NA	NA	NA
Atp2b1	5.78262	26.5407	17.6928	4.53006e-06	3.38573e-05	4.86531
Sf3b1	1.51653	28.8702	6.39457	0.000274305	0.000843525	0.566794
Lamc2	1.93288	26.138	7.68407	8.13318e-05	0.0003192	1.87377
Pak1	-0.657068	22.2129	-0.657423	0.530522	0.566088	-7.01452
Osbpl11	NA	20.8425	NA	NA	NA	NA
Gprc5a	4.4315	27.7041	16.0009	4.4565e-07	8.81939e-06	7.23395
Efemp2	0.466936	30.8074	1.93145	0.0918653	0.114598	-5.54571
Notch2	NA	23.6126	NA	NA	NA	NA
Ppp6r3	NA	NA	NA	NA	NA	NA
Phax	NA	NA	NA	NA	NA	NA
Arfip1	NA	22.1106	NA	NA	NA	NA
Hnrnpl	1.08921	29.3974	5.20322	0.000998584	0.00236768	-0.826488
Atp2c1	NA	NA	NA	NA	NA	NA
Cpsf6	0.516589	23.1823	2.2183	0.0648452	0.0832479	-5.04368
Rnf141	NA	NA	NA	NA	NA	NA
Grn	NA	NA	NA	NA	NA	NA
Eps15	NA	NA	NA	NA	NA	NA
Esd	0.26956	26.3629	1.181	0.273623	0.308229	-6.53045
Nsun2	0.0668252	26.5124	0.301617	0.77112	0.794221	-7.20041
Glmp	NA	NA	NA	NA	NA	NA
Tcof1	NA	22.6919	NA	NA	NA	NA
Tsr2	NA	NA	NA	NA	NA	NA
Opa1	NA	NA	NA	NA	NA	NA
Srsf1	0.568794	28.3369	2.53886	0.0365437	0.0497376	-4.63241
Tbc1d17	NA	NA	NA	NA	NA	NA
Lage3	NA	NA	NA	NA	NA	NA
X5730455P16Rik	NA	NA	NA	NA	NA	NA
Sel1l	NA	21.1257	NA	NA	NA	NA
Prim1	NA	NA	NA	NA	NA	NA
Fgfr1	NA	24.9502	NA	NA	NA	NA
Aamp	0.746416	24.233	3.4148	0.0100623	0.0160605	-3.29551
Epn2	NA	26.4795	NA	NA	NA	NA
Arrb1	NA	NA	NA	NA	NA	NA
Gm9242	0.494913	30.4828	2.49043	0.0393226	0.0529745	-4.70667
Lypla1	NA	21.3016	NA	NA	NA	NA
Col6a3	1.04442	22.8526	2.70131	0.047502	0.0627157	-4.24566
Irgm1	NA	NA	NA	NA	NA	NA
Atp6v0a1	NA	24.6579	NA	NA	NA	NA
Metap2	NA	NA	NA	NA	NA	NA
Agrn	4.76214	33.3348	13.0396	1.97733e-06	1.92035e-05	5.76288
Sema3b	1.45254	25.976	6.48679	0.000249996	0.000782774	0.666793
Capn2	1.97984	21.5166	5.50251	0.00198548	0.00415853	-1.08644
Angpt1	1.25226	33.6605	5.95854	0.000431157	0.00122135	0.0791836
Bin1	1.0251	26.5674	4.46555	0.0024463	0.00495894	-1.79012
Efna5	NA	NA	NA	NA	NA	NA
Dpysl2	0.777047	28.8623	3.67849	0.00695025	0.0117362	-2.90441
Gtpbp1	0.790031	21.1552	2.44226	0.0471397	0.0622853	-4.71917
Alyref	0.120564	25.1116	0.48181	0.643656	0.67343	-7.12251
Stxbp1	3.31654	24.1811	5.60612	0.0010382	0.00243806	-0.629347
Capn5	5.63045	28.3889	18.9671	1.27637e-07	6.26879e-06	8.40592
Prdx6	4.05301	23.6742	11.8662	3.90023e-06	3.03371e-05	5.07116
Matn2	1.01238	31.601	4.15998	0.00362934	0.0068115	-2.21255
NA..7	1.48612	26.0889	5.45239	0.000750672	0.00189209	-0.518865
Dld	NA	NA	NA	NA	NA	NA
NA..8	-0.811945	22.0342	-2.24663	0.0803208	0.101151	-4.81342
NA..9	NA	NA	NA	NA	NA	NA
Prdx4	1.9234	26.8464	8.8522	3.08782e-05	0.000152091	2.90708
Eftud2	1.20432	25.9361	4.57509	0.00213088	0.00443461	-1.64198
Galnt4	NA	NA	NA	NA	NA	NA
Trove2	NA	NA	NA	NA	NA	NA
Tnfaip6	1.42512	24.8953	5.57499	0.000654337	0.00170167	-0.37075
Pik3r2	NA	22.5481	NA	NA	NA	NA
Galnt1	NA	NA	NA	NA	NA	NA
Aip	1.66463	21.8451	4.60799	0.00744955	0.0124328	-2.18733
Flot1	NA	25.299	NA	NA	NA	NA
Cyth3	NA	22.3132	NA	NA	NA	NA
Atox1	3.33821	23.2589	8.62323	0.000209651	0.000679981	1.39595
Lfng	2.64674	23.374	7.28157	0.00116804	0.0026843	-0.166226
Napsa	0.84246	28.6222	4.07481	0.00406124	0.00747459	-2.33267
Snap23	4.58495	24.9956	15.1058	6.78944e-07	1.05145e-05	6.82559
Il4i1	NA	NA	NA	NA	NA	NA
Psmb1	2.53133	23.1383	6.32194	0.000528551	0.00143083	0.104035
Hdac1	1.04077	26.3774	4.99219	0.00128013	0.00288785	-1.09403
NA..10	NA	23.1738	NA	NA	NA	NA
Gsto1	2.24751	26.4515	5.07251	0.0011638	0.00267814	-0.991436
Man2b1	NA	NA	NA	NA	NA	NA
Sod3	2.1424	29.9342	7.52323	9.37961e-05	0.000361514	1.72093
Gclm	1.64979	24.0046	5.16265	0.00104691	0.00245517	-0.877414
Omd	NA	NA	NA	NA	NA	NA
Scarb2	NA	NA	NA	NA	NA	NA
Atn1	-0.0973195	23.9178	-0.473648	0.649203	0.677385	-7.12677
Grcc10	NA	24.9359	NA	NA	NA	NA
Emg1	NA	NA	NA	NA	NA	NA
Cx3cl1	NA	22.2852	NA	NA	NA	NA
Ddt	NA	NA	NA	NA	NA	NA
Cpsf2	0.134449	21.6723	0.369413	0.725583	0.750919	-6.82844
Psmd4	NA	NA	NA	NA	NA	NA
NA..11	1.49234	24.0615	6.16271	0.000611096	0.00161363	-0.0534066
Dhx15	0.368479	26.906	1.69375	0.131195	0.157489	-5.88275
Purb	2.65127	26.9487	10.7768	7.75789e-06	5.03238e-05	4.36026
Slc6a6	NA	26.2748	NA	NA	NA	NA
Srsf5	NA	22.4801	NA	NA	NA	NA
Kpna3	0.826206	24.7847	1.44943	0.187625	0.217483	-6.20772
Kpna6	NA	21.2833	NA	NA	NA	NA
Capn1	NA	NA	NA	NA	NA	NA
NA..12	3.50999	29.556	14.0266	1.16507e-06	1.35221e-05	6.29307
NA..13	NA	23.6831	NA	NA	NA	NA
Abcc1	8.45759	24.1567	16.9548	2.91446e-07	7.82805e-06	7.63923
Anp32a	NA	NA	NA	NA	NA	NA
Exoc4	NA	NA	NA	NA	NA	NA
Pld3	NA	23.1397	NA	NA	NA	NA
Prrt1	NA	23.7147	NA	NA	NA	NA
Ech1	NA	NA	NA	NA	NA	NA
Cd151	NA	NA	NA	NA	NA	NA
Psmd14	0.0814542	25.2912	0.113585	0.912542	0.924372	-7.24412
Adam10	5.44371	29.3823	21.3916	5.24493e-08	5.70932e-06	9.19609
Bmpr2	NA	23.1438	NA	NA	NA	NA
Pmm1	NA	NA	NA	NA	NA	NA
Hyal2	NA	NA	NA	NA	NA	NA
Anxa3	4.91833	23.4127	9.3739	2.0733e-05	0.000111375	3.32902
Ap1b1	2.85202	22.7787	6.72354	0.00163156	0.00357691	-0.521857
Capn6	4.31969	29.2363	14.4004	9.62194e-07	1.24362e-05	6.4828
Cetn3	NA	NA	NA	NA	NA	NA
Pold2	0.348333	22.8775	0.863388	0.418567	0.457708	-6.73601
Neu1	NA	NA	NA	NA	NA	NA
NA..14	NA	NA	NA	NA	NA	NA
Itgb1bp1	NA	NA	NA	NA	NA	NA
Myadm	3.75477	27.5369	14.6107	8.65765e-07	1.17602e-05	6.58704
Serpini1	NA	NA	NA	NA	NA	NA
Nudc	1.98737	25.2086	8.54004	3.95668e-05	0.000182347	2.64346
Hnrnph1	0.868851	29.9358	3.93233	0.00491347	0.00878475	-2.53583
Api5	2.06379	24.3803	4.70713	0.00180849	0.00384752	-1.46575
Bcat2	NA	NA	NA	NA	NA	NA
Cops5	0.716964	24.1776	2.14814	0.0661403	0.0846577	-5.226
Slc1a4	4.11173	26.5997	14.0021	1.17993e-06	1.35221e-05	6.28045
Lsm2	NA	NA	NA	NA	NA	NA
Sdc4	3.28034	28.8691	10.1133	1.21666e-05	7.18436e-05	3.89016
Zw10	NA	NA	NA	NA	NA	NA
Cavin1	2.84829	24.7155	10.5642	8.93664e-06	5.66867e-05	4.21288
Ddost	NA	NA	NA	NA	NA	NA
Ap3d1	NA	NA	NA	NA	NA	NA
Wisp1	-0.797113	22.8808	-2.88779	0.021657	0.0315286	-4.09615
Man2b2	NA	NA	NA	NA	NA	NA
NA..15	NA	NA	NA	NA	NA	NA
Bysl	NA	21.9359	NA	NA	NA	NA
Csnk2a2	2.76345	24.5702	9.06399	2.62061e-05	0.000133863	3.08111
Tnfsf12	NA	NA	NA	NA	NA	NA
Smarce1	1.12344	25.8621	4.99998	0.0012683	0.00287627	-1.08404
Dnajb6	1.161	23.72	4.38541	0.00270932	0.00539666	-1.89962
Prkag1	2.43128	21.9673	4.25689	0.00319773	0.00614179	-2.07714
Sema6b	2.2646	22.3524	2.88865	0.0252853	0.0361009	-4.07173
Banf1	1.62625	26.3012	5.33882	0.00085405	0.0020736	-0.657971
Asna1	NA	21.0726	NA	NA	NA	NA
NA..16	1.62361	22.9334	3.80422	0.00584638	0.010203	-2.72081
Pgrmc1	NA	NA	NA	NA	NA	NA
Copb2	0.610602	26.6671	2.6327	0.0317185	0.044042	-4.48827
Nck2	NA	22.643	NA	NA	NA	NA
Impact	NA	NA	NA	NA	NA	NA
Stk10	NA	19.7406	NA	NA	NA	NA
Strn	NA	NA	NA	NA	NA	NA
Eif6	0.410382	24.9972	1.24266	0.25136	0.286109	-6.46005
Rpl35a	1.06741	27.062	3.55786	0.00822223	0.0134866	-3.08236
Supt5h	0.572451	26.9759	2.61838	0.0324105	0.0449303	-4.51029
Ilk	1.6494	24.6702	6.97722	0.000155046	0.000527771	1.1811
Psmb5	NA	23.0779	NA	NA	NA	NA
Eif3d	0.123841	28.3231	0.58442	0.576054	0.612013	-7.06311
Eef1b	0.179534	24.4483	0.378327	0.715649	0.741085	-7.17146
Ptp4a2	4.0889	24.5532	11.0101	1.89088e-05	0.000104853	3.63478
Tpst1	1.91149	23.954	5.43901	0.0007621	0.00190691	-0.535156
Grk6	NA	25.1356	NA	NA	NA	NA
Nmt1	0.913372	23.4533	3.64412	0.00728962	0.0122014	-2.95494
Epb41l2	4.27091	28.2399	15.3752	5.96686e-07	9.72225e-06	6.95152
Pdlim1	NA	NA	NA	NA	NA	NA
Psma3	NA	23.6992	NA	NA	NA	NA
Stx7	NA	23.756	NA	NA	NA	NA
Ugdh	0.461979	28.0445	2.11952	0.0690799	0.0879617	-5.26874
Tnfaip1	4.32797	30.3491	14.0485	1.1519e-06	1.34702e-05	6.30437
Ubr1	NA	NA	NA	NA	NA	NA
Srpk1	NA	19.7694	NA	NA	NA	NA
Dtnb	NA	22.4007	NA	NA	NA	NA
Pfdn2	2.58394	22.2461	5.22673	0.00455323	0.00822163	-1.64094
Clec11a	0.754195	33.8501	2.98695	0.0187021	0.0276193	-3.94413
Col5a1	2.36668	28.1165	8.43998	4.29088e-05	0.000192084	2.5571
Naglu	NA	NA	NA	NA	NA	NA
Wdr1	2.23025	24.6889	8.24347	5.04333e-05	0.000216197	2.3848
Avil	NA	21.6682	NA	NA	NA	NA
Tulp3	NA	NA	NA	NA	NA	NA
Dync1i2	2.32826	23.2805	4.11462	0.00523867	0.00928378	-2.38818
NA..17	1.04912	21.7981	2.21976	0.099929	0.123492	-4.77474
Shoc2	NA	22.9944	NA	NA	NA	NA
Ppt1	NA	23.377	NA	NA	NA	NA
Zfr	0.221219	23.115	0.764393	0.46795	0.506872	-6.93423
Cops3	0.738576	24.9225	2.58738	0.0339612	0.0467034	-4.55791
Cops4	0.99005	26.1799	4.66642	0.00190181	0.00402613	-1.51983
Hnrnpa2b1	-0.983444	29.0925	-4.48971	0.00237259	0.00483232	-1.7573
Lrp6	7.97774	24.4589	30.5923	2.76423e-08	5.4557e-06	9.17197
NA..18	NA	21.9342	NA	NA	NA	NA
Gosr1	NA	NA	NA	NA	NA	NA
Lamtor3	NA	NA	NA	NA	NA	NA
Creg1	0.993619	22.0734	3.35322	0.0135691	0.0209008	-3.41204
Ugcg	NA	NA	NA	NA	NA	NA
Birc6	NA	22.3495	NA	NA	NA	NA
Tom1	6.59336	25.4565	18.0324	1.85248e-07	6.4088e-06	8.06369
F11r	NA	25.1847	NA	NA	NA	NA
Rpp30	1.59579	22.6404	5.17564	0.00265349	0.00531625	-1.30042
Stam2	1.58173	25.1946	6.98293	0.00015421	0.00052703	1.18692
NA..19	0.588813	24.9426	1.99421	0.0835469	0.104754	-5.45414
Idh1	1.28801	29.4565	6.00975	0.000408372	0.00116416	0.137741
Ccnk	1.3718	22.0577	6.21232	0.000330472	0.000979451	0.365984
Lin7c	4.54355	25.7618	18.0171	1.86411e-07	6.4088e-06	8.05789
Gnpda1	NA	NA	NA	NA	NA	NA
Gcat	NA	21.4814	NA	NA	NA	NA
Cpd	0.662347	26.0962	0.643871	0.545479	0.580606	-6.81559
Lgmn	NA	NA	NA	NA	NA	NA
Tpp1	1.28846	24.5342	5.26393	0.000930789	0.00223156	-0.750718
Mkln1	NA	NA	NA	NA	NA	NA
Itm2b	2.10213	26.1009	10.6507	8.43424e-06	5.38976e-05	4.27321
Cope	0.231595	25.3986	0.95484	0.369355	0.407523	-6.76642
Rbm3	2.13723	22.7291	8.33793	4.66461e-05	0.000204553	2.46807
Kcnn4	NA	NA	NA	NA	NA	NA
Lancl1	NA	24.0264	NA	NA	NA	NA
Dhfr	NA	24.2216	NA	NA	NA	NA
Hprt1	NA	NA	NA	NA	NA	NA
C3	NA	NA	NA	NA	NA	NA
B2m	3.10205	26.0383	7.05031	0.000144709	0.0005087	1.2553
H3f3a	2.90079	25.8309	10.8025	7.6277e-06	5.00458e-05	4.37787
Col4a1	1.3597	28.0381	4.70854	0.00180536	0.00384561	-1.46389
Mt2	NA	NA	NA	NA	NA	NA
Ada	NA	NA	NA	NA	NA	NA
Fabp4	3.93982	27.7782	16.6143	3.38249e-07	8.30643e-06	7.4979
Tk1	NA	23.5787	NA	NA	NA	NA
Tgfb1	0.745587	32.1625	3.18864	0.0139242	0.0213331	-3.63658
NA..20	2.53456	28.4967	11.5851	4.63121e-06	3.43259e-05	4.89451
Aldoc	NA	NA	NA	NA	NA	NA
Aldoa	1.66423	28.7257	7.49769	9.59648e-05	0.000366586	1.69642
Prkaca	1.81449	23.5854	6.4693	0.000463252	0.00128745	0.246975
Got1	NA	NA	NA	NA	NA	NA
Got2	NA	NA	NA	NA	NA	NA
Tuba1b	0.787305	31.5448	3.825	0.00568292	0.00995814	-2.69067
Ldha	2.59048	28.1715	10.8792	7.25338e-06	4.85158e-05	4.4302
Gpi	2.54484	24.5598	9.0982	2.55286e-05	0.000131016	3.10887
Abcb1b	5.69198	24.6597	13.4155	1.60969e-06	1.63731e-05	5.97
Ctsl	NA	NA	NA	NA	NA	NA
Me1	NA	NA	NA	NA	NA	NA
Csf1	2.60723	23.6756	2.25342	0.0563554	0.0733902	-5.06765
Anxa2	2.54493	29.2611	9.97009	1.34533e-05	7.83941e-05	3.78467
Tyms	NA	NA	NA	NA	NA	NA
Rrm1	0.507275	24.0567	1.72794	0.124688	0.150308	-5.83536
Hsp90aa1	1.80824	30.6667	8.06733	5.8452e-05	0.000241995	2.22723
Aprt	0.574017	22.6688	1.58446	0.180134	0.209932	-5.64663
Cbr2	NA	NA	NA	NA	NA	NA
Hsp90b1	1.38285	29.1111	6.35244	0.000286279	0.000874092	0.520742
Col3a1	NA	NA	NA	NA	NA	NA
Col4a2	1.0534	32.6696	3.77064	0.00612141	0.0105862	-2.76966
S100a10	2.76882	25.1249	10.4143	9.88898e-06	6.13636e-05	4.10714
Sod1	NA	24.4566	NA	NA	NA	NA
Mdh2	2.28343	25.4226	7.69265	8.07214e-05	0.000318257	1.88184
Gnai2	3.18678	27.5464	12.5412	2.61981e-06	2.30407e-05	5.47776
Itgb1	3.67609	28.3844	13.9237	1.22908e-06	1.37571e-05	6.23983
P4hb	1.63782	25.7462	4.81076	0.00159286	0.00350593	-1.32925
Ncl	0.840306	28.0109	3.66047	0.00712595	0.0119976	-2.93088
Pgk1	2.90751	26.0644	13.0136	2.00606e-06	1.93731e-05	5.74831
Fth1	NA	NA	NA	NA	NA	NA
Sod2	1.59498	22.3316	4.80681	0.00374007	0.00698823	-1.67424
Surf2	NA	NA	NA	NA	NA	NA
Chmp6	4.65091	25.0309	15.311	2.36969e-06	2.15529e-05	5.6752
H2afv	2.141	29.2615	8.79779	3.22246e-05	0.000156481	2.86175
Chtf8	NA	26.5818	NA	NA	NA	NA
Calm3	3.14115	28.7485	12.9996	2.02178e-06	1.94159e-05	5.74042
Anxa1	1.27025	24.6842	2.61016	0.0328145	0.0454172	-4.52292
Eef1a1	0.775978	31.6263	3.52187	0.00864849	0.0140867	-3.13578
Ccl2	NA	NA	NA	NA	NA	NA
Pol	0.265742	23.8051	0.657682	0.533277	0.568674	-6.90043
NA..21	3.03139	31.2678	11.4251	5.11577e-06	3.69496e-05	4.79188
Nid1	NA	26.3004	NA	NA	NA	NA
Alad	NA	22.4844	NA	NA	NA	NA
Ctsb	0.764094	26.0306	2.59642	0.0335014	0.046182	-4.54403
Eif4a2	NA	NA	NA	NA	NA	NA
Txn	3.9355	25.6398	13.2027	1.8073e-06	1.78548e-05	5.85355
Gstm1	4.08063	22.7348	4.6081	0.00453334	0.00819433	-1.88404
Rras	4.53444	27.6158	17.067	2.77662e-07	7.59601e-06	7.68502
Slc3a2	3.66806	30.8326	14.254	1.03648e-06	1.28216e-05	6.40918
NA..22	NA	24.0247	NA	NA	NA	NA
Hist1h2bp	2.00603	20.8995	4.24441	0.0173418	0.0258324	-2.77855
Hist1h2bc	1.83825	33.4895	7.72382	7.85446e-05	0.000310387	1.91113
H1f0	NA	22.9672	NA	NA	NA	NA
Sub1	-0.141541	25.2036	-0.638744	0.541959	0.577217	-7.02744
Col1a1	1.69423	32.3936	7.03411	0.000146932	0.00051449	1.23891
Lpl	2.60096	29.0301	11.7849	4.09739e-06	3.14438e-05	5.02051
Rrm2	1.24727	21.1599	5.07545	0.00178299	0.00382641	-1.21778
Plat	0.331604	26.622	1.30656	0.229923	0.263668	-6.38464
Fn1	0.558087	21.4312	1.16307	0.292637	0.327715	-6.20053
Lamp1	NA	25.5564	NA	NA	NA	NA
Cdk1	1.43959	26.8495	6.14362	0.000354868	0.00103921	0.289187
Hsp90ab1	1.49613	32.6644	6.58488	0.00022674	0.00072219	0.771986
Krt8	NA	NA	NA	NA	NA	NA
Itga5	4.14328	28.0669	12.1326	3.32525e-06	2.72417e-05	5.23457
Oas1a	NA	NA	NA	NA	NA	NA
Tcp1	1.5184	29.0709	5.68742	0.0005779	0.00153779	-0.236771
App	2.37584	21.2102	2.516	0.0378297	0.0512041	-4.66748
Timp1	NA	22.0809	NA	NA	NA	NA
Gusb	0.649642	26.4564	2.22457	0.0588832	0.0764503	-5.1112
Pfkl	-0.919305	22.778	-3.30967	0.0143659	0.021854	-3.47292
Pdcd6	3.82566	27.8318	17.7508	2.08004e-07	6.81991e-06	7.95599
Rpl7a	1.4554	28.2973	7.13146	0.000134121	0.00048233	1.33698
NA..23	0.06446	25.1056	0.285486	0.782981	0.804419	-7.20569
Umps	-0.359895	24.9292	-1.44244	0.189522	0.219534	-6.21662
Il1r1	NA	24.1312	NA	NA	NA	NA
Srgn	NA	26.8637	NA	NA	NA	NA
Dnmt1	1.29917	23.2506	3.13027	0.029804	0.0416191	-3.73244
S100a6	1.78216	28.3825	6.18247	0.000340834	0.00100496	0.332694
Rpl27a	0.504274	26.6076	2.34703	0.04888	0.0644856	-4.92569
Rps16	-0.00535673	30.1852	-0.0223791	0.982728	0.983873	-7.2511
Rpl7	1.18019	28.5156	5.41137	0.000786325	0.0019407	-0.568896
Mdh1	3.78075	25.1045	9.26334	5.48848e-05	0.000230677	2.52923
Rpsa	0.90444	29.7796	4.25318	0.00321319	0.00615772	-2.0823
Calr	NA	16.8573	NA	NA	NA	NA
H2.D1	2.02911	25.3689	8.86859	3.04851e-05	0.000150586	2.92068
Psmd3	1.1395	27.0212	4.54536	0.00221186	0.00456523	-1.68202
Lmnb1	0.477436	23.2794	1.15528	0.28338	0.318178	-6.5591
Anxa6	2.57729	24.5178	8.87678	3.02908e-05	0.00015017	2.92747
Rplp0	1.08444	28.5677	4.3791	0.0027313	0.00542787	-1.90828
Map1b	-0.336602	23.3343	-0.700253	0.507991	0.545092	-6.8695
Insr	NA	NA	NA	NA	NA	NA
Nme1	0.982433	24.6936	2.82784	0.0236768	0.0339737	-4.18823
NA..24	1.22783	27.1987	5.43368	0.000766709	0.0019101	-0.541657
Gstm2	3.78341	22.373	5.97453	0.000728074	0.00184596	-0.243601
Hist1h1c	1.41579	27.6638	1.7365	0.123109	0.148821	-5.82345
Lgals1	2.45386	26.7997	10.1106	1.21895e-05	7.18436e-05	3.88819
Prkce	NA	21.3681	NA	NA	NA	NA
Lgals3	1.52002	30.6895	3.88204	0.00525897	0.00931016	-2.60819
Srp14	0.429373	22.7537	1.32879	0.236239	0.269651	-6.01271
Cnp	7.75492	24.4097	20.2332	7.91916e-08	5.70932e-06	8.83494
Mut	NA	NA	NA	NA	NA	NA
NA..25	NA	NA	NA	NA	NA	NA
Ass1	0.31235	28.4637	1.20896	0.263335	0.297811	-6.49883
NA..26	1.87321	23.7825	2.68988	0.0291051	0.0408421	-4.40036
Gapdh	1.11315	29.4747	4.37437	0.00274788	0.00544822	-1.91477
NA..27	1.90726	22.1834	8.20495	0.000114489	0.000426914	1.7507
Tgfb3	1.75384	28.1715	7.4553	9.96899e-05	0.000378294	1.65556
Hspa2	NA	NA	NA	NA	NA	NA
Eno1	1.44813	30.9172	6.40887	0.00027037	0.000834409	0.582367
NA..28	2.91258	26.2606	11.2947	5.55302e-06	3.92825e-05	4.70714
Ap2a2	2.59204	26.2648	9.44815	1.96207e-05	0.000107414	3.38727
Gba	1.09327	25.9177	5.14778	0.00106527	0.0024813	-0.896141
Selenbp1	NA	NA	NA	NA	NA	NA
NA..29	NA	NA	NA	NA	NA	NA
Ppia	3.9898	29.6596	16.3646	3.77976e-07	8.77556e-06	7.39195
Tpi1	2.06935	27.1041	9.58345	1.7762e-05	9.97079e-05	3.49228
Slc2a1	2.73001	25.7603	7.87926	6.8627e-05	0.000273712	2.05563
Hspa1a	3.62112	24.2586	8.11024	5.63746e-05	0.000235214	2.26589
Pcna	1.25184	28.1357	5.39275	0.000803123	0.00197224	-0.591687
Mthfd2	NA	23.606	NA	NA	NA	NA
Ctsd	2.07467	23.0003	3.37168	0.0106996	0.0169987	-3.36017
Cyr61	NA	NA	NA	NA	NA	NA
Bsg	3.92904	29.7697	15.5741	5.43176e-07	9.24474e-06	7.04278
Rps6ka3	NA	22.438	NA	NA	NA	NA
Cfl1	2.75326	28.2724	12.1216	3.34708e-06	2.72684e-05	5.22788
NA..30	2.83429	26.1261	9.7774	1.54328e-05	8.843e-05	3.64036
NA..31	3.73292	23.9293	8.62825	3.68615e-05	0.000172653	2.71883
Fasn	0.349897	29.6828	1.61037	0.148409	0.176184	-5.99645
Gstp1	2.32841	25.4387	10.3736	1.01671e-05	6.24186e-05	4.07815
Rpl13a	0.854258	27.5182	2.99564	0.0184642	0.0273384	-3.93083
Serpinh1	0.96327	31.4026	3.9928	0.00453021	0.00819433	-2.44927
Hspa5	1.69515	29.6057	6.38291	0.000277564	0.000852022	0.554065
Hexb	NA	21.398	NA	NA	NA	NA
Prdx3	NA	NA	NA	NA	NA	NA
Vim	0.698207	32.2209	3.17752	0.0141508	0.0215862	-3.65347
NA..32	NA	NA	NA	NA	NA	NA
Evi2a	NA	25.0971	NA	NA	NA	NA
NA..33	-1.28323	26.9515	-4.54522	0.00221224	0.00456523	-1.68221
Ubl4a	NA	NA	NA	NA	NA	NA
C2	0.632657	21.0901	0.623461	0.551427	0.586574	-7.03776
Gna11	4.01979	23.338	13.4482	1.58152e-06	1.61824e-05	5.98772
Gnaq	4.27987	24.9353	14.3064	1.00915e-06	1.28216e-05	6.43566
Cst3	1.83553	24.1522	1.96388	0.093366	0.116217	-5.40689
Eno3	2.39404	26.1452	8.91374	2.94308e-05	0.000147069	2.95804
Mfge8	2.15389	34.3744	8.02227	6.07264e-05	0.000248545	2.18643
Tgm2	NA	NA	NA	NA	NA	NA
Serpine1	-0.566033	26.2888	-1.56536	0.158547	0.186929	-6.05669
Ap1g1	NA	21.5031	NA	NA	NA	NA
NA..34	NA	21.3579	NA	NA	NA	NA
Crabp2	5.05517	24.0204	13.6034	1.45528e-06	1.53474e-05	6.07111
Eif3a	1.60841	26.9911	7.57363	8.96743e-05	0.000348756	1.76912
Furin	NA	NA	NA	NA	NA	NA
Gja1	7.44224	24.4151	30.1028	3.06855e-08	5.4557e-06	9.10798
Ggta1	NA	NA	NA	NA	NA	NA
Pnp	NA	20.5989	NA	NA	NA	NA
Tsta3	NA	NA	NA	NA	NA	NA
Glb1	NA	NA	NA	NA	NA	NA
Cat	1.96562	25.6172	7.91241	6.66981e-05	0.000268511	2.08613
Bcat1	NA	22.8876	NA	NA	NA	NA
Ppib	-1.73233	23.6295	-1.88573	0.0984257	0.121898	-5.61182
Gsta4	1.13272	22.2623	2.39663	0.0835069	0.104754	-4.57382
Lta4h	NA	NA	NA	NA	NA	NA
Impdh2	0.847651	27.2086	3.52075	0.00866213	0.0140867	-3.13744
M6pr	1.41746	26.3657	4.99491	0.00127598	0.00288785	-1.09054
Ccnb1	NA	NA	NA	NA	NA	NA
Tnfrsf1a	NA	23.8471	NA	NA	NA	NA
Tnfrsf1b	NA	NA	NA	NA	NA	NA
Mcm3	0.235881	27.3811	1.15625	0.283005	0.317964	-6.55802
Ccnd1	NA	NA	NA	NA	NA	NA
Rps2	0.633193	29.8011	3.0456	0.0171565	0.0256229	-3.85444
Timp2	NA	NA	NA	NA	NA	NA
NA..35	NA	NA	NA	NA	NA	NA
Lyn	5.59148	24.1131	10.5662	7.22759e-05	0.000286272	2.45854
Tln1	1.60501	27.7732	7.36611	0.000108067	0.000404721	1.56898
Ezr	3.90339	26.0241	13.6594	1.41255e-06	1.5176e-05	6.10093
Msn	3.63268	28.5324	15.9212	4.6226e-07	8.81939e-06	7.19871
Rdx	5.01781	25.5595	10.1968	1.14807e-05	6.85354e-05	3.95098
Ctnna1	NA	NA	NA	NA	NA	NA
Ptma	NA	NA	NA	NA	NA	NA
U2af2	1.105	25.1161	4.81743	0.00157996	0.00348647	-1.3205
Glud1	NA	19.9299	NA	NA	NA	NA
Pik3r1	NA	25.7452	NA	NA	NA	NA
Psmd7	1.02135	25.5176	3.79545	0.00591692	0.0103052	-2.73356
Pdgfra	6.0832	24.7328	16.451	6.72365e-06	4.58649e-05	4.56175
Sars	0.513109	28.0335	2.55021	0.0359225	0.0489697	-4.615
Fkbp1a	5.7395	25.2996	7.22138	0.000123387	0.000452245	1.42661
Man2a1	1.30269	24.4943	5.46301	0.000741737	0.00187507	-0.505952
Snrpb	1.76298	28.0155	7.0283	0.000147738	0.000516182	1.23303
Cd40	NA	24.8254	NA	NA	NA	NA
NA..36	2.06338	22.0939	3.44539	0.0120365	0.0188269	-3.28393
Gna12	5.58071	24.7519	19.9435	4.37163e-07	8.81939e-06	7.17297
Gna13	5.23087	25.268	24.8856	1.70643e-08	5.4557e-06	10.1326
Plaa	0.932814	25.8592	3.08318	0.0162372	0.024377	-3.79707
Xrcc5	NA	NA	NA	NA	NA	NA
Rpl3	1.36072	28.1111	7.03395	0.000146954	0.00051449	1.23875
H2afx	NA	NA	NA	NA	NA	NA
Pdia3	1.80335	22.7819	6.8003	0.000183658	0.000605966	0.99889
Mgat1	1.05111	22.24	3.68953	0.00684481	0.0115809	-2.88821
Gjb3	NA	22.2576	NA	NA	NA	NA
Aco1	NA	22.6777	NA	NA	NA	NA
Lox	0.873779	24.0177	3.11551	0.0154876	0.0233333	-3.74778
Apex1	2.14499	22.6352	9.00537	6.52013e-05	0.00026372	2.34784
Adh5	1.37515	23.806	4.29451	0.00304553	0.00591555	-2.02493
NA..37	6.37703	25.6662	16.3357	6.98508e-06	4.69037e-05	4.53165
Adssl1	1.50357	22.7801	2.64706	0.0353321	0.0482413	-4.42142
Bgn	0.885318	21.3874	1.25006	0.254302	0.288735	-6.33814
Nap1l1	1.99833	27.2463	9.22237	2.32297e-05	0.000121374	3.20879
Atxn10	0.991459	25.6124	0.486448	0.642581	0.672714	-7.00721
NA..38	3.18807	26.2418	12.6828	2.41609e-06	2.18592e-05	5.56
Prkcd	NA	NA	NA	NA	NA	NA
Pabpc1	0.991071	33.548	4.26653	0.00315794	0.0060876	-2.06373
Ftl1	NA	NA	NA	NA	NA	NA
Hexa	1.82121	21.84	6.05962	0.00124571	0.00284379	-0.574176
Nedd8	4.56444	23.9579	15.8373	1.91107e-06	1.86655e-05	5.87519
Oat	NA	NA	NA	NA	NA	NA
Cdk4	0.272094	23.0267	0.344617	0.743138	0.767701	-6.83855
Ppic	4.10528	25.3181	11.8961	3.83039e-06	2.99293e-05	5.0897
Fkbp4	2.27755	26.4922	7.19203	0.000126781	0.000459782	1.39746
F2r	NA	24.8806	NA	NA	NA	NA
Gna14	NA	NA	NA	NA	NA	NA
Hmgb2	NA	NA	NA	NA	NA	NA
Aimp1	1.23294	24.7993	5.36444	0.00082943	0.00202527	-0.626437
Prkar2b	1.1448	22.4463	2.38763	0.0459568	0.0609096	-4.86385
Slc6a1	NA	NA	NA	NA	NA	NA
Slc6a11	NA	NA	NA	NA	NA	NA
Akt1	NA	NA	NA	NA	NA	NA
Dbi	5.5635	26.1025	22.8666	3.19918e-08	5.4557e-06	9.61736
Map2k1	NA	NA	NA	NA	NA	NA
Areg	NA	NA	NA	NA	NA	NA
Ssb	1.37894	25.6456	6.02511	0.000401799	0.00115116	0.15524
Drg1	1.76439	22.4	5.86964	0.000474143	0.00131248	-0.0233228
Serpinc1	NA	NA	NA	NA	NA	NA
Nectin2	NA	27.0707	NA	NA	NA	NA
Kras	NA	25.7018	NA	NA	NA	NA
NA..39	NA	24.5044	NA	NA	NA	NA
NA..40	0.943541	25.41	4.34775	0.00284343	0.00560535	-1.95139
Kif4	NA	NA	NA	NA	NA	NA
NA..41	NA	NA	NA	NA	NA	NA
Pola1	NA	NA	NA	NA	NA	NA
Prim2	NA	NA	NA	NA	NA	NA
Pola2	NA	NA	NA	NA	NA	NA
Ranbp1	2.17826	23.936	8.3317	4.68861e-05	0.000205082	2.4626
Mif	1.89238	25.6784	7.8363	7.12201e-05	0.000283397	2.01594
Ephx2	NA	NA	NA	NA	NA	NA
Ptpn11	NA	25.6162	NA	NA	NA	NA
Rab3d	NA	23.0036	NA	NA	NA	NA
Rab5c	4.54917	25.6523	17.1375	2.69381e-07	7.59124e-06	7.71359
NA..42	3.54858	27.4568	14.1095	1.11617e-06	1.32324e-05	6.33569
Rab21	NA	25.3001	NA	NA	NA	NA
Rab12	NA	24.8407	NA	NA	NA	NA
Rab22a	5.60452	24.3565	23.4719	1.53211e-07	6.4088e-06	8.0046
Rab23	5.53871	23.4606	8.46952	4.18902e-05	0.000189998	2.58269
Rab24	NA	NA	NA	NA	NA	NA
Rab18	NA	25.7121	NA	NA	NA	NA
Rab20	NA	21.5152	NA	NA	NA	NA
Thbs1	0.221529	29.384	0.986663	0.354501	0.391889	-6.73549
Plaur	NA	NA	NA	NA	NA	NA
Fah	NA	21.6951	NA	NA	NA	NA
Fbl	0.0197478	23.746	0.0608667	0.953053	0.957509	-7.24929
Canx	1.49947	22.9778	7.2018	0.00012564	0.000458546	1.40717
Irs1	NA	20.7865	NA	NA	NA	NA
Ap1m1	2.16816	21.6416	2.77619	0.043697	0.0581837	-4.15425
Prdx1	1.71061	29.1695	6.63164	0.000216508	0.000696962	0.82172
Ptpn12	NA	NA	NA	NA	NA	NA
Folr1	NA	NA	NA	NA	NA	NA
Ldlr	4.82741	23.1089	5.92669	0.000761718	0.00190691	-0.292681
Rpl12	0.834319	28.5633	3.60129	0.00773761	0.0128264	-3.0181
Fgf7	NA	NA	NA	NA	NA	NA
Cpox	NA	NA	NA	NA	NA	NA
Bmpr1a	NA	25.4016	NA	NA	NA	NA
Gnl1	1.49803	22.6126	2.67809	0.0296248	0.0414361	-4.41848
Acvr1	NA	25.8367	NA	NA	NA	NA
Fbln2	0.689162	34.5217	3.14717	0.0147891	0.022379	-3.69959
NA..43	-0.994549	27.7535	-1.08022	0.313483	0.349693	-6.64013
Lig1	NA	20.8734	NA	NA	NA	NA
Hspa9	0.418876	25.2156	1.23807	0.252963	0.287405	-6.46537
Dnm2	1.02871	22.8666	3.19419	0.0138126	0.0211994	-3.62816
Man1a2	1.38238	28.1566	6.23547	0.000322673	0.000964652	0.391733
Fyn	5.11038	22.4765	10.7836	2.15174e-05	0.00011381	3.50242
NA..44	NA	NA	NA	NA	NA	NA
Cap1	0.872085	26.2275	3.71226	0.0066333	0.0112898	-2.85491
Tkt	1.5743	28.9856	7.17118	0.000129256	0.000465811	1.37668
Cd82	4.10287	25.6856	16.1818	4.10429e-07	8.77556e-06	7.31306
Vps26a	0.871624	22.8502	1.7699	0.117121	0.142585	-5.77669
Rpl28	1.05726	25.8576	4.2663	0.00315889	0.0060876	-2.06406
Abca1	9.20275	25.4405	22.3468	2.10271e-07	6.81991e-06	7.76228
Csk	NA	21.2807	NA	NA	NA	NA
Tnfsf9	1.29355	22.176	3.30104	0.0185466	0.0274132	-3.41728
NA..45	NA	24.8237	NA	NA	NA	NA
Cd63	2.71399	27.0409	6.34748	0.000287725	0.000876949	0.515311
Eci1	NA	NA	NA	NA	NA	NA
2002-09-01	1.77	27.1448	8.87581	3.03136e-05	0.00015017	2.92667
NA..46	NA	NA	NA	NA	NA	NA
Stat5b	NA	NA	NA	NA	NA	NA
Pura	3.02798	26.2565	12.9811	2.04267e-06	1.94374e-05	5.73004
NA..47	NA	NA	NA	NA	NA	NA
Cct8	1.62603	28.4652	5.28076	0.000912907	0.00219587	-0.72981
Gdf5	NA	22.2815	NA	NA	NA	NA
Msh2	NA	20.7855	NA	NA	NA	NA
Hist1h1e	1.26073	23.494	4.80931	0.00159567	0.00350762	-1.33114
Hist1h1a	NA	24.5812	NA	NA	NA	NA
Hist1h1b	-1.77136	21.375	-3.76143	0.00805755	0.0132545	-2.85305
Hist1h1d	NA	21.1718	NA	NA	NA	NA
Dck	NA	NA	NA	NA	NA	NA
Itgav	4.48116	29.5066	14.3819	9.71209e-07	1.2459e-05	6.47358
Akr1b1	1.79995	27.6583	7.82846	7.17048e-05	0.000284666	2.00868
Akr1b8	NA	24.5977	NA	NA	NA	NA
Cfl2	NA	NA	NA	NA	NA	NA
Acadm	0.962608	25.1513	4.111	0.00387125	0.00718648	-2.2815
Rangap1	2.02739	24.0766	6.42015	0.000267309	0.00082943	0.594637
Cdkn1b	NA	NA	NA	NA	NA	NA
Nsf	2.11465	22.4806	2.76213	0.0357799	0.0488141	-4.1219
Vps4b	4.10951	27.3733	15.3847	5.93999e-07	9.72225e-06	6.95591
Psmc2	1.14701	27.1121	5.05248	0.00119167	0.00273496	-1.01693
Rab11b	5.2196	26.3212	22.5991	3.49114e-08	5.4557e-06	9.54394
Adss	2.05126	22.8913	8.72413	3.41537e-05	0.000163084	2.79997
Brcc3	0.732306	21.3211	1.66762	0.162508	0.191337	-5.54428
Nedd4	1.45071	26.7132	6.62155	0.000218671	0.00070261	0.811012
Aldh2	1.763	25.3545	5.35336	0.000839984	0.00204234	-0.640067
Aldh3a1	NA	NA	NA	NA	NA	NA
Capza1	1.64194	26.7409	6.41646	0.000268307	0.000831027	0.590621
Capza2	1.63036	24.99	6.65035	0.00021256	0.000688118	0.841541
NA..48	1.65718	26.633	6.78711	0.000186017	0.0006114	0.985156
NA..49	NA	NA	NA	NA	NA	NA
NA..50	NA	NA	NA	NA	NA	NA
NA..51	-0.122823	24.4947	-0.21115	0.839221	0.857681	-7.11496
Igfbp6	0.634522	27.7992	2.42413	0.0434795	0.0580289	-4.80811
Rpl6	0.996632	28.5296	4.76485	0.00168469	0.00366562	-1.38952
Rplp1	0.889854	25.6536	3.45829	0.00946035	0.0152127	-3.23049
Rpl5	2.33718	29.1285	10.3511	1.03243e-05	6.31585e-05	4.06211
Rpl13	0.836501	27.7449	3.87996	0.00527382	0.00931727	-2.61119
Rpia	NA	20.3315	NA	NA	NA	NA
Eif1	3.13289	22.9141	12.3915	2.85666e-06	2.46764e-05	5.38965
Anxa5	2.27838	27.8608	9.58119	1.77913e-05	9.97079e-05	3.49054
NA..52	NA	NA	NA	NA	NA	NA
Idua	NA	23.1212	NA	NA	NA	NA
Lmna	0.801687	27.9481	2.67453	0.0297842	0.0416191	-4.42396
NA..53	NA	21.7742	NA	NA	NA	NA
Cbr1	1.48773	23.6527	4.47388	0.00242061	0.00491266	-1.7788
Slc11a2	NA	NA	NA	NA	NA	NA
Hnrnpa1	-0.412032	29.2302	-1.78354	0.114754	0.1403	-5.75748
Pcyt1a	1.50879	23.9693	5.91615	0.000451091	0.00126365	0.0304349
Mcm4	-0.291298	28.6339	-1.15647	0.282921	0.317964	-6.55778
Psma2	3.87019	22.95	19.2746	1.13353e-07	6.11053e-06	8.51362
NA..54	NA	NA	NA	NA	NA	NA
Psen1	3.9719	25.0414	14.2254	1.05169e-06	1.28216e-05	6.39474
Cav1	NA	23.6241	NA	NA	NA	NA
Srp9	1.65964	23.7254	5.41074	0.000786892	0.0019407	-0.569673
Ahcy	0.528775	27.9462	2.18248	0.0627752	0.0810748	-5.17452
Gdi1	NA	NA	NA	NA	NA	NA
Arsa	NA	NA	NA	NA	NA	NA
Shmt1	2.07681	23.7936	2.68432	0.029349	0.0411174	-4.4089
Atp6v1a	1.29744	25.2943	5.56446	0.000662052	0.00171654	-0.383392
Atp6v1e1	NA	NA	NA	NA	NA	NA
S100a11	1.59554	26.4285	5.60464	0.000633149	0.00165408	-0.335248
Pa2g4	1.63941	24.5328	5.42195	0.00077696	0.00192919	-0.555978
Fmod	-0.509969	24.2917	-1.73745	0.129051	0.155131	-5.72053
Cast	NA	NA	NA	NA	NA	NA
Rab7a	4.07632	27.5313	17.6134	2.20243e-07	6.87062e-06	7.90263
Rpl9	0.255184	28.2023	1.13752	0.29028	0.3255	-6.57861
Plcb3	NA	NA	NA	NA	NA	NA
Gla	NA	NA	NA	NA	NA	NA
Hsd17b4	1.60156	24.8642	4.10598	0.00389705	0.00721101	-2.2886
Ccl9	0.951889	23.9618	3.74425	0.00634735	0.010922	-2.80815
Dynlt1	NA	NA	NA	NA	NA	NA
Gss	NA	NA	NA	NA	NA	NA
Hdgf	NA	NA	NA	NA	NA	NA
Atp6v0d1	NA	NA	NA	NA	NA	NA
Slc25a5	NA	NA	NA	NA	NA	NA
Mnat1	NA	NA	NA	NA	NA	NA
Kpna2	0.777926	25.7341	3.17973	0.0141055	0.0215532	-3.65012
Pold1	-0.702899	21.9951	-2.24954	0.0620142	0.0803334	-4.9986
Polr1c	1.38253	23.2356	4.21761	0.00463705	0.00834668	-2.25609
Usp10	NA	21.3991	NA	NA	NA	NA
Pkm	0.876878	30.0396	4.06808	0.00409768	0.00752555	-2.34221
NA..55	1.14437	22.6723	3.92648	0.00657358	0.0112214	-2.63356
S1pr2	NA	24.1216	NA	NA	NA	NA
Upp1	NA	NA	NA	NA	NA	NA
Efnb1	5.91461	25.004	14.8979	7.51209e-07	1.11321e-05	6.72656
Efnb2	NA	22.6818	NA	NA	NA	NA
Ndst2	NA	NA	NA	NA	NA	NA
Tmem165	NA	NA	NA	NA	NA	NA
Mmp14	5.0533	25.0349	16.5659	1.43454e-06	1.53166e-05	6.13793
Pitpnb	NA	24.8862	NA	NA	NA	NA
Slc16a1	3.74781	28.4586	13.7154	1.37122e-06	1.48925e-05	6.13063
Rab2a	4.30702	24.6726	8.53546	3.97134e-05	0.000182533	2.63952
Anapc1	NA	NA	NA	NA	NA	NA
Cnbp	2.39594	23.6723	6.08832	0.00121726	0.00278624	-0.456627
NA..56	1.31802	22.8213	3.21115	0.0206317	0.0303128	-3.53227
Idh2	0.779821	22.6326	1.06693	0.339692	0.376729	-6.23665
Stom	3.52264	26.0453	15.2717	6.26872e-07	1.0071e-05	6.90346
Msh6	NA	NA	NA	NA	NA	NA
Rad23b	0.109038	23.4225	0.174058	0.868031	0.884496	-6.8896
Faf1	1.01844	20.4099	2.80959	0.0421113	0.0562465	-4.1137
St3gal1	1.2971	26.5234	5.72427	0.000555039	0.0014908	-0.193235
Ephb3	6.76244	24.8065	18.1383	1.77427e-07	6.4088e-06	8.10364
Psmc4	0.613858	25.0457	2.12593	0.0684103	0.0872384	-5.25918
Galc	0.844078	23.343	3.17684	0.0141647	0.0215862	-3.6545
Adsl	1.24678	27.6268	4.74684	0.0017223	0.00371471	-1.41326
Ddx6	1.38325	26.0868	6.43511	0.000263311	0.000819985	0.610877
Adprh	NA	NA	NA	NA	NA	NA
Pltp	0.919979	28.9399	4.48177	0.00239655	0.00486958	-1.76808
NA..57	NA	NA	NA	NA	NA	NA
Sh3bp1	NA	NA	NA	NA	NA	NA
Rab8a	5.25084	25.1667	12.5889	2.5491e-06	2.27041e-05	5.50558
NA..58	0.957214	21.8829	2.18836	0.062217	0.0804143	-5.1657
Lrpap1	NA	NA	NA	NA	NA	NA
NA..59	NA	NA	NA	NA	NA	NA
Atp5g3	NA	NA	NA	NA	NA	NA
Cda	1.31425	24.1162	4.42717	0.0025686	0.00516425	-1.84244
Cks2	NA	NA	NA	NA	NA	NA
Usp5	1.22377	26.244	5.46643	0.000738882	0.0018706	-0.501794
Atp5b	1.45881	27.3779	6.34181	0.000289389	0.00088046	0.509095
Bace1	NA	22.9493	NA	NA	NA	NA
Sssca1	1.13753	22.1858	3.64173	0.00731388	0.0122301	-2.95846
Fus	-0.228958	26.4168	-0.788621	0.454486	0.493533	-6.9146
Ncstn	NA	23.7068	NA	NA	NA	NA
Atp6v1d	NA	22.6606	NA	NA	NA	NA
Erp29	NA	NA	NA	NA	NA	NA
Actn4	1.92585	27.9764	8.22643	5.11526e-05	0.000217656	2.36969
Snrpa1	1.36457	25.9342	5.85781	0.00048021	0.00132714	-0.0370371
Tm9sf2	1.35758	22.5086	2.39029	0.0507458	0.0666912	-4.79466
Loxl2	2.89548	30.6142	11.4749	4.95897e-06	3.62743e-05	4.82401
Nadk	NA	NA	NA	NA	NA	NA
Rasa2	1.25055	27.4164	2.89562	0.0302836	0.0422545	-3.94422
B3gat3	NA	20.4735	NA	NA	NA	NA
Plscr4	NA	22.7371	NA	NA	NA	NA
Smpdl3b	NA	NA	NA	NA	NA	NA
Eef2	1.23546	30.9171	6.16496	0.000347083	0.00102164	0.313105
Ptpa	NA	22.288	NA	NA	NA	NA
Adamts10	2.10018	20.2191	6.70464	0.000755684	0.00189992	0.0542256
Ctdspl	NA	23.9871	NA	NA	NA	NA
Ctdsp1	4.06734	23.2053	15.618	5.32095e-07	9.14671e-06	7.06275
Fam207a	0.315481	24.0441	1.29113	0.234952	0.268538	-6.40307
NA..60	NA	NA	NA	NA	NA	NA
Tbc1d10a	NA	23.5923	NA	NA	NA	NA
Tnks1bp1	1.34749	23.1105	4.16991	0.00358237	0.00674489	-2.19863
Gmeb2	NA	NA	NA	NA	NA	NA
Nup43	NA	NA	NA	NA	NA	NA
Zdhhc2	NA	NA	NA	NA	NA	NA
Eif5	1.7708	25.8374	8.60568	3.75334e-05	0.000174851	2.69961
Sf3b6	0.818022	25.5001	3.50083	0.00890847	0.0144332	-3.16706
Arpc4	1.0226	26.3925	4.15909	0.00363359	0.0068115	-2.21381
Ruvbl1	1.53804	27.7043	6.33125	0.000292518	0.000886842	0.497502
Eif3e	1.2286	26.6253	5.26018	0.000934826	0.00223811	-0.755383
Pcbp1	1.98375	26.2477	7.62126	8.59643e-05	0.000335847	1.81441
Pdxp	NA	NA	NA	NA	NA	NA
Gabarapl2	NA	NA	NA	NA	NA	NA
NA..61	NA	20.6153	NA	NA	NA	NA
Actb	0.830899	33.8687	4.04374	0.0042324	0.00772346	-2.37673
Rac3	NA	24.694	NA	NA	NA	NA
Cdc42	4.22757	27.8134	17.2049	2.61718e-07	7.59124e-06	7.74078
NA..62	NA	23.6905	NA	NA	NA	NA
NA..63	NA	NA	NA	NA	NA	NA
Eif4a1	1.36177	28.8673	5.90119	0.000458365	0.00127703	0.0131801
Rps20	0.54396	28.5521	2.1389	0.0670757	0.0857273	-5.23981
Megf8	NA	NA	NA	NA	NA	NA
Dnajc5	4.62485	24.4395	7.31412	0.000226866	0.00072219	1.01806
Rab5b	NA	24.5606	NA	NA	NA	NA
Cks1b	NA	NA	NA	NA	NA	NA
Rab10	5.26193	25.8465	14.5568	8.89373e-07	1.17602e-05	6.56051
Rab8b	3.73899	24.9033	11.7198	4.16855e-05	0.00018957	2.98287
Ube2m	1.59839	23.0031	4.9981	0.00312336	0.00603265	-1.47788
Ube2n	NA	25.2306	NA	NA	NA	NA
Actr2	0.710044	26.1809	1.73558	0.123277	0.14892	-5.82473
Actr1a	1.0318	26.668	4.53381	0.00224421	0.00460357	-1.69761
Cops2	1.22675	24.8845	4.6128	0.00203284	0.00424599	-1.5914
Arf3	NA	NA	NA	NA	NA	NA
Arl1	NA	23.0841	NA	NA	NA	NA
Abce1	-0.0539051	27.4153	-0.26345	0.799282	0.8193	-7.21244
Psme3	1.90982	26.3472	8.12326	5.57609e-05	0.000233788	2.27759
Magoh	0.775687	24.4014	1.82597	0.107684	0.132315	-5.69738
Rpl27	1.42205	28.3852	6.16016	0.000348816	0.00102498	0.307734
Pcbd1	NA	NA	NA	NA	NA	NA
Rpl37a	-0.96983	25.4849	-4.54298	0.00221848	0.00457263	-1.68523
Naa20	2.28669	23.6352	5.73083	0.00163344	0.00357691	-0.871695
Arf4	2.86365	24.777	3.14156	0.0149105	0.0225428	-3.70813
Vbp1	1.20575	22.8813	2.5107	0.0381344	0.0515759	-4.67561
NA..64	4.15637	27.7437	12.5364	2.6271e-06	2.30407e-05	5.47494
Snn	NA	22.3954	NA	NA	NA	NA
Copz1	-0.0128578	24.7636	-0.0467952	0.963896	0.966144	-7.25015
Gng11	NA	22.1267	NA	NA	NA	NA
Ufm1	NA	NA	NA	NA	NA	NA
Wdr5	0.161539	25.4528	0.492933	0.636136	0.666779	-7.11658
Ap1s1	NA	21.3118	NA	NA	NA	NA
Nutf2	2.33947	22.4417	9.41069	4.98355e-05	0.000214705	2.63057
NA..65	0.881094	29.655	3.59783	0.00777505	0.012876	-3.0232
Ywhag	3.67462	26.4019	16.1992	4.07203e-07	8.77556e-06	7.32063
Timm13	NA	NA	NA	NA	NA	NA
Rps7	0.187033	27.9936	0.851871	0.420599	0.459196	-6.86094
Ppp1ca	1.48281	26.9547	6.63187	0.00021646	0.000696962	0.821961
Ppp1cb	1.05513	24.0538	3.55271	0.00828182	0.0135393	-3.08999
Psmc1	0.477403	25.3222	1.46072	0.184597	0.214262	-6.19329
Psmc5	1.05277	25.7658	3.7995	0.00588423	0.0102586	-2.72767
Rps8	1.31616	30.0771	6.13962	0.000356351	0.00104178	0.284691
Rps15a	-0.292364	28.7737	-1.20553	0.264578	0.29902	-6.50274
Ywhae	3.00604	28.4198	11.828	3.99152e-06	3.07687e-05	5.04741
Rps14	-0.467645	29.5082	-2.05412	0.0762929	0.0964319	-5.36589
Rps23	0.106423	27.5661	0.438464	0.673379	0.700265	-7.14437
Rps11	-0.234012	30.1984	-0.945729	0.373693	0.411254	-6.77513
Rps13	-1.92684	31.039	-7.9493	6.46225e-05	0.000261995	2.11995
Snrpe	1.55583	28.0869	5.87032	0.000473795	0.00131248	-0.0225309
Snrpf	1.12907	27.5406	4.11689	0.00384129	0.0071463	-2.27321
Snrpg	1.9059	26.6952	8.02653	6.05069e-05	0.000248237	2.1903
Lsm3	NA	NA	NA	NA	NA	NA
Snrpd1	1.18996	29.787	4.33234	0.00290036	0.00569146	-1.97263
Snrpd2	2.02509	28.0823	6.99335	0.000152697	0.000524971	1.19753
Snrpd3	1.45169	28.2143	5.84065	0.000489169	0.00134757	-0.0569734
Lsm5	NA	NA	NA	NA	NA	NA
Arf6	4.54416	25.866	16.8741	3.01839e-07	7.96127e-06	7.60606
Psmc6	0.75542	25.8649	3.48268	0.00913962	0.014766	-3.1941
Polr2g	NA	NA	NA	NA	NA	NA
Rab11a	NA	NA	NA	NA	NA	NA
Ypel5	NA	NA	NA	NA	NA	NA
Rps4x	-0.565111	29.0687	-2.73973	0.0270082	0.0382115	-4.32369
Ppp2cb	NA	NA	NA	NA	NA	NA
Ap2s1	2.24192	25.2767	9.09801	2.55324e-05	0.000131016	3.10871
Hpcal1	1.76577	23.3327	5.56667	0.00187839	0.00398636	-0.925298
Rps6	0.958192	29.0507	4.58992	0.00209172	0.00435839	-1.62207
Mtpn	NA	NA	NA	NA	NA	NA
Hist1h4a	1.82942	33.8724	7.12618	0.000134783	0.0004837	1.33169
Atp6v1b2	1.44896	24.6987	3.5603	0.00819411	0.0134534	-3.07874
Rab1A	3.24565	27.0888	14.2908	1.01717e-06	1.28216e-05	6.42781
Ran	0.884983	27.8562	3.62062	0.00753185	0.0125458	-2.98956
Rpl23	-0.550796	26.0643	-2.48707	0.0395229	0.053161	-4.71181
Rap1a	4.22265	30.4247	17.542	2.26927e-07	6.87062e-06	7.87468
Rps15	-0.110588	28.3202	-0.513322	0.622469	0.655251	-7.1054
NA..66	0.22114	28.5773	0.94331	0.374851	0.412265	-6.77743
Rps26	0.802578	29.0213	2.9274	0.0204219	0.0300816	-4.03537
Fau	-0.644269	28.4951	-2.88172	0.0218532	0.0317316	-4.10547
Elob	1.82487	24.7826	3.03254	0.0207866	0.0304622	-3.86522
Gnb1	3.45213	28.2682	12.9677	2.05794e-06	1.94374e-05	5.72251
Polr2l	1.28085	23.1964	5.35702	0.000836482	0.0020367	-0.635564
Rbx1	3.52382	24.1045	11.4101	1.51383e-05	8.70328e-05	3.86132
Gnb2	3.26514	27.6309	12.6727	2.42995e-06	2.18695e-05	5.5542
Rpl30	1.48675	26.8212	7.35033	0.000109629	0.000409679	1.55357
Rpl39	-1.12047	26.2949	-4.334	0.00289417	0.00568579	-1.97034
Cycs	NA	22.2631	NA	NA	NA	NA
Rpl31	1.23636	25.7538	4.44379	0.00251486	0.00507772	-1.81977
Rps3	0.268525	30.6049	1.2945	0.233845	0.26763	-6.39905
Rpl32	1.79012	26.0942	6.79003	0.000185491	0.000610841	0.988201
Rpl8	0.583457	26.8592	2.88962	0.0215982	0.0314905	-4.09333
Cacng7	NA	NA	NA	NA	NA	NA
Ybx1	1.11643	27.833	4.52666	0.00226449	0.00462894	-1.70727
Pfn1	2.40581	25.9445	10.0567	1.26575e-05	7.426e-05	3.84868
Rps27a	3.49274	31.5861	11.9379	3.73523e-06	2.9319e-05	5.11551
Rac1	3.26229	25.6531	6.77049	0.000719669	0.00183004	0.106255
Pafah1b1	2.13963	25.3895	7.55487	9.11838e-05	0.000353826	1.75122
Hspa8	3.09237	33.7765	12.376	2.88244e-06	2.47746e-05	5.38049
Vamp3	3.61901	27.9229	13.9869	1.18929e-06	1.3539e-05	6.27259
Tpt1	2.62997	22.9444	9.49584	4.71608e-05	0.00020576	2.6884
Dnaja1	3.37164	29.3917	13.9184	1.23246e-06	1.37571e-05	6.23709
Hspd1	1.30105	28.9035	5.40517	0.000791881	0.00194741	-0.576488
Eif4e	1.40306	24.9768	6.2244	0.000326375	0.000970656	0.379434
Mapk1	1.24958	23.5086	1.3953	0.20277	0.234248	-6.27602
Ppp1cc	1.96556	23.2429	8.09897	5.69122e-05	0.000236881	2.25575
Gnas	3.22199	26.4737	12.4462	2.76745e-06	2.41484e-05	5.42197
Ywhaz	3.26681	29.3511	11.2297	5.78664e-06	4.02722e-05	4.66451
Sumo1	NA	22.3803	NA	NA	NA	NA
Dynll1	3.02116	24.4025	10.7161	8.07568e-06	5.19929e-05	4.31847
Eif5a	2.53111	24.9084	6.83891	0.000176945	0.000589472	1.03897
Actg1	0.955136	22.952	3.65728	0.00715758	0.012039	-2.93557
Rps17	-0.126675	28.7082	-0.576883	0.58088	0.616759	-7.06783
Rala	4.2075	27.777	15.5036	5.61499e-07	9.4629e-06	7.01059
Rps10	-0.555607	30.4652	-2.16314	0.0646492	0.0831205	-5.20354
NA..67	NA	NA	NA	NA	NA	NA
Ppp2ca	1.6773	25.8805	8.73285	3.39188e-05	0.000162414	2.8073
Csnk2b	2.68801	24.8471	8.05354	5.91375e-05	0.000243783	2.21477
Rpl22	NA	NA	NA	NA	NA	NA
Actc1	0.984196	28.8474	3.09273	0.0160117	0.0240596	-3.7825
Ube2l3	NA	24.0638	NA	NA	NA	NA
Rack1	0.666522	30.0524	2.76948	0.0258319	0.0367896	-4.27793
Prkacb	1.44413	22.1251	5.36476	0.0022401	0.00460063	-1.21935
Tuba4a	0.755088	25.1407	3.71269	0.00662936	0.0112898	-2.85428
Tuba1a	0.490267	24.4767	1.89981	0.0963588	0.119596	-5.59152
Tubb4b	0.52907	31.8279	2.39719	0.0452944	0.0601177	-4.84926
Tuba1c	0.556241	26.3417	2.74909	0.0266324	0.0378043	-4.3093
Hist1h3a	2.72618	24.5217	8.88171	3.01744e-05	0.00015017	2.93156
Ywhah	3.1609	25.3367	8.6839	3.52617e-05	0.000166068	2.76602
Sbds	NA	NA	NA	NA	NA	NA
Kpnb1	0.649708	27.0763	2.0427	0.0776267	0.0980458	-5.38277
Lrig1	NA	22.4434	NA	NA	NA	NA
Psmb7	NA	24.9875	NA	NA	NA	NA
Plxna1	6.45945	25.4346	14.5819	8.78263e-07	1.17602e-05	6.57291
Pkn1	NA	22.9779	NA	NA	NA	NA
St6galnac2	NA	NA	NA	NA	NA	NA
Vamp7	NA	22.0831	NA	NA	NA	NA
Pebp1	NA	25.1998	NA	NA	NA	NA
Stam	NA	23.524	NA	NA	NA	NA
Tial1	0.878504	24.4097	2.92229	0.0205772	0.0302585	-4.04322
Hnrnph2	-0.388089	25.6702	-1.00879	0.364033	0.401909	-6.29534
NA..68	NA	NA	NA	NA	NA	NA
Rock2	NA	NA	NA	NA	NA	NA
Smad1	NA	NA	NA	NA	NA	NA
Hint1	2.29352	24.2254	7.58298	0.000183282	0.000605888	1.24734
Nfyc	1.64668	20.8872	3.48407	0.0310778	0.0432573	-3.44619
Ufd1	NA	NA	NA	NA	NA	NA
Elavl1	0.50843	23.3578	1.96869	0.0868373	0.108641	-5.49149
Usp9x	NA	NA	NA	NA	NA	NA
NA..69	NA	NA	NA	NA	NA	NA
Slc7a3	NA	23.3158	NA	NA	NA	NA
Erbb2	NA	21.2928	NA	NA	NA	NA
Rit1	NA	NA	NA	NA	NA	NA
Ext2	3.43096	24.3809	9.1216	2.50766e-05	0.000129839	3.12779
Slc9a3r1	4.52076	23.622	6.66609	0.000777735	0.00192919	0.0235515
Stx4	5.47996	23.7304	20.2181	7.96317e-08	5.70932e-06	8.83003
Vasp	2.04596	24.0694	8.69989	3.48165e-05	0.000164875	2.77953
Sparcl1	NA	NA	NA	NA	NA	NA
Siae	NA	NA	NA	NA	NA	NA
Naca	1.41324	23.6926	3.88006	0.00527313	0.00931727	-2.61105
Casp3	1.26288	23.4281	2.65234	0.0411172	0.0550899	-4.26927
Urod	NA	NA	NA	NA	NA	NA
Ctps1	0.312805	26.7619	1.10383	0.303751	0.339499	-6.61507
Gaa	1.58834	27.4066	8.22641	5.11536e-05	0.000217656	2.36967
Cct7	1.49224	28.6569	5.54439	0.000677028	0.00174746	-0.407515
Cct2	1.29192	28.4639	5.45536	0.000748164	0.00188854	-0.515256
Cct4	1.57913	28.2385	6.19688	0.000335789	0.000992759	0.348774
Cct5	1.57182	28.6398	6.35924	0.000284308	0.000869619	0.528189
Cct6a	1.27031	28.8802	4.76386	0.00168674	0.00366562	-1.39083
Cct3	1.40537	29.0647	5.51113	0.00070269	0.00179962	-0.447636
Nucb2	NA	NA	NA	NA	NA	NA
Tgfbi	0.683347	31.9137	2.96891	0.0192065	0.0283156	-3.97175
Sgcd	NA	24.1967	NA	NA	NA	NA
Sgcb	NA	22.7182	NA	NA	NA	NA
Tnfrsf26	5.41278	25.3467	15.9327	7.99708e-06	5.16804e-05	4.42377
NA..70	2.28678	23.1102	3.03257	0.0255896	0.0365049	-3.76391
Phf5a	1.4614	25.0888	5.1267	0.0010919	0.00253304	-0.922745
Tubg1	0.792624	23.5564	3.29208	0.0119921	0.0187744	-3.48002
Cbx1	NA	NA	NA	NA	NA	NA
Arf1	4.01803	26.3171	15.3653	5.9951e-07	9.72225e-06	6.94693
Arf5	3.72677	27.6716	17.1509	2.67837e-07	7.59124e-06	7.71901
Erh	NA	NA	NA	NA	NA	NA
Ap2m1	NA	24.2366	NA	NA	NA	NA
Rhog	4.30106	27.324	13.2748	1.73737e-06	1.74188e-05	5.89328
NA..71	-0.804577	24.6761	-3.20763	0.0135462	0.0208842	-3.60777
Serpinf1	1.18208	27.7551	4.18793	0.00349871	0.00660184	-2.17336
NA..72	1.82433	24.7451	2.43237	0.0545785	0.0713464	-4.56695
Mcm2	0.742048	28.1135	3.76834	0.00614072	0.0106089	-2.773
Mcm6	0.50898	27.4363	1.98101	0.0852325	0.106711	-5.47347
Csrp1	NA	23.2458	NA	NA	NA	NA
Nxn	0.756711	21.1282	2.0713	0.0990938	0.122548	-5.03582
Rhod	NA	26.8538	NA	NA	NA	NA
Rps3a	0.060712	31.2395	0.266968	0.796672	0.817111	-7.21139
Atp1b3	4.2995	26.964	9.38958	2.04923e-05	0.000110775	3.34136
NA..73	NA	NA	NA	NA	NA	NA
NA..74	1.02906	23.813	1.57588	0.156124	0.184451	-6.04269
Anxa11	5.30177	24.6269	15.8473	4.78271e-07	8.81939e-06	7.16587
Vps45	NA	NA	NA	NA	NA	NA
Pla2g5	-0.743232	24.7021	-2.2477	0.0621772	0.0804143	-5.00125
Anxa4	2.39483	26.0831	7.12006	0.000135555	0.000485456	1.32555
Bop1	0.368105	25.3977	1.73002	0.124304	0.150055	-5.83248
Smad5	NA	24.8888	NA	NA	NA	NA
Ext1	1.93257	25.8005	7.5376	9.25993e-05	0.000357704	1.7347
Cmklr1	NA	24.4481	NA	NA	NA	NA
Ppp4c	NA	NA	NA	NA	NA	NA
Smad4	0.0486815	21.3264	0.0886046	0.932525	0.940182	-6.90268
Aurka	2.66188	21.545	8.18782	0.000274028	0.000843525	1.1205
Gclc	NA	NA	NA	NA	NA	NA
Smarcc1	1.11487	27.5528	5.22696	0.000971445	0.00231611	-0.796794
Tep1	NA	23.5439	NA	NA	NA	NA
Polr2c	1.03893	25.3515	4.71288	0.00179572	0.00384027	-1.45814
Wbp2	NA	24.0282	NA	NA	NA	NA
NA..75	1.1795	22.109	1.9656	0.112656	0.137932	-5.16996
NA..76	4.29176	25.6268	16.7737	3.15352e-07	8.09089e-06	7.56453
NA..77	1.67732	26.544	8.06508	5.85631e-05	0.000241995	2.2252
NA..78	1.79251	22.0439	4.201	0.00684001	0.0115809	-2.33291
G3bp1	1.24398	28.9814	5.38944	0.000806151	0.00197685	-0.595745
NA..79	0.144804	22.3865	0.504935	0.628072	0.659131	-7.11005
Casp7	NA	NA	NA	NA	NA	NA
Bmp1	1.09226	27.7094	3.77364	0.00609631	0.0105534	-2.76529
NA..80	NA	NA	NA	NA	NA	NA
NA..81	NA	23.2555	NA	NA	NA	NA
Tubb5	0.539339	30.1323	2.57542	0.0345798	0.0473647	-4.57628
Psmb4	NA	23.3651	NA	NA	NA	NA
Rplp2	-0.911084	25.2451	-4.23597	0.00328597	0.0062762	-2.10626
NA..82	NA	24.2635	NA	NA	NA	NA
Stx2	NA	22.407	NA	NA	NA	NA
Gabpa	NA	20.4408	NA	NA	NA	NA
Cpe	1.18993	29.487	5.79626	0.000513212	0.00140256	-0.108726
Il6st	4.73919	24.8832	12.1367	3.45913e-05	0.000164531	3.15613
Cd80	NA	NA	NA	NA	NA	NA
G6pdx	1.47037	27.4524	6.81081	0.000181803	0.00060332	1.00982
Col8a1	-1.2689	28.6772	-5.59406	0.000640619	0.00167105	-0.3479
Axl	NA	NA	NA	NA	NA	NA
Hnrnpul2	-0.0357303	23.3657	-0.0945872	0.927485	0.936996	-7.1353
Top2a	NA	NA	NA	NA	NA	NA
NA..83	NA	27.6726	NA	NA	NA	NA
Vcp	2.53774	30.2573	7.39703	0.000105077	0.000395906	1.59909
Aqp1	5.02656	30.0508	22.8626	3.20341e-08	5.4557e-06	9.61626
Uba1	1.14957	27.7291	5.29703	0.000895976	0.00216318	-0.709631
Jup	NA	NA	NA	NA	NA	NA
Nucb1	1.37908	26.2095	4.28487	0.00308378	0.00596961	-2.03829
Tpsab1	2.13729	26.632	8.73973	3.37346e-05	0.000161983	2.81309
Mmp11	0.694442	23.4771	2.70792	0.0283274	0.0399465	-4.37261
Epha2	3.86477	29.2928	13.5436	1.50249e-06	1.57487e-05	6.03913
NA..84	NA	NA	NA	NA	NA	NA
Cdk7	NA	NA	NA	NA	NA	NA
Atp5a1	1.03655	24.4462	2.91615	0.0207652	0.0304568	-4.05263
Thbs2	1.05024	31.2745	4.75108	0.00171337	0.00370475	-1.40767
Rela	2.0258	22.0317	3.59378	0.00995055	0.0158968	-3.07995
Smpd1	NA	NA	NA	NA	NA	NA
Yes1	7.02652	26.544	21.4717	1.57826e-06	1.61824e-05	5.5995
Top1	1.90578	25.1751	6.21782	0.000328599	0.000975581	0.372113
Col6a1	1.29087	30.475	4.59606	0.00207575	0.00433035	-1.61383
Rcn1	NA	22.1487	NA	NA	NA	NA
Hspg2	1.51201	31.7838	5.75683	0.00053567	0.00144782	-0.154924
Fabp5	3.08797	23.4504	4.09284	0.00766079	0.0127113	-2.45653
Btc	NA	24.1537	NA	NA	NA	NA
Eif5b	0.887986	23.5122	4.29652	0.00303763	0.00590688	-2.02215
Cab39	NA	22.8794	NA	NA	NA	NA
Hbegf	NA	NA	NA	NA	NA	NA
Aplp2	NA	NA	NA	NA	NA	NA
Clu	1.80598	30.6917	7.93347	6.55036e-05	0.000264321	2.10546
Anxa7	1.89674	24.9017	4.53713	0.00320814	0.0061549	-1.85646
Igfbp5	1.84523	24.3989	5.76667	0.001585	0.00349309	-0.741456
Igf2r	0.11541	26.0436	0.319796	0.757831	0.781939	-7.19412
Lgals3bp	3.44921	31.4875	10.1167	1.21379e-05	7.18436e-05	3.89264
Plk1	NA	21.5662	NA	NA	NA	NA
Cnn2	NA	NA	NA	NA	NA	NA
Lyar	NA	19.7301	NA	NA	NA	NA
Eps8	2.59669	27.3777	9.33454	2.13512e-05	0.000113631	3.29797
Cd36	NA	23.5799	NA	NA	NA	NA
Ids	NA	NA	NA	NA	NA	NA
Slc7a1	4.11339	28.5801	15.8209	4.84155e-07	8.81939e-06	7.15407
NA..85	NA	NA	NA	NA	NA	NA
Gipr	NA	NA	NA	NA	NA	NA
Vgf	0.995585	24.9634	2.65818	0.0305251	0.0425224	-4.44909
Npepps	NA	NA	NA	NA	NA	NA
Pepd	NA	NA	NA	NA	NA	NA
St3gal2	1.23665	22.5352	4.12778	0.00378649	0.00705963	-2.25786
Rpusd2	NA	NA	NA	NA	NA	NA
Hnrnpab	0.198072	29.2443	0.906069	0.393019	0.431143	-6.81227
Pi4k2a	NA	NA	NA	NA	NA	NA
Cdon	2.45918	22.6086	11.2757	5.62032e-06	3.95673e-05	4.69468
NA..86	NA	NA	NA	NA	NA	NA
Osbp	-0.251286	24.2451	-0.507064	0.626648	0.65844	-7.10887
Glmn	NA	21.9278	NA	NA	NA	NA
Plekhf1	NA	NA	NA	NA	NA	NA
Cul4a	NA	NA	NA	NA	NA	NA
Abraxas2	NA	NA	NA	NA	NA	NA
NA..87	NA	NA	NA	NA	NA	NA
Plbd2	NA	NA	NA	NA	NA	NA
Sppl2b	NA	NA	NA	NA	NA	NA
Disp1	NA	24.0752	NA	NA	NA	NA
Rpa2	1.1488	22.5157	4.76928	0.00247782	0.00501102	-1.57574
Hp1bp3	NA	NA	NA	NA	NA	NA
Mpzl1	5.18751	25.1879	15.1716	1.04209e-05	6.35233e-05	4.20787
Shmt2	1.38161	24.2704	2.17395	0.063595	0.0820104	-5.18733
Srsf10	0.256181	23.4413	0.991979	0.352065	0.389446	-6.73025
Ttyh2	4.97781	27.9351	10.5294	9.14843e-06	5.7605e-05	4.18844
Myl12b	-0.927265	28.8177	-3.83436	0.00561091	0.00984199	-2.67711
Gmps	0.509348	25.1667	1.74735	0.121131	0.146947	-5.80829
Mat2a	0.496552	27.2877	2.21263	0.0599625	0.0777929	-5.12919
Ric8a	NA	NA	NA	NA	NA	NA
Pde12	NA	NA	NA	NA	NA	NA
Zc3h15	0.499436	21.0377	1.31972	0.239052	0.272681	-6.02333
Usp39	NA	21.2932	NA	NA	NA	NA
Llgl2	NA	NA	NA	NA	NA	NA
Pdlim7	0.666447	24.2696	1.8922	0.0974712	0.12089	-5.60251
Fam98a	0.143066	24.3285	0.47896	0.64559	0.674914	-7.124
Atp6ap1	1.83387	23.4306	4.63147	0.00198613	0.00415853	-1.56643
Uba3	NA	22.5546	NA	NA	NA	NA
Snx16	NA	NA	NA	NA	NA	NA
Sdcbp	3.029	23.6006	5.90173	0.00141679	0.0031461	-0.620259
Qsox2	0.85934	22.973	1.3004	0.23192	0.265604	-6.39201
Nek7	NA	NA	NA	NA	NA	NA
Extl2	0.910117	25.0703	3.80945	0.00580476	0.010151	-2.71322
Pomk	NA	NA	NA	NA	NA	NA
Dnpep	NA	NA	NA	NA	NA	NA
Uap1l1	2.18398	24.1611	9.64788	1.6947e-05	9.62835e-05	3.54179
NA..88	NA	19.6961	NA	NA	NA	NA
Srsf6	0.737813	27.4311	3.22518	0.0132064	0.0204336	-3.58117
Psmd1	0.317003	25.6185	1.22652	0.257037	0.291648	-6.47871
Dhps	NA	NA	NA	NA	NA	NA
Rab31	5.37746	24.4482	8.49476	4.10416e-05	0.000187137	2.60449
Lrrn4cl	NA	NA	NA	NA	NA	NA
Smyd5	NA	NA	NA	NA	NA	NA
Esyt2	NA	22.6251	NA	NA	NA	NA
Snx8	NA	NA	NA	NA	NA	NA
Ogfod1	NA	NA	NA	NA	NA	NA
Entpd6	0.672635	24.4671	1.18798	0.276333	0.310875	-6.40867
Khsrp	0.67496	31.1685	3.03564	0.0174092	0.0259103	-3.86966
Ddb1	1.63985	22.8366	2.23568	0.057897	0.0752836	-5.09445
Uevld	4.67848	24.9897	14.7399	8.1195e-07	1.15165e-05	6.65021
Rnf149	NA	23.837	NA	NA	NA	NA
Hspa4	2.18307	28.0602	8.446	4.26988e-05	0.000191844	2.56232
Agfg2	0.180073	23.1317	0.744127	0.479415	0.51766	-6.95025
Ctu2	1.62653	22.0805	4.48761	0.00824348	0.0134958	-2.30015
Rnf40	NA	NA	NA	NA	NA	NA
Xxylt1	NA	19.746	NA	NA	NA	NA
Stx11	NA	NA	NA	NA	NA	NA
Ddx17	-0.234457	26.8401	-0.816384	0.439387	0.477739	-6.89148
NA..89	NA	19.9393	NA	NA	NA	NA
Fbxo7	NA	NA	NA	NA	NA	NA
Htatip2	NA	23.0582	NA	NA	NA	NA
Cops9	0.323014	22.3006	1.38176	0.206723	0.238495	-6.29287
Col5a2	2.13612	26.3209	5.89059	0.000463601	0.00128745	0.00092999
Trip13	NA	20.9228	NA	NA	NA	NA
Rffl	NA	NA	NA	NA	NA	NA
Ttll12	-1.23522	22.7159	-2.63189	0.0317575	0.0440607	-4.48952
Mob1b	NA	24.7892	NA	NA	NA	NA
Yipf3	1.48343	22.1986	5.1231	0.00169591	0.00368064	-1.1633
Ube2z	NA	NA	NA	NA	NA	NA
Xpnpep1	3.33866	21.2271	5.92425	0.000763478	0.00190759	-0.295189
Puf60	NA	NA	NA	NA	NA	NA
NA..90	NA	22.1867	NA	NA	NA	NA
Frmd8	NA	24.1327	NA	NA	NA	NA
Dazap1	0.415069	27.7706	1.92899	0.0922076	0.114942	-5.54929
Eif3j1	NA	NA	NA	NA	NA	NA
Plxnd1	NA	23.0954	NA	NA	NA	NA
NA..91	2.07134	24.224	6.56719	0.000230749	0.000733194	0.753104
NA..92	1.78829	21.3224	7.78874	0.000156321	0.000531057	1.41794
NA..93	NA	NA	NA	NA	NA	NA
NA..94	4.93516	24.1694	15.3849	5.93951e-07	9.72225e-06	6.95599
Ndst1	NA	20.0627	NA	NA	NA	NA
Rfc4	NA	NA	NA	NA	NA	NA
Smarcc2	1.62425	22.7422	7.05512	0.000144056	0.000507442	1.26017
Sf3b2	1.16093	29.0203	5.40786	0.000789469	0.00194426	-0.573199
Tax1bp1	NA	NA	NA	NA	NA	NA
Smu1	NA	NA	NA	NA	NA	NA
Tes	1.1293	22.9664	4.38078	0.00272543	0.00542246	-1.90597
Mccc2	NA	NA	NA	NA	NA	NA
NA..95	NA	21.3662	NA	NA	NA	NA
Ppp1r7	1.22537	24.614	5.60468	0.000633119	0.00165408	-0.335199
Washc4	NA	NA	NA	NA	NA	NA
Serbp1	0.0219027	25.424	0.0821224	0.936694	0.943279	-7.24758
NA..96	NA	NA	NA	NA	NA	NA
Ginm1	NA	NA	NA	NA	NA	NA
Sirt1	NA	NA	NA	NA	NA	NA
Prrc1	NA	NA	NA	NA	NA	NA
Arhgef40	4.58315	28.0508	8.9366	2.89127e-05	0.000144901	2.97689
NA..97	NA	23.7106	NA	NA	NA	NA
Fam198b	NA	NA	NA	NA	NA	NA
Sec31a	0.406102	27.0016	1.74541	0.121482	0.147269	-5.811
Kcnab2	-0.593733	27.9396	-2.63551	0.0315845	0.0438914	-4.48395
Sema5a	NA	25.902	NA	NA	NA	NA
Foxred2	NA	22.9569	NA	NA	NA	NA
Lipo3	NA	NA	NA	NA	NA	NA
Ccnh	NA	NA	NA	NA	NA	NA
Tlr6	NA	27.1967	NA	NA	NA	NA
Fam91a1	NA	NA	NA	NA	NA	NA
Ermp1	NA	NA	NA	NA	NA	NA
Gne	1.24022	21.297	2.83496	0.0409505	0.0549522	-4.083
Wdr20	NA	22.034	NA	NA	NA	NA
Pecr	1.2897	22.8529	4.69734	0.00415539	0.00760715	-1.90102
Stn1	NA	30.4627	NA	NA	NA	NA
Ncbp1	NA	22.987	NA	NA	NA	NA
C1rl	NA	NA	NA	NA	NA	NA
Lrrfip1	NA	NA	NA	NA	NA	NA
Pygo2	0.508605	22.3151	1.94977	0.0952732	0.11842	-5.42675
Acly	0.795872	27.7291	3.44356	0.00965982	0.0155044	-3.25249
Olfml2b	2.09537	27.7259	8.44471	4.27437e-05	0.000191844	2.5612
Esf1	NA	NA	NA	NA	NA	NA
Mthfd1l	NA	20.5761	NA	NA	NA	NA
NA..98	NA	NA	NA	NA	NA	NA
NA..99	NA	24.629	NA	NA	NA	NA
Prkca	NA	NA	NA	NA	NA	NA
Snx33	NA	NA	NA	NA	NA	NA
NA..100	2.29252	22.241	6.66141	0.000391417	0.00112516	0.429419
Ankrd28	NA	NA	NA	NA	NA	NA
Mcm5	0.181006	26.5931	0.762614	0.468949	0.507634	-6.93565
Srsf4	0.932397	22.3509	3.00508	0.0215739	0.0314905	-3.9045
Acp1	NA	NA	NA	NA	NA	NA
Thrap3	0.448483	21.9873	1.24123	0.275099	0.309689	-6.04978
Galns	NA	NA	NA	NA	NA	NA
NA..101	NA	NA	NA	NA	NA	NA
NA..102	NA	NA	NA	NA	NA	NA
Prkaa1	1.92798	23.2313	4.83696	0.00230137	0.00469841	-1.49542
Nufip2	NA	23.0881	NA	NA	NA	NA
Taok1	NA	23.9837	NA	NA	NA	NA
Ecm2	NA	NA	NA	NA	NA	NA
Tmem2	5.40362	25.9551	8.60032	3.7695e-05	0.000175129	2.69504
Xkr5	NA	NA	NA	NA	NA	NA
Ppp1r13l	-0.62427	22.9091	-2.13253	0.0677279	0.0864965	-5.24933
Gcnt3	NA	NA	NA	NA	NA	NA
Fam20c	1.12347	22.1057	4.19905	0.00344815	0.00652075	-2.1578
Exoc1	NA	NA	NA	NA	NA	NA
Heatr5a	NA	NA	NA	NA	NA	NA
Akap8l	NA	NA	NA	NA	NA	NA
Igf2bp2	0.739335	22.7558	3.2715	0.0123525	0.0192336	-3.5111
Pes1	NA	NA	NA	NA	NA	NA
Npm1	1.29264	27.3801	5.41726	0.000781093	0.00193194	-0.561699
Spred2	NA	NA	NA	NA	NA	NA
Tom1l2	5.63193	25.2977	17.3196	5.08617e-06	3.68909e-05	4.77786
Psme4	NA	NA	NA	NA	NA	NA
NA..103	NA	24.1583	NA	NA	NA	NA
Luc7l3	1.01787	22.77	1.88859	0.103999	0.128154	-5.51244
Pfas	1.69778	25.0746	4.21724	0.00336721	0.00640291	-2.13239
Ewsr1	0.603787	27.9336	2.60463	0.0330892	0.0457606	-4.53142
NA..104	1.37381	19.6468	2.90673	0.051256	0.0673102	-4.01981
Trim16	NA	NA	NA	NA	NA	NA
Tsr1	1.7148	24.2624	7.00619	0.000150853	0.000521765	1.21059
Acaca	1.26853	22.1911	1.81905	0.123086	0.148821	-5.39536
Mink1	NA	25.8069	NA	NA	NA	NA
Cltc	1.38241	30.6063	5.9275	0.000445657	0.00125588	0.0435079
Myo1d	1.8273	24.5681	5.25007	0.000945802	0.00226124	-0.767963
Slc5a6	3.46096	24.4126	9.36877	0.000136111	0.000486435	1.83376
Atp13a3	NA	22.3894	NA	NA	NA	NA
Leo1	1.94438	22.4961	5.38157	0.00405326	0.00746791	-1.51254
Rpl10a	-0.277464	27.2163	-1.14501	0.287355	0.32243	-6.57041
Arcn1	0.557792	25.2565	2.5863	0.0340166	0.046705	-4.55957
NA..105	3.56422	23.2305	3.77714	0.00790161	0.0130354	-2.832
Zdhhc18	NA	NA	NA	NA	NA	NA
Zdhhc8	NA	21.3056	NA	NA	NA	NA
Sin3a	NA	NA	NA	NA	NA	NA
Ogdh	NA	NA	NA	NA	NA	NA
Cttn	2.0328	21.0756	4.30105	0.0166553	0.0249612	-2.73258
Myl6	NA	20.7182	NA	NA	NA	NA
NA..106	-0.816839	29.7692	-3.80765	0.00581905	0.0101656	-2.71583
Grb2	6.168	25.1944	20.1187	4.13282e-07	8.77556e-06	7.21958
Flot2	6.2401	25.0791	12.5783	2.85727e-05	0.000143615	3.33113
Gm2a	NA	NA	NA	NA	NA	NA
Klra2	4.48661	23.4931	13.5054	5.25015e-06	3.74831e-05	4.91531
Ppp5c	1.5126	21.9084	3.2004	0.0394749	0.053138	-3.72068
Psmb6	NA	23.4627	NA	NA	NA	NA
P4ha1	1.37263	24.0266	3.40488	0.0102053	0.0162585	-3.31037
NA..107	NA	NA	NA	NA	NA	NA
Csnk2a1	3.36492	27.1388	9.87553	1.43866e-05	8.29883e-05	3.71419
Slc30a1	3.2269	24.7085	8.65084	0.000206203	0.000671333	1.41291
Khdrbs1	0.856355	26.9736	2.88163	0.0218559	0.0317316	-4.1056
Stxbp3	6.67968	24.552	26.048	1.21509e-08	5.22186e-06	10.4009
Nfkbib	2.12119	22.0978	5.65527	0.00332058	0.00632825	-1.29321
Rasa3	4.58813	24.4311	8.08351	0.000125205	0.000457932	1.65526
Mertk	NA	24.9291	NA	NA	NA	NA
Cnot7	NA	NA	NA	NA	NA	NA
Akt2	NA	NA	NA	NA	NA	NA
Serpinb6	1.94418	25.8624	7.9091	6.68879e-05	0.000268646	2.08309
Stip1	1.93576	28.7504	8.22842	5.10683e-05	0.000217656	2.37145
Caprin1	0.650176	29.8716	2.88767	0.021661	0.0315286	-4.09634
Eif1a	-0.256979	24.0324	-0.834177	0.429894	0.468291	-6.8763
Ggt1	NA	25.4464	NA	NA	NA	NA
Il17ra	1.77845	24.8075	8.68729	3.51669e-05	0.000166068	2.76889
NA..108	NA	NA	NA	NA	NA	NA
Pla2g7	-1.9798	22.433	-3.28157	0.0121746	0.0190083	-3.49588
Papss1	1.21874	28.1019	5.92112	0.0004487	0.00126032	0.0361684
Rbbp4	1.66137	26.5387	7.28598	0.000116269	0.000432253	1.49044
Rbbp7	1.63759	26.1871	7.02599	0.00014806	0.000516257	1.23069
Lama5	1.95963	32.485	4.73061	0.00175697	0.00378001	-1.43469
Scarb1	4.36099	27.8736	12.3327	2.9562e-06	2.52821e-05	5.35473
Asns	0.0437541	29.3142	0.196959	0.849081	0.867243	-7.22957
Tmpo	NA	23.1561	NA	NA	NA	NA
Hars	NA	26.12	NA	NA	NA	NA
Ppm1g	1.0956	21.8694	3.52112	0.00865753	0.0140867	-3.13688
Cdc37	1.79717	26.6829	9.3643	2.08819e-05	0.000111825	3.32146
Fzd7	NA	26.4735	NA	NA	NA	NA
Sdf4	1.7016	23.6139	3.5725	0.0102237	0.0162728	-3.10902
Prpf4b	NA	NA	NA	NA	NA	NA
Slc9a1	NA	23.5581	NA	NA	NA	NA
Mapre1	1.12057	25.498	4.29093	0.00305967	0.00592963	-2.02989
Prdx2	1.55887	25.9073	6.33431	0.000291606	0.000885638	0.500869
Tsg101	4.21086	30.2422	17.4262	2.38246e-07	7.06112e-06	7.82908
Pafah1b2	2.22108	21.9378	7.14505	0.000549074	0.00147709	0.393372
Psap	NA	NA	NA	NA	NA	NA
Mre11	NA	NA	NA	NA	NA	NA
Sntb2	6.42508	23.7776	15.902	4.66361e-07	8.81939e-06	7.19019
Fnta	1.82414	23.0768	4.92364	0.00334838	0.00637416	-1.66268
Igbp1	1.24685	23.6753	2.61793	0.0368022	0.0500102	-4.46373
Acvr1b	NA	NA	NA	NA	NA	NA
Traf4	NA	NA	NA	NA	NA	NA
Hras	NA	26.5722	NA	NA	NA	NA
Hadh	NA	19.8273	NA	NA	NA	NA
NA..109	NA	NA	NA	NA	NA	NA
Fscn1	1.95229	30.045	9.63262	1.71362e-05	9.68986e-05	3.53009
Fcgrt	NA	NA	NA	NA	NA	NA
NA..110	NA	22.475	NA	NA	NA	NA
Gdi2	3.26176	27.7206	15.9602	4.54045e-07	8.81939e-06	7.21598
Arhgdib	NA	23.6581	NA	NA	NA	NA
Slc20a1	NA	24.2421	NA	NA	NA	NA
Ddx19a	-0.443228	23.0886	-0.736984	0.486813	0.525318	-6.84147
Ddx5	-1.0898	25.0424	-3.64013	0.0073301	0.0122453	-2.96081
Slc29a2	4.11053	24.073	13.9865	4.20773e-06	3.20048e-05	5.12976
Cbx5	NA	NA	NA	NA	NA	NA
NA..111	3.05159	22.7714	12.7122	7.68977e-06	5.02613e-05	4.54054
Il1rap	6.57605	25.0146	29.1893	5.20258e-09	5.22186e-06	11.0382
NA..112	NA	NA	NA	NA	NA	NA
NA..113	3.82675	25.779	14.9652	7.26887e-07	1.09607e-05	6.75882
NA..114	4.89908	26.9356	18.0212	1.86094e-07	6.4088e-06	8.05947
Phgdh	0.845051	28.6313	3.5201	0.00867002	0.0140867	-3.1384
Kif5b	1.15374	25.9353	4.14863	0.0036839	0.00689078	-2.2285
Lbp	1.9797	24.8371	7.68961	8.09372e-05	0.000318378	1.87898
Pdcd4	NA	NA	NA	NA	NA	NA
Mcm7	-0.0363506	28.0639	-0.166227	0.872362	0.888383	-7.23583
Pcbp2	NA	NA	NA	NA	NA	NA
NA..115	1.92399	27.3266	8.38202	4.49884e-05	0.000199317	2.50665
Ogn	0.964266	27.0375	4.77009	0.00167392	0.00365161	-1.38263
Ctr9	NA	NA	NA	NA	NA	NA
Prkci	NA	NA	NA	NA	NA	NA
Ppp1r14b	NA	NA	NA	NA	NA	NA
Srsf2	0.646226	26.0871	2.75969	0.0262131	0.0372708	-4.29299
Rhoc	4.05713	27.7279	10.8473	7.40646e-06	4.91571e-05	4.40849
Dag1	3.05499	25.5762	8.77744	3.27451e-05	0.000158534	2.84473
Ddx3x	-0.258344	25.3378	-1.24229	0.25149	0.286109	-6.46048
Sema4b	NA	NA	NA	NA	NA	NA
Sema3c	2.08102	25.2224	3.50252	0.0111817	0.017602	-3.20506
Snrpa	NA	22.1617	NA	NA	NA	NA
Snrpc	0.788081	24.3068	1.38048	0.207101	0.238771	-6.29447
Sptbn1	3.55441	21.2816	3.34299	0.0111475	0.0175643	-3.4033
Slc26a2	NA	22.4421	NA	NA	NA	NA
NA..116	NA	NA	NA	NA	NA	NA
Trim28	1.32156	26.8073	5.95829	0.000431274	0.00122135	0.0788902
Tsn	1.30365	21.4917	1.58183	0.154768	0.183227	-6.03476
Tfrc	1.76866	28.7459	8.19829	5.23658e-05	0.000221407	2.34467
Ddr2	3.96255	23.6409	12.1719	1.01026e-05	6.22453e-05	4.26893
Snrnp70	-0.0144424	24.6909	-0.0562937	0.956575	0.959926	-7.2496
Supt6h	1.00093	23.9038	2.17788	0.068706	0.0875505	-5.1019
Zpr1	NA	NA	NA	NA	NA	NA
NA..117	0.324503	24.6274	1.12499	0.295234	0.330408	-6.59226
NA..118	-1.22335	23.632	-4.22079	0.00670084	0.0113709	-2.42817
Sh3gl1	3.83792	29.5114	15.03	7.04343e-07	1.08104e-05	6.78967
Cstb	NA	24.6232	NA	NA	NA	NA
NA..119	1.54127	22.9054	3.27686	0.0149997	0.0226378	-3.51893
Ndrg1	2.01792	26.0937	8.80195	3.21194e-05	0.000156411	2.86523
Vat1	2.02757	27.4456	8.22297	5.13001e-05	0.00021774	2.36661
Zyx	1.32778	23.1052	4.02543	0.0043369	0.00788978	-2.40276
Ptp4a1	NA	22.778	NA	NA	NA	NA
NA..120	NA	NA	NA	NA	NA	NA
Commd3	NA	NA	NA	NA	NA	NA
Nup62	1.64236	22.949	6.69875	0.000202711	0.000661216	0.892627
Col7a1	NA	NA	NA	NA	NA	NA
Map2k2	NA	NA	NA	NA	NA	NA
Aebp1	1.59685	27.7162	5.99426	0.000415123	0.00118145	0.120058
Sema4c	NA	NA	NA	NA	NA	NA
NA..121	1.19733	26.4804	4.92163	0.00139292	0.00310276	-1.18493
Tm4sf1	NA	21.9712	NA	NA	NA	NA
Surf4	NA	23.6138	NA	NA	NA	NA
Sqstm1	1.33052	24.6711	4.66007	0.00191683	0.00405106	-1.52827
Fkbp5	0.755486	23.3326	1.81104	0.116196	0.14156	-5.61992
Hspe1	NA	21.108	NA	NA	NA	NA
Adh7	NA	NA	NA	NA	NA	NA
Sord	NA	NA	NA	NA	NA	NA
Mrc2	3.27282	22.6859	5.7941	0.000514413	0.00140361	-0.111248
NA..122	2.1743	26.8691	9.06207	2.62448e-05	0.000133863	3.07955
Hist2h2ac	1.87288	30.0475	6.01422	0.000406448	0.00116254	0.142833
Nqo1	NA	NA	NA	NA	NA	NA
Srm	2.14802	26.6181	10.4943	9.3673e-06	5.85541e-05	4.16376
St6gal1	0.782226	23.5101	2.38421	0.0461962	0.0611797	-4.86906
Procr	NA	23.1241	NA	NA	NA	NA
Vcl	0.64209	22.636	1.45583	0.19187	0.222104	-6.08964
NA..123	5.08988	26.0206	9.89351	1.42036e-05	8.22386e-05	3.72765
Gart	0.676739	25.9621	2.56999	0.0348649	0.0476793	-4.58463
[truncated: 1,375 more rows]

## Sheet: CD81
	logFC	AveExpr	t	P.Value	adj.P.Val	B
Cdv3	NA	NA	NA	NA	NA	NA
Eloc	-0.280458	23.7757	-0.560177	0.596635	0.718803	-6.42447
Agfg1	NA	NA	NA	NA	NA	NA
Ktn1	NA	NA	NA	NA	NA	NA
Trip12	0.485564	19.4249	1.4352	0.229878	0.381625	-5.31559
Psmc3	NA	NA	NA	NA	NA	NA
Abi2	NA	22.5898	NA	NA	NA	NA
Inppl1	NA	NA	NA	NA	NA	NA
Tmem237	0.988182	23.303	4.26367	0.00593122	0.0782312	-1.98735
Tns1	NA	20.3773	NA	NA	NA	NA
Bzw1	-0.174331	27.9325	-0.193333	0.853392	0.897968	-6.57913
Stk16	0.670907	23.1359	2.22235	0.0702438	0.198909	-4.56188
Casp8	NA	NA	NA	NA	NA	NA
Ctsh	NA	NA	NA	NA	NA	NA
Agap1	0.538061	23.4082	1.36946	0.232546	0.3837	-5.44652
Fat1	0.508813	32.3067	2.22925	0.0695958	0.198101	-4.55254
Myl1	0.365682	25.2858	0.951357	0.379941	0.536999	-6.11661
Dst	NA	NA	NA	NA	NA	NA
Atf6b	NA	NA	NA	NA	NA	NA
Prrc2c	NA	NA	NA	NA	NA	NA
Spata5	-0.509315	25.0768	-1.73628	0.135713	0.280289	-5.21027
S100a13	5.9276	24.5948	13.3747	0.00149414	0.0525038	-0.852535
Arhgap12	1.21602	19.8615	3.52196	0.0276179	0.130444	-3.09584
Cysrt1	1.02142	28.1341	4.45277	0.00486806	0.0777207	-1.78007
B4galt2	NA	NA	NA	NA	NA	NA
Cyb5r3	NA	23.7227	NA	NA	NA	NA
Atg7	NA	NA	NA	NA	NA	NA
Gm9774	NA	NA	NA	NA	NA	NA
Mapkap1	NA	21.891	NA	NA	NA	NA
Stx6	0.558581	21.3229	1.26035	0.305176	0.459125	-5.3652
Usp4	NA	20.0478	NA	NA	NA	NA
Rab3gap2	NA	NA	NA	NA	NA	NA
Usp19	NA	NA	NA	NA	NA	NA
Diexf	NA	NA	NA	NA	NA	NA
Atp6v1h	NA	21.1944	NA	NA	NA	NA
Igsf3	-0.0312031	23.739	-0.0743994	0.943231	0.961601	-6.59743
Prkar2a	NA	NA	NA	NA	NA	NA
Mbnl1	0.0165207	27.0246	0.0820182	0.937432	0.95974	-6.59674
Osbpl9	NA	NA	NA	NA	NA	NA
Lrba	NA	NA	NA	NA	NA	NA
Cr1l	0.980106	23.495	3.01268	0.0320094	0.142077	-3.45848
Snw1	NA	NA	NA	NA	NA	NA
Gpr39	0.192673	27.573	0.752347	0.481697	0.633088	-6.28953
Kpna4	NA	NA	NA	NA	NA	NA
Rabggtb	NA	NA	NA	NA	NA	NA
Hax1	NA	NA	NA	NA	NA	NA
Rps27	-0.859653	22.7877	-1.91688	0.116946	0.255064	-4.91269
Antxr2	0.571096	26.1346	1.45845	0.19744	0.344856	-5.56084
Ube2d3	-0.0774246	27.8752	-0.250284	0.811129	0.872639	-6.56468
Sh3glb1	NA	21.9683	NA	NA	NA	NA
Ngf	0.646545	25.0297	2.15241	0.0771798	0.206995	-4.65648
Crip1	1.70984	26.0935	3.52861	0.0185201	0.110547	-2.88843
Lrrfip2	NA	NA	NA	NA	NA	NA
Nexn	NA	NA	NA	NA	NA	NA
X3110082I17Rik	NA	NA	NA	NA	NA	NA
Atrx	NA	NA	NA	NA	NA	NA
Ints3	NA	NA	NA	NA	NA	NA
Orai2	1.36353	21.9787	4.93149	0.00511994	0.0777207	-1.5734
Smarcd3	NA	NA	NA	NA	NA	NA
S100a4	-0.220006	27.593	-1.00281	0.356545	0.513019	-6.06706
Il6ra	NA	NA	NA	NA	NA	NA
Rnf34	NA	22.183	NA	NA	NA	NA
Nras	0.676782	31.2617	2.68947	0.0378954	0.154033	-3.93124
Nub1	NA	NA	NA	NA	NA	NA
Camk2d	NA	NA	NA	NA	NA	NA
Fubp1	NA	NA	NA	NA	NA	NA
Elp6	NA	NA	NA	NA	NA	NA
Rbpj	NA	NA	NA	NA	NA	NA
2011-09-01	0.0277501	25.0978	0.067793	0.948262	0.96414	-6.59797
Ctbp1	NA	NA	NA	NA	NA	NA
Hip1	NA	NA	NA	NA	NA	NA
Hmgb1	NA	NA	NA	NA	NA	NA
Pxn	NA	NA	NA	NA	NA	NA
Pum3	NA	NA	NA	NA	NA	NA
H2afj	-0.768631	29.8995	-1.89859	0.108855	0.243246	-4.99696
Washc2	NA	NA	NA	NA	NA	NA
Arl8b	1.11829	24.6819	1.92541	0.104961	0.24068	-4.9613
Tra2a	NA	21.4966	NA	NA	NA	NA
Gm45233	NA	NA	NA	NA	NA	NA
Tmem176a	NA	23.5875	NA	NA	NA	NA
Pianp	0.635722	22.8265	1.70306	0.152897	0.297439	-5.1792
Gng12	0.36614	27.1601	1.28017	0.250036	0.400529	-5.77147
C2cd5	0.875218	21.2504	2.99537	0.0256671	0.125011	-3.52636
Capns1	0.105702	22.0897	0.434495	0.679868	0.783682	-6.4935
Thop1	NA	NA	NA	NA	NA	NA
Aplp1	NA	NA	NA	NA	NA	NA
Fnbp4	NA	NA	NA	NA	NA	NA
Kctd5	NA	NA	NA	NA	NA	NA
Lims1	0.154515	23.5026	0.438452	0.677161	0.783484	-6.49157
Hdac2	NA	NA	NA	NA	NA	NA
Pdxdc1	NA	NA	NA	NA	NA	NA
Luc7l	0.382224	22.5537	0.436062	0.68696	0.788809	-6.20008
Jmjd8	NA	NA	NA	NA	NA	NA
Acbd3	0.769644	20.9261	1.73658	0.190602	0.339196	-4.87338
Acadl	NA	NA	NA	NA	NA	NA
Uap1	NA	NA	NA	NA	NA	NA
F3	0.979554	31.114	4.31919	0.00559397	0.0782312	-1.92588
Pole3	NA	NA	NA	NA	NA	NA
Manba	NA	NA	NA	NA	NA	NA
Tgfbr3	0.836721	28.3944	2.84163	0.0311682	0.13998	-3.72864
Mark2	1.70998	25.747	5.43355	0.00189039	0.0525038	-0.796064
Cmas	NA	NA	NA	NA	NA	NA
Pck2	NA	NA	NA	NA	NA	NA
Ranbp10	NA	NA	NA	NA	NA	NA
Mtrr	NA	NA	NA	NA	NA	NA
Gnptg	NA	NA	NA	NA	NA	NA
Lrp1	-0.138425	28.6525	-0.671815	0.527934	0.665065	-6.35019
Selenof	NA	NA	NA	NA	NA	NA
Ckap5	NA	NA	NA	NA	NA	NA
Pdcd2	NA	NA	NA	NA	NA	NA
Parn	NA	NA	NA	NA	NA	NA
Loxl1	0.512855	30.145	1.80893	0.12296	0.261737	-5.11537
Lmnb2	NA	NA	NA	NA	NA	NA
Vamp8	0.84645	27.2736	4.13882	0.00677689	0.0812344	-2.12742
Cdc42ep1	0.448645	23.6719	0.735804	0.496836	0.643513	-6.06977
Llgl1	0.670541	24.4829	0.851959	0.428521	0.581318	-6.20687
Gas1	0.558404	25.0529	1.94764	0.101838	0.236884	-4.93167
Ppp4r2	NA	NA	NA	NA	NA	NA
Polr2a	NA	NA	NA	NA	NA	NA
Arhgef7	NA	NA	NA	NA	NA	NA
Pdia4	NA	NA	NA	NA	NA	NA
Ush1c	NA	NA	NA	NA	NA	NA
Slc4a2	0.343399	22.9433	1.13179	0.303009	0.457789	-5.93518
Srpk2	NA	NA	NA	NA	NA	NA
Btd	NA	NA	NA	NA	NA	NA
Arsb	NA	NA	NA	NA	NA	NA
Cluh	NA	NA	NA	NA	NA	NA
Smarca4	NA	NA	NA	NA	NA	NA
Rprd1b	NA	NA	NA	NA	NA	NA
Wdhd1	NA	NA	NA	NA	NA	NA
Golga3	NA	NA	NA	NA	NA	NA
Cnot4	NA	NA	NA	NA	NA	NA
Eef1d	0.26723	23.7431	0.419624	0.69009	0.790609	-6.5006
Edc4	NA	NA	NA	NA	NA	NA
Slc39a14	0.387093	27.6765	1.58044	0.16759	0.316026	-5.40969
Cdc23	NA	NA	NA	NA	NA	NA
Nfya	NA	NA	NA	NA	NA	NA
Gpa33	1.42574	24.2972	5.59411	0.00163806	0.0525038	-0.648768
2010-09-01	NA	NA	NA	NA	NA	NA
Xpo4	NA	NA	NA	NA	NA	NA
Syncrip	-0.362212	24.4328	-1.46027	0.196958	0.344847	-5.55861
Otud4	NA	NA	NA	NA	NA	NA
Osmr	0.618434	27.5615	2.53467	0.0463719	0.167685	-4.13925
P2ry2	0.698036	26.6674	3.01132	0.0251601	0.124511	-3.50554
Tgm1	1.21842	24.4242	4.57876	0.00427991	0.0771064	-1.6452
Rbbp5	NA	NA	NA	NA	NA	NA
Dock7	NA	23.4709	NA	NA	NA	NA
Gatad2b	NA	20.9376	NA	NA	NA	NA
Spn	0.290916	27.3711	0.952173	0.379561	0.536999	-6.11583
Csnk1g1	0.888555	24.079	2.63937	0.0404405	0.158531	-3.99838
Crebbp	NA	NA	NA	NA	NA	NA
Mapk3	NA	NA	NA	NA	NA	NA
Bub3	-0.673087	22.1279	-1.26111	0.256352	0.407754	-5.79315
Cd81	NA	NA	NA	NA	NA	NA
Adam9	0.646619	30.1305	2.91132	0.0285302	0.132849	-3.63663
Pold3	NA	NA	NA	NA	NA	NA
Hebp1	0.315866	21.4411	0.712702	0.532477	0.668139	-5.8714
Rpl23a.ps3	-0.264824	25.8008	-0.575967	0.586606	0.710669	-6.41468
Rcor1	NA	NA	NA	NA	NA	NA
Rpl18	0.634487	26.696	2.28139	0.0648952	0.19358	-4.48193
Taldo1	NA	20.3456	NA	NA	NA	NA
Rcn3	NA	NA	NA	NA	NA	NA
Stx3	NA	21.1591	NA	NA	NA	NA
Dkkl1	NA	NA	NA	NA	NA	NA
Plpbp	NA	NA	NA	NA	NA	NA
Prpf40a	NA	NA	NA	NA	NA	NA
Bpnt1	NA	NA	NA	NA	NA	NA
Rfx1	NA	NA	NA	NA	NA	NA
Bax	NA	NA	NA	NA	NA	NA
Ddhd2	NA	NA	NA	NA	NA	NA
Rnh1	NA	NA	NA	NA	NA	NA
Aldh16a1	0.937543	20.3854	1.50585	0.211993	0.362393	-5.23644
Sh3rf1	NA	21.9597	NA	NA	NA	NA
Gys1	NA	NA	NA	NA	NA	NA
Hdac6	NA	NA	NA	NA	NA	NA
Pls3	NA	23.9526	NA	NA	NA	NA
Cherp	NA	NA	NA	NA	NA	NA
Myo9b	NA	NA	NA	NA	NA	NA
Rab3gap1	NA	NA	NA	NA	NA	NA
Efr3a	0.606429	27.8285	1.70645	0.141319	0.286411	-5.24891
Cdc42bpa	0.0139684	25.1742	0.0504106	0.961512	0.97305	-6.59916
Rbm34	NA	NA	NA	NA	NA	NA
Eps15l1	NA	25.5517	NA	NA	NA	NA
Iws1	NA	NA	NA	NA	NA	NA
Rpl18a	-0.0184661	24.9665	-0.0397489	0.969647	0.976724	-6.59971
Cnot1	NA	NA	NA	NA	NA	NA
Tln2	-3.68334	26.729	-1.69198	0.144118	0.287856	-5.26757
Rps25	-0.458923	28.3439	-2.12025	0.080603	0.208431	-4.6999
Tspan3	0.670789	27.7299	2.9339	0.0277282	0.130444	-3.60692
Commd4	NA	NA	NA	NA	NA	NA
Cmtm7	-0.349465	24.0267	-1.3714	0.221705	0.373586	-5.66538
Ubl7	NA	NA	NA	NA	NA	NA
Slc44a2	NA	23.7126	NA	NA	NA	NA
Eif1b	NA	21.6429	NA	NA	NA	NA
Adpgk	NA	NA	NA	NA	NA	NA
Sparc	-2.27113	24.2183	-0.91723	0.403554	0.560591	-6.05308
Idh3a	NA	NA	NA	NA	NA	NA
Mindy2	0.269667	22.3515	1.05173	0.34387	0.499181	-5.92349
Oaf	NA	NA	NA	NA	NA	NA
Usp47	NA	NA	NA	NA	NA	NA
Vegfa	NA	21.6815	NA	NA	NA	NA
Trappc6b	NA	NA	NA	NA	NA	NA
Col18a1	NA	NA	NA	NA	NA	NA
Sgta	NA	NA	NA	NA	NA	NA
Icosl	-1.85911	22.169	-3.6631	0.0115079	0.095459	-2.68464
Csrp2	NA	21.8026	NA	NA	NA	NA
Hist2h3c1	-0.702079	27.9909	-1.03083	0.344297	0.499181	-6.03932
Ncoa1	NA	NA	NA	NA	NA	NA
C1s2	NA	NA	NA	NA	NA	NA
Xpot	NA	NA	NA	NA	NA	NA
Abracl	0.41649	22.3672	0.968929	0.379672	0.536999	-5.86836
Pgf	NA	NA	NA	NA	NA	NA
Tbca	NA	21.9045	NA	NA	NA	NA
Nfic	NA	NA	NA	NA	NA	NA
Kidins220	1.08984	28.4054	3.87313	0.00907012	0.0860527	-2.43407
Mark3	NA	NA	NA	NA	NA	NA
Oscp1	NA	NA	NA	NA	NA	NA
Cul4b	NA	NA	NA	NA	NA	NA
Ncoa3	NA	23.4705	NA	NA	NA	NA
Zmynd8	NA	NA	NA	NA	NA	NA
Plcg1	0.696421	26.8265	2.44975	0.0518648	0.177131	-4.25395
Gm27029	NA	NA	NA	NA	NA	NA
Ube2c	-0.203713	24.6851	-0.620528	0.570991	0.697878	-6.0892
Rpl19	0.370711	24.3942	1.20606	0.275385	0.428753	-5.85471
Enpp7	NA	NA	NA	NA	NA	NA
Smurf2	1.66218	25.5035	7.31268	0.000418525	0.0517275	0.718521
Fam171a2	1.37438	24.129	5.3109	0.00211339	0.0545536	-0.911087
Lasp1	0.490939	25.2982	1.30673	0.24147	0.392454	-5.74098
Fam104a	NA	NA	NA	NA	NA	NA
H6pd	NA	NA	NA	NA	NA	NA
Clcn6	NA	NA	NA	NA	NA	NA
P3h1	NA	NA	NA	NA	NA	NA
Yars	-0.429846	20.8775	-0.96988	0.410528	0.5655	-5.64977
NA.	0.725268	21.3188	2.21089	0.0968416	0.230778	-4.43228
Srrm1	NA	NA	NA	NA	NA	NA
Sec24a	NA	NA	NA	NA	NA	NA
Srp68	NA	NA	NA	NA	NA	NA
Sh3pxd2b	1.84558	22.5264	6.45182	0.00166249	0.0525038	-0.484715
Chm	NA	NA	NA	NA	NA	NA
Ppp1r8	NA	NA	NA	NA	NA	NA
Ddi2	NA	NA	NA	NA	NA	NA
Ampd2	NA	23.0977	NA	NA	NA	NA
Stag2	NA	NA	NA	NA	NA	NA
L1cam	1.11203	21.7373	0.998733	0.358355	0.514445	-6.07105
Rab9	0.596272	25.143	2.31724	0.0618571	0.189848	-4.43336
Huwe1	NA	18.958	NA	NA	NA	NA
Arhgap1	0.699809	23.563	2.23518	0.069044	0.19738	-4.54452
Kif1b	-0.153883	28.5969	-0.604904	0.568488	0.696501	-6.39612
Usp8	0.683919	22.2275	2.8082	0.032527	0.143081	-3.77297
Bdnf	NA	NA	NA	NA	NA	NA
Rnf20	NA	NA	NA	NA	NA	NA
Virma	NA	NA	NA	NA	NA	NA
Sec16a	NA	NA	NA	NA	NA	NA
Man1b1	NA	NA	NA	NA	NA	NA
Abca2	-0.980568	25.2391	-2.39267	0.0800066	0.208431	-4.22989
Fubp3	-0.148904	23.7505	-0.366181	0.727415	0.820678	-6.52417
Pnisr	NA	NA	NA	NA	NA	NA
Focad	NA	NA	NA	NA	NA	NA
Ntng2	NA	NA	NA	NA	NA	NA
Asph	NA	NA	NA	NA	NA	NA
Slc44a1	0.696205	30.1036	3.06115	0.0236456	0.121697	-3.44068
Ubap2	NA	NA	NA	NA	NA	NA
NA..1	NA	NA	NA	NA	NA	NA
Mpp1	1.7903	23.368	3.58967	0.012527	0.096561	-2.77394
Galnt12	NA	NA	NA	NA	NA	NA
Cd99l2	0.640973	24.1147	2.59539	0.0428269	0.162633	-4.05748
Cd44	0.523119	30.8341	2.04517	0.0892195	0.218667	-4.80103
Fnbp1	NA	22.5441	NA	NA	NA	NA
Gabpb1	NA	NA	NA	NA	NA	NA
Tmem87a	NA	NA	NA	NA	NA	NA
Acss2	NA	NA	NA	NA	NA	NA
Ldlrad3	0.340117	28.8543	1.55157	0.174241	0.321383	-5.44591
Tfpi	-1.09603	21.0296	-0.808859	0.457496	0.610263	-6.14849
Mvb12b	NA	22.864	NA	NA	NA	NA
Lgr4	0.934402	24.8167	2.24058	0.0685447	0.196904	-4.5372
Nckap1	2.38468	24.5593	5.46965	0.00182997	0.0525038	-0.762623
Gorasp2	NA	NA	NA	NA	NA	NA
Fam171a1	0.929188	29.2895	3.91998	0.00860904	0.0860527	-2.37915
Raly	NA	NA	NA	NA	NA	NA
Tpd52l2	NA	NA	NA	NA	NA	NA
Rrbp1	NA	NA	NA	NA	NA	NA
Pdcl	NA	NA	NA	NA	NA	NA
Slc43a3	0.206738	27.5895	0.699684	0.51161	0.656486	-6.32985
Ssrp1	NA	NA	NA	NA	NA	NA
Ly75	NA	NA	NA	NA	NA	NA
Sh3glb2	NA	NA	NA	NA	NA	NA
Ythdf1	NA	NA	NA	NA	NA	NA
Arhgef10l	NA	NA	NA	NA	NA	NA
Ubtf	NA	NA	NA	NA	NA	NA
Set	0.564165	24.0207	1.27295	0.3013	0.456461	-5.35238
Dlg3	1.17336	23.2625	3.76237	0.0102746	0.091746	-2.56532
Arid1a	NA	22.2502	NA	NA	NA	NA
Fbxo3	NA	NA	NA	NA	NA	NA
Arid4b	NA	NA	NA	NA	NA	NA
Pabpc4	-0.304489	27.0683	-1.10314	0.314281	0.470491	-5.96537
Col16a1	NA	NA	NA	NA	NA	NA
Kdm1a	NA	NA	NA	NA	NA	NA
Tbc1d8b	NA	NA	NA	NA	NA	NA
Sptan1	NA	NA	NA	NA	NA	NA
Layn	0.998112	25.2406	2.39211	0.0559837	0.184746	-4.33194
Pard3	NA	23.0722	NA	NA	NA	NA
Mtr	NA	NA	NA	NA	NA	NA
Dennd4c	NA	NA	NA	NA	NA	NA
Aldoart1	NA	NA	NA	NA	NA	NA
Thada	NA	NA	NA	NA	NA	NA
Lgals8	1.03762	21.9791	4.42071	0.00503199	0.0777207	-1.81479
Vamp2	NA	23.6338	NA	NA	NA	NA
Syngr2	0.338455	23.8784	1.18908	0.281502	0.436498	-5.87338
Supt3	NA	NA	NA	NA	NA	NA
Chp1	1.16457	25.0107	4.46015	0.00483117	0.0777207	-1.7721
Rabepk	NA	NA	NA	NA	NA	NA
Ptprs	0.980102	29.0184	3.89065	0.00889445	0.0860527	-2.41348
Lgals9	0.244379	25.69	0.524019	0.619974	0.736978	-6.44596
2008-09-01	NA	NA	NA	NA	NA	NA
Rpl26	-0.152765	25.224	-0.605013	0.573132	0.699931	-6.30239
Slfn9	NA	NA	NA	NA	NA	NA
Ssbp3	NA	NA	NA	NA	NA	NA
Jak1	0.292378	28.7728	0.901722	0.40364	0.560591	-6.16261
NA..2	-0.594307	22.5902	-2.04301	0.0894817	0.218667	-4.80394
Prpsap1	NA	23.0523	NA	NA	NA	NA
Clcn5	NA	NA	NA	NA	NA	NA
Hgs	0.197638	26.8683	0.94218	0.384239	0.540639	-6.12525
Aifm1	NA	NA	NA	NA	NA	NA
Nasp	NA	NA	NA	NA	NA	NA
Eif2b3	NA	22.9015	NA	NA	NA	NA
Hcfc1	NA	NA	NA	NA	NA	NA
Naa10	NA	23.3188	NA	NA	NA	NA
Clta	NA	NA	NA	NA	NA	NA
Tprgl	NA	NA	NA	NA	NA	NA
Lrp8	-0.0945306	25.0907	-0.333289	0.750814	0.837425	-6.53716
Usp24	NA	NA	NA	NA	NA	NA
Cobll1	1.8204	21.0823	3.94899	0.00833676	0.0860527	-2.34533
Stat5a	NA	NA	NA	NA	NA	NA
Serinc2	0.131712	24.4859	0.406547	0.699139	0.796767	-6.50665
Med21	NA	NA	NA	NA	NA	NA
Dip2c	0.784607	27.8005	3.07376	0.0232782	0.121431	-3.42431
Tnik	NA	NA	NA	NA	NA	NA
Cad	-2.34174	22.3555	-3.07039	0.0233759	0.121522	-3.42868
Dip2b	0.346937	25.6427	1.12699	0.304875	0.459125	-5.94027
Strn3	NA	NA	NA	NA	NA	NA
Ythdc2	NA	NA	NA	NA	NA	NA
Myo18a	NA	NA	NA	NA	NA	NA
Otud7b	0.0301208	22.0686	0.105069	0.919915	0.948662	-6.59426
Cped1	NA	NA	NA	NA	NA	NA
Ppfia1	NA	NA	NA	NA	NA	NA
Plxnb2	0.42561	30.4254	1.52013	0.181769	0.330055	-5.48504
Flvcr1	0.20784	27.5572	0.636417	0.549151	0.680499	-6.37501
Flna	1.57134	27.3886	5.06026	0.00266972	0.0609043	-1.15309
Abi1	2.17943	24.807	8.02378	0.000256715	0.0517275	1.18806
Xpnpep3	NA	NA	NA	NA	NA	NA
Papln	-1.59149	26.5751	-2.58576	0.0433691	0.163275	-4.07043
Nap1l4	NA	NA	NA	NA	NA	NA
Pus7	NA	NA	NA	NA	NA	NA
Commd6	NA	NA	NA	NA	NA	NA
Tdp1	NA	NA	NA	NA	NA	NA
Smn1	NA	NA	NA	NA	NA	NA
Qtrt2	NA	NA	NA	NA	NA	NA
Tjp1	NA	23.0104	NA	NA	NA	NA
Ptprd	1.0209	25.0707	2.50911	0.0479571	0.171551	-4.17374
Nxpe3	NA	NA	NA	NA	NA	NA
Rnaset2b	NA	NA	NA	NA	NA	NA
Lsm4	0.459497	24.1017	1.34974	0.228156	0.380177	-5.69091
Mbd3	NA	NA	NA	NA	NA	NA
D630045J12Rik	0.611419	25.0019	1.15394	0.294533	0.449799	-5.91151
Riox2	NA	NA	NA	NA	NA	NA
Nmral1	NA	NA	NA	NA	NA	NA
Cit	NA	NA	NA	NA	NA	NA
Pcolce	-0.219172	30.8656	-0.745776	0.485362	0.635703	-6.29469
Ndufv1	NA	NA	NA	NA	NA	NA
Carm1	-0.222327	25.4897	-0.830836	0.439422	0.593454	-6.22507
Rasal2	NA	NA	NA	NA	NA	NA
Mov10	-0.49945	27.7283	-1.3144	0.239045	0.389765	-5.73212
Cystm1	0.808701	28.1646	3.13876	0.0214818	0.114019	-3.34027
Usp46	0.464478	22.7355	1.06475	0.33851	0.496002	-5.7749
Golim4	NA	21.2689	NA	NA	NA	NA
Otub1	NA	24.654	NA	NA	NA	NA
Tm9sf1	NA	NA	NA	NA	NA	NA
Fntb	NA	NA	NA	NA	NA	NA
Tnfaip8	NA	NA	NA	NA	NA	NA
Gnpda2	NA	NA	NA	NA	NA	NA
Qdpr	NA	NA	NA	NA	NA	NA
Fuom	NA	NA	NA	NA	NA	NA
Ylpm1	NA	NA	NA	NA	NA	NA
Htra2	NA	NA	NA	NA	NA	NA
Safb	NA	NA	NA	NA	NA	NA
Pmvk	-0.309083	22.9449	-1.30132	0.243191	0.394828	-5.74721
Atp8b2	0.927516	24.2212	1.70311	0.141959	0.286895	-5.25321
Hyal1	NA	NA	NA	NA	NA	NA
Llph	-1.30368	22.8868	-3.93118	0.0197402	0.112231	-2.7432
Drap1	NA	NA	NA	NA	NA	NA
Rps27l	0.715573	24.9189	2.6685	0.0389391	0.155025	-3.95932
Vps29	0.758696	23.2239	1.83598	0.145844	0.289779	-4.85956
Polr2i	NA	NA	NA	NA	NA	NA
Rnf217	NA	20.8196	NA	NA	NA	NA
Rps5	-0.777303	26.3192	-3.82679	0.00955361	0.0884449	-2.48873
Gar1	0.148422	22.8814	0.617863	0.560486	0.689454	-6.38755
Polr2j	NA	NA	NA	NA	NA	NA
Kctd9	NA	NA	NA	NA	NA	NA
Sf1	0.971007	23.5379	3.29208	0.0178196	0.10951	-3.14435
Ccdc6	NA	NA	NA	NA	NA	NA
Bad	NA	NA	NA	NA	NA	NA
Tmed7	NA	NA	NA	NA	NA	NA
Carmil1	NA	19.9934	NA	NA	NA	NA
Diaph1	NA	NA	NA	NA	NA	NA
Tmbim1	-0.934379	25.8342	-1.10699	0.321615	0.479108	-5.73201
Cops6	NA	NA	NA	NA	NA	NA
Iscu	NA	NA	NA	NA	NA	NA
Dync1i1	NA	NA	NA	NA	NA	NA
Ttc7	NA	NA	NA	NA	NA	NA
Ldb1	NA	NA	NA	NA	NA	NA
Stmn1	NA	NA	NA	NA	NA	NA
Xpr1	1.4586	24.4742	3.9998	0.0116544	0.0960458	-2.4088
Calhm2	0.129041	22.9695	0.350239	0.741277	0.830449	-6.29975
Ctnnd1	-0.139138	24.0174	-0.569041	0.590992	0.713523	-6.419
Aktip	NA	NA	NA	NA	NA	NA
Selenon	NA	NA	NA	NA	NA	NA
Mras	0.888292	24.1092	3.16831	0.0207161	0.11352	-3.30226
Pafah1b3	NA	NA	NA	NA	NA	NA
Clip1	NA	NA	NA	NA	NA	NA
Pea15a	NA	NA	NA	NA	NA	NA
Sh2b3	-0.071763	25.0168	-0.245699	0.814508	0.875034	-6.56598
Farp2	0.931054	25.7512	1.69907	0.142739	0.286895	-5.25843
Tnfaip2	0.904942	22.5897	2.70316	0.0584716	0.187257	-3.89539
Dnase2a	NA	NA	NA	NA	NA	NA
Zc3hav1	0.643874	27.6049	2.19448	0.0729268	0.202382	-4.5996
Dpf2	NA	NA	NA	NA	NA	NA
Armc10	NA	NA	NA	NA	NA	NA
Clstn3	NA	NA	NA	NA	NA	NA
Tspan5	0.978274	30.5177	3.3642	0.0163404	0.106003	-3.05336
Adamtsl5	NA	NA	NA	NA	NA	NA
Aldh1l2	NA	NA	NA	NA	NA	NA
Cryzl1	NA	NA	NA	NA	NA	NA
Cald1	NA	NA	NA	NA	NA	NA
Fmr1	NA	NA	NA	NA	NA	NA
Gxylt1	NA	NA	NA	NA	NA	NA
Eif2b4	NA	NA	NA	NA	NA	NA
Psmg1	NA	NA	NA	NA	NA	NA
Col6a2	NA	NA	NA	NA	NA	NA
Gsk3a	0.315791	23.0778	0.663995	0.532575	0.668139	-6.35577
Igf1	NA	NA	NA	NA	NA	NA
Babam2	NA	NA	NA	NA	NA	NA
NA..3	NA	NA	NA	NA	NA	NA
Pdcd5	NA	NA	NA	NA	NA	NA
Dnajc13	NA	NA	NA	NA	NA	NA
Cuta	NA	NA	NA	NA	NA	NA
Ninj1	0.450748	25.9404	1.39286	0.215479	0.366291	-5.63989
Pbx1	NA	NA	NA	NA	NA	NA
Pdlim5	0.183088	19.5405	0.748615	0.489765	0.639191	-6.19764
Hibch	NA	NA	NA	NA	NA	NA
Umad1	0.884564	26.098	2.04564	0.0891626	0.218667	-4.8004
Tbc1d4	NA	NA	NA	NA	NA	NA
Mob4	NA	NA	NA	NA	NA	NA
Ctnna2	NA	NA	NA	NA	NA	NA
Mst1	NA	NA	NA	NA	NA	NA
Gpd1	NA	NA	NA	NA	NA	NA
Tle3	NA	NA	NA	NA	NA	NA
Gm8113	NA	NA	NA	NA	NA	NA
Zfand2b	0.386524	26.5805	1.7777	0.128291	0.269418	-5.1563
Impdh1	NA	NA	NA	NA	NA	NA
Wtap	NA	NA	NA	NA	NA	NA
Wdr26	NA	NA	NA	NA	NA	NA
Kctd17	NA	NA	NA	NA	NA	NA
Nudcd2	NA	NA	NA	NA	NA	NA
Pcmt1	NA	NA	NA	NA	NA	NA
Mroh1	NA	NA	NA	NA	NA	NA
Kif2a	NA	NA	NA	NA	NA	NA
Ppp3cb	NA	NA	NA	NA	NA	NA
Nae1	NA	NA	NA	NA	NA	NA
Piezo1	1.35983	24.5406	4.69105	0.00382306	0.0734609	-1.52715
Ash2l	NA	NA	NA	NA	NA	NA
Bri3	0.0292352	24.8435	0.0817822	0.937611	0.95974	-6.59677
Msto1	NA	NA	NA	NA	NA	NA
Abr	NA	NA	NA	NA	NA	NA
Arhgef1	0.499667	33.8027	2.26986	0.0659049	0.19358	-4.49754
Ankhd1	NA	NA	NA	NA	NA	NA
Xpo7	NA	NA	NA	NA	NA	NA
Cul5	NA	NA	NA	NA	NA	NA
Lrrc47	NA	NA	NA	NA	NA	NA
Inafm1	0.416315	22.2015	0.93935	0.423525	0.577638	-5.67796
Gcn1	-0.108779	27.4055	-0.536255	0.612019	0.732108	-6.43883
Eif4g1	NA	19.9665	NA	NA	NA	NA
Cdk14	0.133945	22.828	0.408341	0.705487	0.801985	-6.21378
C5ar2	0.726635	25.7239	2.05382	0.0881808	0.218667	-4.78941
Ifrd1	NA	NA	NA	NA	NA	NA
Myo6	0.942514	27.8319	3.15935	0.020945	0.11352	-3.31377
Tspan17	1.41125	25.9976	6.22968	0.000955822	0.0525038	-0.100532
Papola	NA	NA	NA	NA	NA	NA
Thbs3	-1.36029	25.1806	-3.96057	0.0082308	0.0855777	-2.33187
Ncapg	NA	NA	NA	NA	NA	NA
Apbb2	0.624995	23.0876	2.2662	0.066229	0.19358	-4.5025
Mcc	0.545843	20.8901	1.59281	0.191939	0.340343	-5.13799
AU018091	0.820403	25.1837	3.02261	0.024808	0.124286	-3.49082
Rsf1	NA	NA	NA	NA	NA	NA
Farsa	-1.01266	25.2021	-3.17332	0.0205892	0.113377	-3.29583
Mta1	NA	NA	NA	NA	NA	NA
Ppp4r1	NA	NA	NA	NA	NA	NA
Col12a1	1.89587	22.7035	7.74442	0.000749674	0.0517275	0.272278
Nedd4l	0.595133	32.1109	2.61971	0.0414894	0.160257	-4.02479
Sbf2	NA	21.8836	NA	NA	NA	NA
Txndc5	NA	NA	NA	NA	NA	NA
Usp7	2.51251	21.758	5.66909	0.0142435	0.0999601	-2.19392
Ptgir	1.14832	28.2501	5.38709	0.00197152	0.0532861	-0.83937
Ncor2	NA	NA	NA	NA	NA	NA
Tcea1	NA	NA	NA	NA	NA	NA
Vcan	NA	NA	NA	NA	NA	NA
Parp4	NA	NA	NA	NA	NA	NA
Man2c1	NA	NA	NA	NA	NA	NA
Aoc1	NA	NA	NA	NA	NA	NA
Arhgap5	NA	NA	NA	NA	NA	NA
Atl3	NA	NA	NA	NA	NA	NA
Smurf1	-0.531921	27.6785	-1.46509	0.195693	0.343378	-5.55274
Rbms1	NA	NA	NA	NA	NA	NA
Exoc5	NA	NA	NA	NA	NA	NA
Micall2	1.17577	22.4395	5.51821	0.00175218	0.0525038	-0.717937
Cp	NA	NA	NA	NA	NA	NA
Gm20390	0.99368	25.8845	4.01503	0.00775225	0.0854264	-2.26884
Arfrp1	0.678201	23.7518	1.23261	0.275689	0.428788	-5.5991
Nptxr	0.563323	25.4047	1.53096	0.179142	0.328124	-5.4716
Ripk3	1.31026	21.6624	2.95639	0.0677685	0.195982	-3.74021
Hcar1	1.10297	24.8822	3.6426	0.0117828	0.0960458	-2.70949
Cnot2	NA	NA	NA	NA	NA	NA
Larp4	NA	21.0546	NA	NA	NA	NA
Arhgef11	-0.00342931	28.6184	-0.0152415	0.988358	0.989662	-6.60049
Oxr1	NA	NA	NA	NA	NA	NA
Denr	NA	20.2641	NA	NA	NA	NA
Itsn1	NA	NA	NA	NA	NA	NA
Ppt2	NA	NA	NA	NA	NA	NA
Nip7	NA	NA	NA	NA	NA	NA
Slc6a8	0.708826	27.6311	2.88387	0.0295391	0.135248	-3.67281
Wdr4	NA	NA	NA	NA	NA	NA
Nabp2	NA	NA	NA	NA	NA	NA
Ltbp2	NA	NA	NA	NA	NA	NA
2007-09-01	0.344041	25.4962	1.64857	0.152849	0.297439	-5.32329
Irf2bp2	NA	NA	NA	NA	NA	NA
Sec23a	0.0727678	22.8633	0.164189	0.881055	0.917312	-6.15783
Abcc4	0.280721	27.1476	1.03111	0.344177	0.499181	-6.03904
Sumf1	NA	NA	NA	NA	NA	NA
Ncor1	NA	NA	NA	NA	NA	NA
Tle1	NA	NA	NA	NA	NA	NA
X4930523C07Rik	1.42343	26.9908	3.58589	0.0125821	0.096561	-2.77856
Smc4	NA	NA	NA	NA	NA	NA
Tarbp1	NA	NA	NA	NA	NA	NA
Nup153	NA	NA	NA	NA	NA	NA
Pi4ka	1.05399	23.7458	2.86246	0.0378406	0.154033	-3.73965
Alcam	0.505612	29.4394	2.03912	0.0899545	0.218667	-4.80917
Tgfbr1	0.467067	25.7783	1.82258	0.1207	0.258425	-5.09743
Tpm1	NA	NA	NA	NA	NA	NA
Ppp4r3a	NA	NA	NA	NA	NA	NA
Kif13b	0.00863309	26.7382	0.0240986	0.981594	0.986141	-6.60029
Dgcr2	1.0146	26.4842	3.061	0.0236499	0.121697	-3.44087
Rnf213	-0.543736	28.7819	-2.11903	0.0807361	0.208431	-4.70155
Dctn1	NA	21.9514	NA	NA	NA	NA
Hk2	NA	NA	NA	NA	NA	NA
NA..4	NA	NA	NA	NA	NA	NA
Ranbp9	NA	NA	NA	NA	NA	NA
Pcdh19	0.647753	25.6303	2.34607	0.0595222	0.189027	-4.3943
Ubc	-0.152915	27.2535	-0.731447	0.493421	0.641349	-6.30582
Kif23	-0.408986	26.4086	-1.36324	0.224116	0.376131	-5.67502
Arhgef37	0.125167	26.8233	0.54498	0.606382	0.728234	-6.43366
Loxl4	-0.242074	22.0799	-0.814205	0.454712	0.608152	-6.14399
Ahnak	0.448902	29.5205	1.94719	0.101901	0.236884	-4.93227
Reps1	NA	20.2843	NA	NA	NA	NA
Myo1e	0.375603	24.4677	0.608591	0.570948	0.697878	-6.16133
C1s1	NA	NA	NA	NA	NA	NA
Srsf11	NA	NA	NA	NA	NA	NA
Sec22b	NA	NA	NA	NA	NA	NA
Arid1b	NA	NA	NA	NA	NA	NA
Utrn	1.43048	26.3665	3.53708	0.0133186	0.0981262	-2.83841
Pfdn4	NA	NA	NA	NA	NA	NA
Adcy9	NA	NA	NA	NA	NA	NA
Srp72	NA	NA	NA	NA	NA	NA
Slpi	NA	NA	NA	NA	NA	NA
Zc3h13	NA	NA	NA	NA	NA	NA
Klc1	NA	NA	NA	NA	NA	NA
Tpm3	NA	NA	NA	NA	NA	NA
NA..5	0.878196	30.4973	4.14592	0.00672536	0.0812344	-2.11939
Afdn	1.11392	24.6844	1.98672	0.0965774	0.23051	-4.87944
Scamp3	0.220717	26.6961	1.04232	0.339375	0.49679	-6.02779
Cfh	NA	NA	NA	NA	NA	NA
Rap1gds1	NA	NA	NA	NA	NA	NA
Fam168b	0.897462	26.5966	3.359	0.0164424	0.106211	-3.05989
Kif1c	-0.790247	24.1452	-1.22646	0.268191	0.421443	-5.83208
Atp6v0c	NA	23.855	NA	NA	NA	NA
Fcgbp	NA	NA	NA	NA	NA	NA
Dnajc2	NA	NA	NA	NA	NA	NA
Nt5c2	NA	NA	NA	NA	NA	NA
Ccdc93	NA	NA	NA	NA	NA	NA
Tanc1	0.292471	24.7066	0.883618	0.412562	0.566307	-6.17893
Arhgap17	NA	NA	NA	NA	NA	NA
Gsk3b	0.391851	23.6862	1.03417	0.342861	0.499181	-6.03598
Chd4	NA	NA	NA	NA	NA	NA
Inpp5a	0.0827595	24.2118	0.208048	0.843887	0.892698	-6.34566
Gm10020	0.0946763	24.6502	0.365792	0.72769	0.820678	-6.52433
Mars	NA	NA	NA	NA	NA	NA
Naf1	NA	NA	NA	NA	NA	NA
Prpf39	NA	NA	NA	NA	NA	NA
Neo1	NA	24.1979	NA	NA	NA	NA
Eml2	NA	NA	NA	NA	NA	NA
Mdc1	NA	NA	NA	NA	NA	NA
Atp11c	0.686646	24.8341	2.6635	0.0391925	0.155025	-3.96602
Ifi204	NA	NA	NA	NA	NA	NA
Ipo9	NA	NA	NA	NA	NA	NA
Inf2	NA	NA	NA	NA	NA	NA
Trrap	NA	NA	NA	NA	NA	NA
Laptm4a	-0.250664	26.1047	-1.0527	0.33498	0.491779	-6.01731
Arnt	NA	NA	NA	NA	NA	NA
Slc12a2	0.565461	26.2915	1.71983	0.138777	0.283688	-5.2316
Atxn2	0.962775	19.4961	2.93502	0.0467569	0.168591	-3.6563
Nsl1	NA	NA	NA	NA	NA	NA
Trim33	NA	NA	NA	NA	NA	NA
Asap1	NA	21.3605	NA	NA	NA	NA
Dglucy	NA	NA	NA	NA	NA	NA
Pdgfrb	0.854874	31.6341	3.8788	0.00901283	0.0860527	-2.4274
Srgap3	NA	NA	NA	NA	NA	NA
Nop2	NA	NA	NA	NA	NA	NA
Lamb1	1.01743	27.0251	4.29669	0.00572797	0.0782312	-1.95073
Map4k3	0.328087	21.5813	0.740275	0.51803	0.660815	-5.8496
Dhx9	1.84422	24.0932	2.69296	0.0590621	0.187959	-3.90613
Igf1r	0.586627	25.614	2.73955	0.0355224	0.148943	-3.86433
Syne2	0.0917804	27.7959	0.275558	0.794567	0.8633	-6.32668
Pcx	0.321883	27.0745	1.15113	0.295597	0.450971	-5.91453
Peli2	1.14563	24.2063	4.42962	0.00498581	0.0777207	-1.80513
Raph1	1.93477	23.6781	7.32287	0.000415488	0.0517275	0.725609
Fhl3	NA	NA	NA	NA	NA	NA
Vdac1	NA	25.0234	NA	NA	NA	NA
Nde1	NA	NA	NA	NA	NA	NA
Mpi	NA	NA	NA	NA	NA	NA
Slc46a1	NA	21.5806	NA	NA	NA	NA
Phb2	NA	NA	NA	NA	NA	NA
Acin1	NA	NA	NA	NA	NA	NA
Lancl2	-0.278078	22.965	-0.920964	0.40179	0.559557	-6.04964
Ide	NA	NA	NA	NA	NA	NA
Epb41	1.39518	26.2004	6.57569	0.000725566	0.0517275	0.176016
Dnajc8	NA	NA	NA	NA	NA	NA
Fxyd5	NA	NA	NA	NA	NA	NA
Pcf11	NA	NA	NA	NA	NA	NA
Tmx1	0.927721	24.9778	2.75113	0.0557871	0.184499	-3.84513
Tmed2	NA	NA	NA	NA	NA	NA
Atf6	NA	NA	NA	NA	NA	NA
Jmjd6	NA	NA	NA	NA	NA	NA
Ywhaq	0.847674	26.8221	3.06468	0.0235421	0.121697	-3.43609
Exosc10	NA	NA	NA	NA	NA	NA
Abhd10	NA	NA	NA	NA	NA	NA
Cc2d1b	0.0872366	27.5495	0.36909	0.72536	0.819269	-6.52297
Paip1	NA	NA	NA	NA	NA	NA
Gm10260	-0.953476	31.0579	-3.68134	0.0112694	0.0950389	-2.6626
Efemp1	NA	NA	NA	NA	NA	NA
Numa1	NA	NA	NA	NA	NA	NA
Hnrnpd	NA	NA	NA	NA	NA	NA
Eng	-0.0573825	30.7733	-0.263084	0.801721	0.866056	-6.56094
Rps12	-1.05631	24.7885	-1.85588	0.142641	0.286895	-4.83671
Prrc2b	NA	NA	NA	NA	NA	NA
Ttc19	NA	NA	NA	NA	NA	NA
Tspan15	0.817134	28.8698	3.01453	0.0250595	0.124511	-3.50136
Mms19	NA	NA	NA	NA	NA	NA
Eif4g2	NA	NA	NA	NA	NA	NA
Col4a5	NA	NA	NA	NA	NA	NA
Gypc	1.12495	26.4175	2.03003	0.0910684	0.22013	-4.82137
Crk	0.277132	21.9761	0.625304	0.580449	0.704897	-5.9367
Gm45837	NA	NA	NA	NA	NA	NA
Ttc37	NA	NA	NA	NA	NA	NA
Xylt1	-0.65703	25.6985	-2.48066	0.0497893	0.17441	-4.21216
Erc1	NA	NA	NA	NA	NA	NA
Agl	NA	NA	NA	NA	NA	NA
Fmnl2	-0.0425347	27.1157	-0.161493	0.877268	0.914624	-6.58561
Ltbp3	0.202349	22.7364	0.457337	0.667748	0.774364	-6.25061
Iqgap3	0.228575	27.2292	0.998408	0.358499	0.514445	-6.07137
Adcy6	1.49257	24.2729	4.26347	0.00593246	0.0782312	-1.98757
Pam	NA	NA	NA	NA	NA	NA
Myo10	1.25855	27.6744	6.33476	0.000877976	0.0525038	-0.0149827
Slc4a7	-0.0675578	25.5021	-0.261776	0.802681	0.866056	-6.56133
Agap3	NA	23.3306	NA	NA	NA	NA
Lamc1	1.44222	28.4128	3.41289	0.0154186	0.103995	-2.99235
Met	-0.0837355	25.095	-0.288881	0.782873	0.857433	-6.55283
Kctd10	NA	24.2366	NA	NA	NA	NA
Add1	NA	NA	NA	NA	NA	NA
Dmxl1	NA	NA	NA	NA	NA	NA
Clec10a	0.0134886	25.6166	0.0420331	0.967904	0.976018	-6.5996
Copa	-2.7497	23.1154	-7.04874	0.0011332	0.0525038	-0.114436
Glg1	3.20425	24.3371	7.22989	0.00761441	0.0854264	-1.70125
Ddx46	NA	NA	NA	NA	NA	NA
Fam96b	NA	NA	NA	NA	NA	NA
Tmem55b	0.748338	22.2608	2.44045	0.0525071	0.177915	-4.26653
Pip5k1c	NA	NA	NA	NA	NA	NA
Ecm1	NA	NA	NA	NA	NA	NA
Pip5k1a	0.999982	25.9468	3.68552	0.0112155	0.0950389	-2.65756
Snx7	NA	NA	NA	NA	NA	NA
Src	0.794067	25.3669	2.68423	0.0381532	0.154033	-3.93825
NA..6	NA	NA	NA	NA	NA	NA
Hectd1	NA	NA	NA	NA	NA	NA
Diaph3	NA	20.8937	NA	NA	NA	NA
Slc12a4	0.690946	27.1484	2.15072	0.0773557	0.2071	-4.65876
Ciapin1	NA	NA	NA	NA	NA	NA
Plekha2	NA	22.5879	NA	NA	NA	NA
Spp1	0.250112	25.4976	0.359092	0.735061	0.825476	-6.43585
Eml4	NA	NA	NA	NA	NA	NA
Sympk	NA	NA	NA	NA	NA	NA
Samhd1	NA	NA	NA	NA	NA	NA
Traf7	0.123804	24.6524	0.500867	0.635183	0.747064	-6.45903
Tra2b	0.002429	21.8804	0.00548065	0.996005	0.996005	-6.17539
St13	-0.188731	27.202	-0.873518	0.417604	0.570587	-6.18793
Sf3a2	NA	NA	NA	NA	NA	NA
Icam2	0.258684	24.1077	1.03218	0.343716	0.499181	-6.03797
Ppp2r1b	NA	NA	NA	NA	NA	NA
Prrc2a	NA	NA	NA	NA	NA	NA
Prps1l3	NA	21.794	NA	NA	NA	NA
Gps1	NA	NA	NA	NA	NA	NA
Spr	NA	NA	NA	NA	NA	NA
Psme1	NA	NA	NA	NA	NA	NA
Pabpn1	NA	NA	NA	NA	NA	NA
Yap1	NA	NA	NA	NA	NA	NA
Gtf2i	NA	NA	NA	NA	NA	NA
Pfdn6	NA	NA	NA	NA	NA	NA
Gigyf2	NA	NA	NA	NA	NA	NA
Rpp40	NA	NA	NA	NA	NA	NA
Rps28	-0.451524	26.067	-1.46433	0.195893	0.343378	-5.55367
Igsf8	0.00587378	25.3895	0.0155781	0.988101	0.989662	-6.60048
Klhdc4	0.649391	22.2268	1.03673	0.341765	0.499181	-6.03341
Txnrd3	NA	NA	NA	NA	NA	NA
Qrich1	NA	NA	NA	NA	NA	NA
Ctsa	NA	NA	NA	NA	NA	NA
Naa15	NA	NA	NA	NA	NA	NA
Tlr2	1.03522	23.319	3.33018	0.0170205	0.108105	-3.09618
Armc8	NA	NA	NA	NA	NA	NA
Rpf2	NA	NA	NA	NA	NA	NA
Sec23ip	NA	NA	NA	NA	NA	NA
Wdr70	NA	NA	NA	NA	NA	NA
Supt16	-0.0280332	27.3815	-0.0814299	0.939302	0.960176	-6.30985
Sec24c	-0.366876	23.2661	-1.44145	0.212494	0.362472	-5.4951
Fam3c	NA	NA	NA	NA	NA	NA
Itga7	-0.544722	29.2957	-1.60903	0.161244	0.306344	-5.37359
Psme2	NA	NA	NA	NA	NA	NA
Zwilch	NA	NA	NA	NA	NA	NA
Naaa	NA	NA	NA	NA	NA	NA
Idi1	NA	NA	NA	NA	NA	NA
Lrrc32	0.557958	25.4057	2.38942	0.0561844	0.185006	-4.33559
Atp2b1	0.819464	28.7249	2.97432	0.0263534	0.126898	-3.5539
Sf3b1	NA	21.5539	NA	NA	NA	NA
Lamc2	NA	NA	NA	NA	NA	NA
Pak1	NA	NA	NA	NA	NA	NA
Osbpl11	NA	NA	NA	NA	NA	NA
Gprc5a	0.743652	30.244	1.90456	0.107975	0.24175	-4.98903
Efemp2	0.263244	28.0872	0.949861	0.380639	0.536999	-6.11802
Notch2	1.70823	25.8736	6.5764	0.000725163	0.0517275	0.17657
Ppp6r3	NA	NA	NA	NA	NA	NA
Phax	NA	NA	NA	NA	NA	NA
Arfip1	NA	NA	NA	NA	NA	NA
Hnrnpl	0.431895	30.065	2.05836	0.0876403	0.218095	-4.7833
Atp2c1	NA	24.2285	NA	NA	NA	NA
Cpsf6	-0.480999	23.7139	-1.55979	0.172323	0.320149	-5.43563
Rnf141	0.327842	23.9313	1.14876	0.296498	0.451441	-5.91707
Grn	NA	NA	NA	NA	NA	NA
Eps15	NA	NA	NA	NA	NA	NA
Esd	2.00949	23.7597	5.38991	0.00708865	0.0821417	-1.71343
Nsun2	NA	21.1951	NA	NA	NA	NA
Glmp	NA	NA	NA	NA	NA	NA
Tcof1	NA	NA	NA	NA	NA	NA
Tsr2	NA	NA	NA	NA	NA	NA
Opa1	NA	NA	NA	NA	NA	NA
Srsf1	0.302424	24.4244	0.503813	0.633236	0.746511	-6.4574
Tbc1d17	NA	NA	NA	NA	NA	NA
Lage3	NA	NA	NA	NA	NA	NA
X5730455P16Rik	NA	NA	NA	NA	NA	NA
Sel1l	-0.575007	22.2873	-1.77859	0.139049	0.283705	-5.08561
Prim1	NA	NA	NA	NA	NA	NA
Fgfr1	-0.419197	24.0288	-0.276126	0.794156	0.8633	-6.46642
Aamp	NA	NA	NA	NA	NA	NA
Epn2	0.332654	27.5697	1.35843	0.225548	0.377073	-5.68069
Arrb1	NA	NA	NA	NA	NA	NA
Gm9242	-0.468582	25.2388	-1.2579	0.257428	0.408761	-5.79678
Lypla1	NA	21.0986	NA	NA	NA	NA
Col6a3	NA	22.5016	NA	NA	NA	NA
Irgm1	0.931578	22.6722	2.29331	0.0887507	0.218667	-4.33999
Atp6v0a1	0.875104	25.6925	4.0103	0.0077926	0.0854264	-2.2743
Metap2	NA	NA	NA	NA	NA	NA
Agrn	1.28271	28.0466	4.26167	0.00594378	0.0782312	-1.98957
Sema3b	-1.82259	22.153	-3.11409	0.0286485	0.132992	-3.4439
Capn2	NA	22.6551	NA	NA	NA	NA
Angpt1	1.61308	31.3742	5.67128	0.00153069	0.0525038	-0.579272
Bin1	0.0895038	23.8532	0.394497	0.707527	0.802274	-6.51206
Efna5	0.120186	22.6099	0.268291	0.802728	0.866056	-6.27014
Dpysl2	-0.671363	25.3504	-2.19517	0.082928	0.21051	-4.56218
Gtpbp1	NA	NA	NA	NA	NA	NA
Alyref	NA	22.6006	NA	NA	NA	NA
Stxbp1	1.38772	24.9861	2.61086	0.0419704	0.160887	-4.03667
Capn5	0.709324	33.1607	3.03519	0.0244217	0.123987	-3.47443
Prdx6	2.29168	21.7961	1.69877	0.153724	0.297439	-5.05632
Matn2	0.424951	30.1713	1.11585	0.309238	0.464316	-5.95204
NA..7	NA	NA	NA	NA	NA	NA
Dld	NA	NA	NA	NA	NA	NA
NA..8	NA	NA	NA	NA	NA	NA
NA..9	NA	NA	NA	NA	NA	NA
Prdx4	0.535049	25.6159	1.66756	0.148967	0.292437	-5.29897
Eftud2	2.23429	20.7976	5.04133	0.0191516	0.110694	-2.45684
Galnt4	NA	NA	NA	NA	NA	NA
Trove2	NA	NA	NA	NA	NA	NA
Tnfaip6	NA	NA	NA	NA	NA	NA
Pik3r2	1.16374	23.409	3.81589	0.00967152	0.088978	-2.50165
Galnt1	0.300401	23.1905	0.634194	0.562947	0.691386	-6.07971
Aip	NA	21.3622	NA	NA	NA	NA
Flot1	-0.0674228	27.049	-0.277335	0.79129	0.862715	-6.55655
Cyth3	NA	22.3759	NA	NA	NA	NA
Atox1	0.26226	23.177	0.967306	0.380404	0.536999	-6.00619
Lfng	NA	NA	NA	NA	NA	NA
Napsa	0.179624	26.998	0.698782	0.512133	0.656603	-6.33052
Snap23	0.679335	28.4162	2.93311	0.0277559	0.130444	-3.60797
Il4i1	NA	NA	NA	NA	NA	NA
Psmb1	0.210285	23.7395	0.320568	0.759945	0.843889	-6.54187
Hdac1	NA	22.5875	NA	NA	NA	NA
NA..10	0.232854	23.9163	0.902516	0.403253	0.560591	-6.16188
Gsto1	1.77549	23.2572	2.12877	0.0796816	0.208431	-4.68841
Man2b1	NA	NA	NA	NA	NA	NA
Sod3	-0.749831	28.3259	-3.40932	0.0154841	0.103995	-2.99681
Gclm	NA	23.2818	NA	NA	NA	NA
Omd	NA	NA	NA	NA	NA	NA
Scarb2	NA	NA	NA	NA	NA	NA
Atn1	NA	NA	NA	NA	NA	NA
Grcc10	1.17881	23.5154	5.71074	0.00147894	0.0525038	-0.544065
Emg1	-0.248979	22.9536	-0.804455	0.4598	0.61226	-6.01468
Cx3cl1	0.234098	23.0497	1.02532	0.346677	0.502153	-6.04481
Ddt	NA	NA	NA	NA	NA	NA
Cpsf2	NA	NA	NA	NA	NA	NA
Psmd4	NA	NA	NA	NA	NA	NA
NA..11	-1.03387	23.3081	-2.33276	0.111259	0.245839	-4.2842
Dhx15	-0.693602	23.2392	-1.97476	0.12505	0.264014	-4.70041
Purb	-0.0430972	28.4406	-0.182686	0.861358	0.904873	-6.58143
Slc6a6	0.0251392	28.5852	0.119978	0.908611	0.941482	-6.59233
Srsf5	NA	NA	NA	NA	NA	NA
Kpna3	NA	NA	NA	NA	NA	NA
Kpna6	NA	NA	NA	NA	NA	NA
Capn1	NA	NA	NA	NA	NA	NA
NA..12	0.564581	32.7081	2.42089	0.0538854	0.180172	-4.29299
NA..13	-0.736649	26.4243	-1.24416	0.27178	0.425321	-5.72023
Abcc1	0.549402	30.1701	2.54631	0.045669	0.16705	-4.12356
Anp32a	NA	NA	NA	NA	NA	NA
Exoc4	NA	NA	NA	NA	NA	NA
Pld3	1.43498	24.8873	3.22425	0.0193472	0.110742	-3.23062
Prrt1	2.17612	26.1952	7.57042	0.000349015	0.0517275	0.894462
Ech1	NA	NA	NA	NA	NA	NA
Cd151	0.622282	23.1814	2.37806	0.0570392	0.185036	-4.35097
Psmd14	NA	22.263	NA	NA	NA	NA
Adam10	0.710216	34.085	2.41108	0.0545909	0.181333	-4.30626
Bmpr2	-0.265584	27.5856	-1.18906	0.28151	0.436498	-5.8734
Pmm1	NA	NA	NA	NA	NA	NA
Hyal2	0.62296	25.9628	2.3232	0.0613665	0.189848	-4.42528
Anxa3	-0.234239	23.9307	-0.739074	0.489121	0.638972	-6.29992
Ap1b1	1.36623	23.5879	1.45853	0.207987	0.356751	-5.34369
Capn6	0.646354	33.1627	2.8957	0.0290997	0.134265	-3.65721
Cetn3	NA	NA	NA	NA	NA	NA
Pold2	NA	NA	NA	NA	NA	NA
Neu1	NA	NA	NA	NA	NA	NA
NA..14	NA	NA	NA	NA	NA	NA
Itgb1bp1	0.705436	22.8723	1.66859	0.176092	0.324166	-5.05155
Myadm	0.54501	30.9888	2.13373	0.0791495	0.208431	-4.68171
Serpini1	NA	NA	NA	NA	NA	NA
Nudc	0.545841	20.7438	1.5449	0.20273	0.350905	-5.19235
Hnrnph1	0.26766	23.6778	1.14875	0.2965	0.451441	-5.91708
Api5	NA	NA	NA	NA	NA	NA
Bcat2	NA	NA	NA	NA	NA	NA
Cops5	NA	NA	NA	NA	NA	NA
Slc1a4	0.621835	29.3208	2.25026	0.0676602	0.195982	-4.52409
Lsm2	NA	NA	NA	NA	NA	NA
Sdc4	0.33436	31.6545	1.33939	0.231295	0.382469	-5.70303
Zw10	NA	NA	NA	NA	NA	NA
Cavin1	0.341444	24.1754	1.41127	0.22069	0.372645	-5.53042
Ddost	NA	NA	NA	NA	NA	NA
Ap3d1	0.53958	24.3436	1.69578	0.143377	0.286895	-5.26267
Wisp1	NA	NA	NA	NA	NA	NA
Man2b2	NA	NA	NA	NA	NA	NA
NA..15	NA	NA	NA	NA	NA	NA
Bysl	NA	NA	NA	NA	NA	NA
Csnk2a2	NA	NA	NA	NA	NA	NA
Tnfsf12	NA	NA	NA	NA	NA	NA
Smarce1	NA	NA	NA	NA	NA	NA
Dnajb6	0.284395	25.1654	0.809775	0.450492	0.604105	-6.24286
Prkag1	NA	NA	NA	NA	NA	NA
Sema6b	0.944296	23.828	1.90476	0.107946	0.24175	-4.98876
Banf1	-0.707678	24.9285	-1.67833	0.157729	0.302697	-5.0812
Asna1	NA	NA	NA	NA	NA	NA
NA..16	2.81431	20.6781	6.35005	0.0106553	0.0932124	-1.95437
Pgrmc1	NA	21.4638	NA	NA	NA	NA
Copb2	-1.11502	22.8143	-3.27883	0.0341196	0.14631	-3.3201
Nck2	0.592275	22.7902	1.26466	0.264966	0.418975	-5.56403
Impact	NA	NA	NA	NA	NA	NA
Stk10	-0.0869824	20.3443	-0.0993701	0.925981	0.953622	-6.30787
Strn	NA	NA	NA	NA	NA	NA
Eif6	NA	NA	NA	NA	NA	NA
Rpl35a	0.650346	25.0524	2.29798	0.073192	0.202589	-4.43297
Supt5h	NA	NA	NA	NA	NA	NA
Ilk	0.672795	25.7444	2.36313	0.0581845	0.187127	-4.3712
Psmb5	NA	NA	NA	NA	NA	NA
Eif3d	-0.197423	23.6467	-0.285255	0.787566	0.860224	-6.32354
Eef1b	0.613959	22.7006	0.488771	0.646909	0.756555	-6.37314
Ptp4a2	0.348006	27.2055	1.64545	0.153494	0.297439	-5.32726
Tpst1	0.108634	21.534	0.245115	0.823742	0.880066	-6.13647
Grk6	0.553827	26.0112	2.62724	0.0410842	0.159096	-4.01467
Nmt1	NA	NA	NA	NA	NA	NA
Epb41l2	0.41993	32.0109	1.66132	0.150232	0.293956	-5.30697
Pdlim1	NA	22.2782	NA	NA	NA	NA
Psma3	-2.58088	19.8793	-5.46076	0.00678391	0.0812344	-1.67131
Stx7	0.997898	24.2483	3.89379	0.00886344	0.0860527	-2.4098
Ugdh	-1.21837	24.8588	-2.30514	0.0628655	0.190479	-4.44975
Tnfaip1	0.382144	34.0804	1.56707	0.17064	0.31822	-5.4265
Ubr1	NA	NA	NA	NA	NA	NA
Srpk1	NA	NA	NA	NA	NA	NA
Dtnb	NA	NA	NA	NA	NA	NA
Pfdn2	NA	NA	NA	NA	NA	NA
Clec11a	-0.118733	29.8659	-0.511502	0.628172	0.744391	-6.45309
Col5a1	1.60217	22.7391	3.61504	0.0429292	0.162633	-3.25289
Naglu	NA	NA	NA	NA	NA	NA
Wdr1	NA	24.8313	NA	NA	NA	NA
Avil	NA	NA	NA	NA	NA	NA
Tulp3	NA	22.7473	NA	NA	NA	NA
Dync1i2	NA	NA	NA	NA	NA	NA
NA..17	NA	23.2641	NA	NA	NA	NA
Shoc2	0.576005	23.8369	1.68387	0.145712	0.289779	-5.27802
Ppt1	NA	NA	NA	NA	NA	NA
Zfr	NA	NA	NA	NA	NA	NA
Cops3	NA	NA	NA	NA	NA	NA
Cops4	NA	22.6319	NA	NA	NA	NA
Hnrnpa2b1	1.17545	23.7121	1.09157	0.340802	0.498398	-5.6822
Lrp6	0.487838	30.6431	2.14663	0.0777838	0.207329	-4.66429
NA..18	NA	NA	NA	NA	NA	NA
Gosr1	NA	NA	NA	NA	NA	NA
Lamtor3	NA	NA	NA	NA	NA	NA
Creg1	NA	NA	NA	NA	NA	NA
Ugcg	0.628163	24.2672	1.91495	0.106463	0.241322	-4.97522
Birc6	NA	NA	NA	NA	NA	NA
Tom1	0.466582	29.9763	1.88254	0.111255	0.245839	-5.01824
F11r	0.514015	26.5616	1.82328	0.120586	0.258425	-5.09651
Rpp30	NA	NA	NA	NA	NA	NA
Stam2	-0.679042	25.6282	-3.14336	0.0213606	0.113773	-3.33435
NA..19	0.553142	27.7778	2.35625	0.0587199	0.187657	-4.38051
Idh1	NA	21.3441	NA	NA	NA	NA
Ccnk	NA	NA	NA	NA	NA	NA
Lin7c	0.498221	29.1548	2.25636	0.067109	0.195531	-4.51583
Gnpda1	NA	NA	NA	NA	NA	NA
Gcat	NA	NA	NA	NA	NA	NA
Cpd	NA	26.4989	NA	NA	NA	NA
Lgmn	NA	NA	NA	NA	NA	NA
Tpp1	NA	19.6878	NA	NA	NA	NA
Mkln1	NA	NA	NA	NA	NA	NA
Itm2b	0.68263	27.8808	2.08333	0.0847284	0.212906	-4.74969
Cope	NA	21.7986	NA	NA	NA	NA
Rbm3	-0.293792	23.7058	-0.956656	0.377477	0.535524	-6.11159
Kcnn4	NA	NA	NA	NA	NA	NA
Lancl1	NA	NA	NA	NA	NA	NA
Dhfr	0.1965	23.7549	0.527929	0.621464	0.738171	-6.35079
Hprt1	NA	NA	NA	NA	NA	NA
C3	NA	NA	NA	NA	NA	NA
B2m	1.11127	29.1111	2.63125	0.0408702	0.159079	-4.00928
H3f3a	NA	NA	NA	NA	NA	NA
Col4a1	-2.81548	24.3575	-3.54268	0.0132317	0.0980111	-2.83152
Mt2	NA	NA	NA	NA	NA	NA
Ada	NA	NA	NA	NA	NA	NA
Fabp4	0.988609	28.998	4.75517	0.00358724	0.07072	-1.46066
Tk1	0.619037	23.758	1.7859	0.126869	0.267482	-5.14557
Tgfb1	0.163856	27.9077	0.769621	0.472155	0.622162	-6.27578
NA..20	0.376637	30.4267	1.65317	0.151899	0.29676	-5.3174
Aldoc	NA	NA	NA	NA	NA	NA
Aldoa	0.574607	26.3154	2.17012	0.0753592	0.204643	-4.63255
Prkaca	NA	NA	NA	NA	NA	NA
Got1	NA	NA	NA	NA	NA	NA
Got2	NA	NA	NA	NA	NA	NA
Tuba1b	-0.0700688	30.0861	-0.338572	0.747035	0.833854	-6.53516
Ldha	0.0965577	27.2597	0.220136	0.833425	0.884094	-6.57278
Gpi	0.682551	23.2467	0.751166	0.488366	0.638535	-6.19562
Abcb1b	0.0908146	29.5378	0.432328	0.681353	0.784745	-6.49455
Ctsl	NA	NA	NA	NA	NA	NA
Me1	NA	NA	NA	NA	NA	NA
Csf1	-0.692512	26.4279	-1.17081	0.288216	0.443723	-5.89329
Anxa2	0.783965	28.4142	3.64462	0.0117554	0.0960458	-2.70704
Tyms	NA	NA	NA	NA	NA	NA
Rrm1	NA	NA	NA	NA	NA	NA
Hsp90aa1	0.578892	29.2427	2.46732	0.0506738	0.175623	-4.23019
Aprt	NA	23.5559	NA	NA	NA	NA
Cbr2	NA	NA	NA	NA	NA	NA
Hsp90b1	0.775412	27.4843	1.9374	0.103264	0.239687	-4.94532
Col3a1	NA	NA	NA	NA	NA	NA
Col4a2	-1.32887	26.7193	-2.0998	0.0828625	0.21051	-4.72749
S100a10	0.551085	24.4545	1.93361	0.103798	0.239957	-4.95038
Sod1	NA	NA	NA	NA	NA	NA
Mdh2	NA	20.9151	NA	NA	NA	NA
Gnai2	0.32279	29.8667	1.28313	0.249069	0.400516	-5.7681
Itgb1	0.0826993	31.7174	0.296675	0.77721	0.854557	-6.55024
P4hb	1.72437	22.4211	1.61904	0.159079	0.303397	-5.3609
Ncl	0.798338	25.7373	1.47684	0.192639	0.340343	-5.53838
Pgk1	0.84593	23.3	2.07585	0.0960086	0.229514	-4.71254
Fth1	NA	NA	NA	NA	NA	NA
Sod2	NA	NA	NA	NA	NA	NA
Surf2	NA	NA	NA	NA	NA	NA
Chmp6	0.652222	26.4292	2.75543	0.0348038	0.147576	-3.84315
H2afv	-2.40072	24.7159	-6.80826	0.000606752	0.0517275	0.353817
Chtf8	0.612653	28.3856	2.78791	0.0333829	0.144805	-3.79993
Calm3	0.108913	29.0778	0.50009	0.635696	0.747064	-6.45946
Anxa1	0.252131	24.8031	0.34806	0.74281	0.831553	-6.44035
Eef1a1	-0.214636	30.1501	-1.0081	0.354205	0.51062	-6.06186
Ccl2	NA	NA	NA	NA	NA	NA
Pol	NA	23.97	NA	NA	NA	NA
NA..21	0.599749	33.5855	2.49183	0.0490614	0.173725	-4.19708
Nid1	NA	NA	NA	NA	NA	NA
Alad	NA	21.3093	NA	NA	NA	NA
Ctsb	-0.96398	23.6044	-0.774151	0.485215	0.635703	-5.97346
Eif4a2	NA	NA	NA	NA	NA	NA
Txn	1.50153	26.718	3.18706	0.0202457	0.112989	-3.2782
Gstm1	NA	20.0699	NA	NA	NA	NA
Rras	0.756029	31.1765	3.33939	0.0168333	0.107365	-3.08457
Slc3a2	0.563011	34.1352	2.44641	0.0520948	0.177131	-4.25847
NA..22	0.448564	25.0552	1.95505	0.100819	0.235227	-4.92178
Hist1h2bp	NA	NA	NA	NA	NA	NA
Hist1h2bc	-1.13152	29.5796	-2.27315	0.0656156	0.19358	-4.49309
H1f0	NA	NA	NA	NA	NA	NA
Sub1	1.25645	24.325	2.47952	0.0498643	0.17441	-4.21371
Col1a1	-2.24406	28.2195	-4.57012	0.00431755	0.0771064	-1.65436
Lpl	1.06795	27.3626	3.93145	0.00850021	0.0860527	-2.36576
Rrm2	NA	NA	NA	NA	NA	NA
Plat	NA	NA	NA	NA	NA	NA
Fn1	NA	NA	NA	NA	NA	NA
Lamp1	0.410072	24.634	0.538718	0.614556	0.732582	-6.34436
Cdk1	0.308307	27.212	1.49603	0.187746	0.336878	-5.51481
Hsp90ab1	0.359699	31.2978	1.43446	0.20387	0.351276	-5.58995
Krt8	NA	25.8514	NA	NA	NA	NA
Itga5	0.536816	31.8295	2.23952	0.0686424	0.196904	-4.53863
Oas1a	0.169752	21.8057	0.500843	0.644731	0.754589	-6.16495
Tcp1	-0.0914019	28.1172	-0.380666	0.71721	0.811627	-6.51808
App	3.64743	23.5226	8.61892	0.00017533	0.0450558	1.54504
Timp1	-0.527523	22.8741	-1.10225	0.314636	0.470559	-5.9663
Gusb	NA	NA	NA	NA	NA	NA
Pfkl	NA	22.4956	NA	NA	NA	NA
Pdcd6	0.230972	29.9247	1.03312	0.343314	0.499181	-6.03703
Rpl7a	0.139038	26.1665	0.417655	0.691449	0.791569	-6.50152
NA..23	NA	23.3561	NA	NA	NA	NA
Umps	NA	23.789	NA	NA	NA	NA
Il1r1	0.716538	27.9066	2.68437	0.0381464	0.154033	-3.93807
Srgn	NA	NA	NA	NA	NA	NA
Dnmt1	NA	NA	NA	NA	NA	NA
S100a6	3.60655	27.8096	10.5086	0.000681017	0.0517275	0.173388
Rpl27a	-0.495863	26.5879	-2.17673	0.0746911	0.203557	-4.62361
Rps16	-0.312958	30.0145	-0.968383	0.372068	0.530827	-6.10042
Rpl7	0.500236	26.8328	2.14753	0.0776897	0.207329	-4.66307
Mdh1	NA	NA	NA	NA	NA	NA
Rpsa	0.0586318	27.4698	0.270672	0.796161	0.863883	-6.55863
Calr	NA	19.5885	NA	NA	NA	NA
H2.D1	0.446154	27.2482	1.70076	0.142414	0.286895	-5.25626
Psmd3	-0.419279	23.7994	-0.682204	0.521809	0.661414	-6.34269
Lmnb1	NA	NA	NA	NA	NA	NA
Anxa6	-0.518953	23.5335	-0.96492	0.373659	0.532596	-6.10373
Rplp0	0.332925	26.7953	1.05459	0.334186	0.491098	-6.01539
Map1b	NA	NA	NA	NA	NA	NA
Insr	1.678	24.5731	3.24361	0.0188971	0.110547	-3.20594
Nme1	1.5544	24.9583	4.32008	0.00866796	0.0860527	-2.10515
NA..24	-1.34181	22.5446	-3.27927	0.0180977	0.10951	-3.1606
Gstm2	0.772288	21.3462	1.74254	0.18952	0.33907	-4.86725
Hist1h1c	0.812963	26.2654	1.77548	0.139593	0.284433	-5.08949
Lgals1	-0.0174947	27.2734	-0.0805401	0.938556	0.96006	-6.59688
Prkce	0.943119	21.9002	4.31997	0.0055894	0.0782312	-1.92502
Lgals3	0.485372	28.0893	2.16072	0.0763199	0.206144	-4.64525
Srp14	NA	NA	NA	NA	NA	NA
Cnp	0.651238	29.3247	2.82176	0.0319684	0.142077	-3.75498
Mut	NA	NA	NA	NA	NA	NA
NA..25	NA	NA	NA	NA	NA	NA
Ass1	-1.93012	25.6978	-2.26527	0.0663119	0.19358	-4.50376
NA..26	NA	20.9624	NA	NA	NA	NA
Gapdh	-0.0949723	29.1124	-0.420869	0.689232	0.790222	-6.50001
NA..27	-0.278203	22.0635	-0.748142	0.49901	0.644932	-5.99439
Tgfb3	NA	NA	NA	NA	NA	NA
Hspa2	-0.199622	22.549	-0.450417	0.685983	0.788283	-6.04736
Eno1	0.0636225	29.536	0.251447	0.810273	0.872639	-6.56435
NA..28	0.406328	28.0542	1.46669	0.195274	0.343342	-5.55079
Ap2a2	0.239005	27.693	1.06734	0.328859	0.486083	-6.0024
Gba	NA	NA	NA	NA	NA	NA
Selenbp1	NA	NA	NA	NA	NA	NA
NA..29	NA	NA	NA	NA	NA	NA
Ppia	0.771905	31.4837	3.31737	0.0172847	0.109326	-3.11235
Tpi1	1.23361	24.7308	2.1654	0.0758397	0.20558	-4.63892
Slc2a1	-0.817843	29.3049	-3.68309	0.0112469	0.0950389	-2.66049
Hspa1a	0.668348	25.4719	2.57657	0.0438936	0.16331	-4.0828
Pcna	0.105953	26.3242	0.268518	0.797738	0.864057	-6.55929
Mthfd2	NA	NA	NA	NA	NA	NA
Ctsd	-2.43996	20.6864	-1.58078	0.194591	0.342678	-5.15167
Cyr61	NA	NA	NA	NA	NA	NA
Bsg	0.516578	33.0169	2.09332	0.0835913	0.210786	-4.73622
Rps6ka3	NA	NA	NA	NA	NA	NA
Cfl1	0.623749	28.4327	2.85974	0.0304582	0.138017	-3.70469
NA..30	-0.108561	28.9485	-0.380218	0.717525	0.811627	-6.51828
NA..31	0.761882	26.9845	2.16001	0.076393	0.206144	-4.64621
Fasn	-0.730396	28.3775	-1.68966	0.144572	0.288385	-5.27056
Gstp1	0.745215	24.8257	3.41116	0.0154503	0.103995	-2.99451
Rpl13a	0.0504301	26.063	0.221419	0.832472	0.883701	-6.57246
Serpinh1	-1.67553	27.1498	-4.27086	0.00588627	0.0782312	-1.97936
Hspa5	-0.0880242	26.7072	-0.2014	0.847369	0.895754	-6.57731
Hexb	3.05428	21.4525	2.92308	0.0472882	0.169701	-3.66838
Prdx3	NA	NA	NA	NA	NA	NA
Vim	-1.38624	27.8731	-3.17619	0.020517	0.113377	-3.29215
NA..32	NA	NA	NA	NA	NA	NA
Evi2a	1.04883	25.7555	3.99381	0.00793489	0.0854264	-2.29334
NA..33	-1.46349	22.1381	-1.55895	0.172517	0.320149	-5.43667
Ubl4a	NA	NA	NA	NA	NA	NA
C2	NA	NA	NA	NA	NA	NA
Gna11	0.759077	26.4571	3.55852	0.0129893	0.0976127	-2.81207
Gnaq	0.496114	27.6579	2.35318	0.0589602	0.187959	-4.38466
Cst3	NA	NA	NA	NA	NA	NA
Eno3	2.03884	21.8922	3.90334	0.0127783	0.0973132	-2.58411
Mfge8	0.428707	36.1712	1.73398	0.136137	0.280604	-5.21325
Tgm2	NA	NA	NA	NA	NA	NA
Serpine1	NA	23.4044	NA	NA	NA	NA
Ap1g1	NA	NA	NA	NA	NA	NA
NA..34	NA	NA	NA	NA	NA	NA
Crabp2	0.564398	26.8363	2.12124	0.0804957	0.208431	-4.69857
Eif3a	-0.462638	21.5985	-0.401491	0.705626	0.801985	-6.41731
Furin	NA	NA	NA	NA	NA	NA
Gja1	0.793188	29.0598	3.08014	0.0230949	0.12089	-3.41604
Ggta1	NA	NA	NA	NA	NA	NA
Pnp	NA	NA	NA	NA	NA	NA
Tsta3	NA	NA	NA	NA	NA	NA
Glb1	NA	NA	NA	NA	NA	NA
Cat	NA	NA	NA	NA	NA	NA
Bcat1	NA	NA	NA	NA	NA	NA
Ppib	0.281716	26.3943	0.635648	0.5746	0.700596	-5.92929
Gsta4	1.55783	22.9438	1.28106	0.274401	0.428099	-5.48459
Lta4h	NA	NA	NA	NA	NA	NA
Impdh2	NA	21.9853	NA	NA	NA	NA
M6pr	0.343639	25.6949	1.52907	0.179599	0.328471	-5.47395
Ccnb1	NA	NA	NA	NA	NA	NA
Tnfrsf1a	0.823771	26.8781	2.40298	0.0551812	0.182893	-4.31723
Tnfrsf1b	NA	NA	NA	NA	NA	NA
Mcm3	NA	22.519	NA	NA	NA	NA
Ccnd1	NA	NA	NA	NA	NA	NA
Rps2	-0.615301	27.9498	-2.73962	0.035519	0.148943	-3.86423
Timp2	0.816535	25.5074	0.689835	0.522806	0.661902	-6.10448
NA..35	NA	NA	NA	NA	NA	NA
Lyn	0.993783	27.9551	4.28042	0.00582708	0.0782312	-1.96875
Tln1	0.966416	27.1439	4.70746	0.00376109	0.0731965	-1.51008
Ezr	0.679316	26.8423	2.89965	0.0289543	0.134002	-3.652
Msn	0.458486	29.2362	1.81353	0.122195	0.260888	-5.10933
Rdx	0.723935	26.5057	2.31455	0.0620794	0.189848	-4.437
Ctnna1	NA	21.7495	NA	NA	NA	NA
Ptma	NA	NA	NA	NA	NA	NA
U2af2	0.330294	23.0223	1.15786	0.293055	0.448445	-5.90729
Glud1	NA	22.8342	NA	NA	NA	NA
Pik3r1	0.817384	27.4994	2.94575	0.0273174	0.129993	-3.59137
Psmd7	NA	21.8665	NA	NA	NA	NA
Pdgfra	0.595343	27.4056	2.09751	0.0831191	0.210642	-4.73058
Sars	-2.49978	24.813	-12.3083	2.51448e-05	0.0190849	3.20454
Fkbp1a	0.28804	28.3974	1.35666	0.226075	0.377538	-5.68277
Man2a1	1.22198	19.7882	2.75719	0.0788266	0.208431	-3.90509
Snrpb	0.574555	28.3838	2.72158	0.0363549	0.150124	-3.88831
Cd40	1.01783	26.7713	3.73818	0.0105609	0.0932124	-2.59425
NA..36	NA	NA	NA	NA	NA	NA
Gna12	-0.127825	28.8844	-0.513218	0.627044	0.743635	-6.45212
Gna13	0.361804	29.5432	1.35982	0.225132	0.376792	-5.67905
Plaa	-0.257601	20.5829	-0.763696	0.490724	0.639263	-5.98193
Xrcc5	NA	NA	NA	NA	NA	NA
Rpl3	0.441936	26.713	1.87906	0.111782	0.246278	-5.02285
H2afx	NA	NA	NA	NA	NA	NA
Pdia3	-5.64473	24.0601	-12.7364	0.00170298	0.0525038	-0.89917
Mgat1	NA	NA	NA	NA	NA	NA
Gjb3	-0.542806	24.4695	-1.80091	0.124308	0.263178	-5.1259
Aco1	NA	NA	NA	NA	NA	NA
Lox	NA	NA	NA	NA	NA	NA
Apex1	NA	NA	NA	NA	NA	NA
Adh5	NA	22.8426	NA	NA	NA	NA
NA..37	0.312828	29.2525	1.5214	0.181459	0.329886	-5.48346
Adssl1	NA	NA	NA	NA	NA	NA
Bgn	-0.99089	24.3118	-1.28343	0.24897	0.400516	-5.76775
Nap1l1	0.346334	25.7086	1.06222	0.330988	0.48828	-6.00762
Atxn10	4.22288	27.7312	0.965324	0.393016	0.548848	-5.80513
NA..38	-0.269113	28.8635	-1.14449	0.298125	0.452588	-5.92164
Prkcd	NA	NA	NA	NA	NA	NA
Pabpc1	-0.0882085	30.2719	-0.414877	0.693369	0.791975	-6.50281
Ftl1	NA	NA	NA	NA	NA	NA
Hexa	NA	NA	NA	NA	NA	NA
Nedd8	0.544556	27.5143	2.22107	0.0703651	0.198909	-4.56362
Oat	NA	NA	NA	NA	NA	NA
Cdk4	NA	NA	NA	NA	NA	NA
Ppic	0.274373	29.369	1.04457	0.33842	0.496002	-6.02552
Fkbp4	NA	24.1521	NA	NA	NA	NA
F2r	-0.550249	26.3801	-2.45339	0.0516155	0.177131	-4.24902
Gna14	NA	NA	NA	NA	NA	NA
Hmgb2	NA	NA	NA	NA	NA	NA
Aimp1	NA	20.9955	NA	NA	NA	NA
Prkar2b	0.780202	21.5765	2.01125	0.103995	0.239957	-4.79396
Slc6a1	NA	22.6236	NA	NA	NA	NA
Slc6a11	0.0548796	28.8486	0.193052	0.853602	0.897968	-6.57919
Akt1	NA	NA	NA	NA	NA	NA
Dbi	0.473625	27.8298	1.6773	0.147016	0.291344	-5.28647
Map2k1	NA	NA	NA	NA	NA	NA
Areg	0.142545	23.0017	0.632737	0.551388	0.681601	-6.37752
Ssb	0.110492	22.945	0.184612	0.859916	0.903983	-6.58102
Drg1	0.839262	23.6178	2.5721	0.0441511	0.163468	-4.08881
Serpinc1	NA	NA	NA	NA	NA	NA
Nectin2	0.55137	28.6952	2.46556	0.050792	0.175632	-4.23257
Kras	0.163155	24.8349	0.358903	0.732565	0.824226	-6.52715
NA..39	0.863838	25.1798	2.6324	0.0492323	0.173801	-3.9061
NA..40	NA	NA	NA	NA	NA	NA
Kif4	NA	NA	NA	NA	NA	NA
NA..41	NA	NA	NA	NA	NA	NA
Pola1	NA	NA	NA	NA	NA	NA
Prim2	NA	NA	NA	NA	NA	NA
Pola2	NA	NA	NA	NA	NA	NA
Ranbp1	NA	23.7868	NA	NA	NA	NA
Mif	1.21736	26.1451	2.62214	0.0498233	0.17441	-3.91846
Ephx2	NA	NA	NA	NA	NA	NA
Ptpn11	1.23338	26.8097	4.47691	0.00474856	0.0777207	-1.75402
Rab3d	0.642345	23.963	1.48656	0.190147	0.33907	-5.52646
Rab5c	0.689173	28.7258	2.6462	0.0400833	0.158043	-3.98922
NA..42	0.866722	29.9608	3.79849	0.00986311	0.0896539	-2.52229
Rab21	0.614325	26.505	2.5424	0.0459038	0.167103	-4.12883
Rab12	0.632465	26.2218	2.73202	0.0358686	0.149174	-3.87437
Rab22a	0.876487	27.5982	2.77404	0.0339817	0.146131	-3.81837
Rab23	0.725746	27.4155	2.84987	0.0308429	0.13893	-3.71774
Rab24	0.621132	24.1222	2.42439	0.0536361	0.180172	-4.28826
Rab18	0.485337	26.4407	2.24742	0.0679182	0.196007	-4.52793
Rab20	1.40863	23.7794	4.96321	0.00292886	0.0609043	-1.24936
Thbs1	-0.0821331	28.3389	-0.268121	0.798029	0.864057	-6.55941
Plaur	NA	NA	NA	NA	NA	NA
Fah	NA	NA	NA	NA	NA	NA
Fbl	NA	24.5546	NA	NA	NA	NA
Canx	NA	22.0374	NA	NA	NA	NA
Irs1	NA	NA	NA	NA	NA	NA
Ap1m1	NA	20.503	NA	NA	NA	NA
Prdx1	0.151624	28.2427	0.581681	0.583001	0.70743	-6.41108
Ptpn12	NA	NA	NA	NA	NA	NA
Folr1	NA	NA	NA	NA	NA	NA
Ldlr	-0.427325	25.0648	-1.64144	0.15433	0.298057	-5.33238
Rpl12	0.251644	27.0439	0.789405	0.461391	0.61384	-6.25973
Fgf7	NA	NA	NA	NA	NA	NA
Cpox	NA	NA	NA	NA	NA	NA
Bmpr1a	0.560466	27.2401	1.91795	0.10603	0.241322	-4.97123
Gnl1	NA	NA	NA	NA	NA	NA
Acvr1	-0.168345	27.4984	-0.689456	0.517561	0.660772	-6.33739
Fbln2	0.487543	31.859	1.83609	0.118505	0.256468	-5.07965
NA..43	-0.075369	25.3268	-0.308152	0.768898	0.8501	-6.5463
Lig1	NA	NA	NA	NA	NA	NA
Hspa9	0.331835	21.5779	0.398518	0.707671	0.802274	-6.41867
Dnm2	NA	NA	NA	NA	NA	NA
Man1a2	0.437843	21.7408	0.816849	0.446752	0.601103	-6.23693
Fyn	0.551849	26.0479	2.63677	0.0405779	0.158531	-4.00188
NA..44	NA	22.1574	NA	NA	NA	NA
Cap1	0.598099	20.5728	1.70526	0.168931	0.317574	-5.00958
Tkt	1.05051	24.8121	2.41436	0.0543543	0.180942	-4.30183
Cd82	0.256369	29.115	1.17477	0.286746	0.442809	-5.88899
Vps26a	NA	NA	NA	NA	NA	NA
Rpl28	-0.169124	23.9888	-0.645347	0.543748	0.675458	-6.36886
Abca1	-0.0801425	30.7884	-0.338533	0.747063	0.833854	-6.53517
Csk	NA	NA	NA	NA	NA	NA
Tnfsf9	-0.230991	24.5425	-0.683508	0.521043	0.661414	-6.34174
NA..45	0.351506	27.9132	1.27169	0.252827	0.403566	-5.78113
Cd63	0.145151	31.1042	0.659958	0.534981	0.669732	-6.35863
Eci1	NA	NA	NA	NA	NA	NA
2002-09-01	0.546591	25.7727	1.57088	0.169766	0.317714	-5.42172
NA..46	NA	NA	NA	NA	NA	NA
Stat5b	NA	NA	NA	NA	NA	NA
Pura	-0.00468764	28.0239	-0.0171336	0.986913	0.989662	-6.60045
NA..47	NA	NA	NA	NA	NA	NA
Cct8	0.215299	26.928	1.06059	0.331669	0.488667	-6.00929
Gdf5	NA	NA	NA	NA	NA	NA
Msh2	NA	NA	NA	NA	NA	NA
Hist1h1e	NA	22.5347	NA	NA	NA	NA
Hist1h1a	NA	NA	NA	NA	NA	NA
Hist1h1b	NA	NA	NA	NA	NA	NA
Hist1h1d	NA	NA	NA	NA	NA	NA
Dck	NA	NA	NA	NA	NA	NA
Itgav	0.623611	32.862	2.66324	0.0392056	0.155025	-3.96637
Akr1b1	0.368035	24.0437	1.85528	0.115454	0.252694	-5.05432
Akr1b8	NA	NA	NA	NA	NA	NA
Cfl2	NA	NA	NA	NA	NA	NA
Acadm	-0.77595	23.0105	-1.16902	0.298147	0.452588	-5.80182
Rangap1	0.0695452	21.3907	0.211176	0.843839	0.892698	-6.28669
Cdkn1b	NA	NA	NA	NA	NA	NA
Nsf	NA	NA	NA	NA	NA	NA
Vps4b	0.780543	29.5845	3.49712	0.0139574	0.099242	-2.88767
Psmc2	-0.46156	25.7652	-0.532841	0.614233	0.732582	-6.44083
Rab11b	0.711592	29.7982	3.00512	0.0253559	0.124564	-3.51363
Adss	NA	NA	NA	NA	NA	NA
Brcc3	NA	NA	NA	NA	NA	NA
Nedd4	0.347013	26.923	1.52483	0.180624	0.329157	-5.47921
Aldh2	NA	NA	NA	NA	NA	NA
Aldh3a1	NA	NA	NA	NA	NA	NA
Capza1	0.205097	26.1515	0.573085	0.588428	0.711741	-6.41649
Capza2	0.463773	24.345	1.32841	0.234672	0.386442	-5.71584
NA..48	-0.190694	26.5403	-0.683684	0.52094	0.661414	-6.34161
NA..49	NA	NA	NA	NA	NA	NA
NA..50	NA	NA	NA	NA	NA	NA
NA..51	NA	20.8138	NA	NA	NA	NA
Igfbp6	NA	NA	NA	NA	NA	NA
Rpl6	0.229703	26.8886	0.854707	0.427118	0.580452	-6.20447
Rplp1	0.381838	22.4387	0.5079	0.634407	0.747064	-6.36242
Rpl5	2.26116	27.3535	4.16247	0.0066068	0.0812344	-2.10069
Rpl13	0.0902978	25.9909	0.250916	0.810664	0.872639	-6.5645
Rpia	NA	NA	NA	NA	NA	NA
Eif1	-0.223449	25.0721	-0.8362	0.436635	0.591268	-6.22048
Anxa5	0.032335	25.0297	0.108113	0.917605	0.948618	-6.59389
NA..52	0.675386	24.491	2.04806	0.0888711	0.218667	-4.79715
Idua	NA	NA	NA	NA	NA	NA
Lmna	-1.39187	24.7548	-1.6685	0.148778	0.292437	-5.29777
NA..53	NA	NA	NA	NA	NA	NA
Cbr1	NA	NA	NA	NA	NA	NA
Slc11a2	0.933478	22.0576	3.5208	0.0135748	0.0981262	-2.85844
Hnrnpa1	NA	22.2474	NA	NA	NA	NA
Pcyt1a	NA	NA	NA	NA	NA	NA
Mcm4	-3.27073	24.5801	-7.94711	0.0018501	0.0525038	-0.532624
Psma2	-0.34148	22.6184	-1.05439	0.34277	0.499181	-5.92082
NA..54	NA	NA	NA	NA	NA	NA
Psen1	0.542583	28.6934	2.31111	0.0623659	0.189848	-4.44167
Cav1	-0.261069	24.7552	-1.11914	0.307943	0.462829	-5.94857
Srp9	NA	NA	NA	NA	NA	NA
Ahcy	-1.99627	25.0428	-3.27554	0.0181795	0.10951	-3.16532
Gdi1	NA	NA	NA	NA	NA	NA
Arsa	NA	NA	NA	NA	NA	NA
Shmt1	1.54961	19.5344	3.49645	0.046395	0.167685	-3.33433
Atp6v1a	NA	NA	NA	NA	NA	NA
Atp6v1e1	NA	NA	NA	NA	NA	NA
S100a11	0.249918	25.2038	0.717382	0.50142	0.646277	-6.31657
Pa2g4	0.0818151	22.2451	0.077098	0.941713	0.961316	-6.36753
Fmod	NA	23.4835	NA	NA	NA	NA
Cast	NA	NA	NA	NA	NA	NA
Rab7a	0.502323	30.6198	2.27355	0.0655801	0.19358	-4.49254
Rpl9	-0.160944	25.7269	-0.647441	0.542486	0.675458	-6.3674
Plcb3	NA	NA	NA	NA	NA	NA
Gla	NA	NA	NA	NA	NA	NA
Hsd17b4	NA	NA	NA	NA	NA	NA
Ccl9	-0.331483	26.5386	-0.780293	0.466326	0.618239	-6.26717
Dynlt1	-0.0759162	24.0325	-0.288899	0.78286	0.857433	-6.55283
Gss	NA	NA	NA	NA	NA	NA
Hdgf	NA	25.1348	NA	NA	NA	NA
Atp6v0d1	1.51821	25.1927	2.80679	0.0325856	0.143081	-3.77484
Slc25a5	NA	22.3711	NA	NA	NA	NA
Mnat1	NA	NA	NA	NA	NA	NA
Kpna2	-0.555881	25.0856	-2.28193	0.0648484	0.19358	-4.4812
Pold1	NA	NA	NA	NA	NA	NA
Polr1c	NA	23.0873	NA	NA	NA	NA
Usp10	NA	NA	NA	NA	NA	NA
Pkm	0.145093	29.387	0.685733	0.519739	0.661328	-6.34012
NA..55	0.653455	21.7	1.98772	0.123282	0.261737	-4.68558
S1pr2	1.52353	24.5252	2.18381	0.0739813	0.202714	-4.61402
Upp1	NA	NA	NA	NA	NA	NA
Efnb1	0.3796	29.9736	1.75339	0.132596	0.276937	-5.18801
Efnb2	0.755718	25.0961	1.8922	0.109804	0.243766	-5.00544
Ndst2	NA	NA	NA	NA	NA	NA
Tmem165	NA	NA	NA	NA	NA	NA
Mmp14	0.522865	28.3721	1.67299	0.147876	0.291741	-5.292
Pitpnb	1.00233	24.2104	3.98045	0.00805232	0.0854264	-2.3088
Slc16a1	0.816307	31.6198	3.40053	0.015647	0.103995	-3.0078
Rab2a	0.556809	27.3082	2.58243	0.0435582	0.163275	-4.0749
Anapc1	NA	NA	NA	NA	NA	NA
Cnbp	0.226367	24.6065	1.00378	0.356115	0.512886	-6.06611
NA..56	0.283494	23.19	0.856915	0.425992	0.579441	-6.20254
Idh2	NA	23.1338	NA	NA	NA	NA
Stom	0.534697	28.5901	1.83354	0.118916	0.256777	-5.083
Msh6	NA	NA	NA	NA	NA	NA
Rad23b	NA	NA	NA	NA	NA	NA
Faf1	NA	NA	NA	NA	NA	NA
St3gal1	NA	NA	NA	NA	NA	NA
Ephb3	0.386492	29.9611	1.83211	0.119148	0.256913	-5.08489
Psmc4	-0.148003	22.3086	-0.463989	0.659817	0.767512	-6.47874
Galc	NA	NA	NA	NA	NA	NA
Adsl	0.577715	22.3644	1.7602	0.158777	0.303397	-4.94657
Ddx6	0.260174	25.4848	0.885378	0.411688	0.566183	-6.17735
Adprh	NA	NA	NA	NA	NA	NA
Pltp	-0.189094	27.5527	-0.50611	0.631721	0.746266	-6.45612
NA..57	NA	NA	NA	NA	NA	NA
Sh3bp1	NA	NA	NA	NA	NA	NA
Rab8a	0.413052	28.5441	2.03793	0.0900995	0.218667	-4.81077
NA..58	NA	NA	NA	NA	NA	NA
Lrpap1	NA	NA	NA	NA	NA	NA
NA..59	NA	NA	NA	NA	NA	NA
Atp5g3	1.09604	25.3048	2.72437	0.0442726	0.163518	-3.79597
Cda	0.366117	21.4204	1.00436	0.376155	0.535524	-5.768
Cks2	0.329927	24.3587	1.42393	0.206752	0.355034	-5.60265
Usp5	-2.57497	23.4137	-2.79641	0.0330213	0.144237	-3.78863
Atp5b	NA	25.4144	NA	NA	NA	NA
Bace1	0.661735	26.4057	2.19493	0.0728821	0.202382	-4.59898
Sssca1	NA	NA	NA	NA	NA	NA
Fus	0.454021	21.1647	0.345611	0.744535	0.832869	-6.3016
Ncstn	1.13465	26.1996	4.63945	0.00402572	0.0744828	-1.58115
Atp6v1d	NA	NA	NA	NA	NA	NA
Erp29	NA	NA	NA	NA	NA	NA
Actn4	0.911051	26.9761	3.1509	0.0211636	0.11352	-3.32465
Snrpa1	NA	NA	NA	NA	NA	NA
Tm9sf2	-1.01618	25.7947	-3.03521	0.0244212	0.123987	-3.4744
Loxl2	-2.18445	23.1059	-3.25791	0.0185719	0.110547	-3.18773
Nadk	NA	NA	NA	NA	NA	NA
Rasa2	NA	NA	NA	NA	NA	NA
B3gat3	NA	NA	NA	NA	NA	NA
Plscr4	1.09151	24.1855	3.46792	0.0144457	0.100131	-2.92384
Smpdl3b	NA	NA	NA	NA	NA	NA
Eef2	0.228202	29.8867	0.816255	0.447065	0.601103	-6.23743
Ptpa	NA	NA	NA	NA	NA	NA
Adamts10	NA	NA	NA	NA	NA	NA
Ctdspl	0.556233	26.5183	2.19043	0.0733256	0.202589	-4.60508
Ctdsp1	0.162986	27.2095	0.569836	0.590488	0.713523	-6.41851
Fam207a	NA	NA	NA	NA	NA	NA
NA..60	NA	NA	NA	NA	NA	NA
Tbc1d10a	1.85676	24.4359	6.9638	0.000539833	0.0517275	0.469259
Tnks1bp1	NA	21.2276	NA	NA	NA	NA
Gmeb2	NA	NA	NA	NA	NA	NA
Nup43	NA	NA	NA	NA	NA	NA
Zdhhc2	0.484916	24.9044	2.29465	0.0637532	0.1924	-4.46396
Eif5	NA	21.5195	NA	NA	NA	NA
Sf3b6	0.170478	24.2006	0.543731	0.607188	0.728331	-6.4344
Arpc4	0.311633	25.1244	1.01272	0.352175	0.508177	-6.05731
Ruvbl1	0.374066	25.9427	0.659645	0.535168	0.669732	-6.35885
Eif3e	-1.33306	21.2318	-3.00784	0.0652416	0.19358	-3.69898
Pcbp1	0.497386	26.6674	1.89089	0.11	0.243766	-5.00717
Pdxp	NA	NA	NA	NA	NA	NA
Gabarapl2	0.21337	22.5373	0.369495	0.731877	0.824176	-6.2316
NA..61	NA	NA	NA	NA	NA	NA
Actb	0.122557	32.5945	0.587297	0.579471	0.704273	-6.40751
Rac3	-0.0706507	25.4082	-0.242477	0.816885	0.876967	-6.56688
Cdc42	0.446052	30.137	1.864	0.114095	0.250283	-5.0428
NA..62	-0.3969	24.077	-1.22649	0.268183	0.421443	-5.83205
NA..63	NA	NA	NA	NA	NA	NA
Eif4a1	0.357836	28.2735	1.66686	0.149108	0.292437	-5.29986
Rps20	-2.04534	26.1235	-5.16155	0.00242682	0.0594181	-1.05415
Megf8	-0.0346126	21.9143	-0.0898669	0.932089	0.957752	-6.50649
Dnajc5	0.822607	27.9628	2.66956	0.0388855	0.155025	-3.9579
Rab5b	1.30593	25.4536	5.88422	0.001274	0.0525038	-0.391793
Cks1b	0.635278	23.3051	1.96163	0.0999224	0.234078	-4.91299
Rab10	0.451815	29.5842	1.93109	0.104154	0.239957	-4.95374
Rab8b	0.487104	26.2363	1.96562	0.0993836	0.233784	-4.90767
Ube2m	0.177165	23.5605	0.860119	0.424364	0.578262	-6.19974
Ube2n	-0.0275787	25.3694	-0.106909	0.918518	0.948618	-6.59404
Actr2	1.38633	22.7981	3.60624	0.0122885	0.096561	-2.75371
Actr1a	0.418827	23.0904	1.24949	0.284526	0.440724	-5.5184
Cops2	NA	20.2466	NA	NA	NA	NA
Arf3	NA	NA	NA	NA	NA	NA
Arl1	0.480101	23.969	1.87029	0.113122	0.248509	-5.03447
Abce1	-0.902609	26.0992	-2.62732	0.0410801	0.159096	-4.01456
Psme3	0.633255	23.8595	2.19649	0.0727298	0.202382	-4.59688
Magoh	NA	NA	NA	NA	NA	NA
Rpl27	-0.294344	26.8764	-1.3432	0.230137	0.381625	-5.69858
Pcbd1	NA	NA	NA	NA	NA	NA
Rpl37a	-1.55309	27.241	-6.01712	0.00113897	0.0525038	-0.277898
Naa20	NA	NA	NA	NA	NA	NA
Arf4	0.442744	26.713	1.69596	0.143343	0.286895	-5.26245
Vbp1	NA	NA	NA	NA	NA	NA
NA..64	0.533337	31.4436	1.90554	0.107832	0.24175	-4.98773
Snn	0.321814	23.7712	1.29787	0.244296	0.396198	-5.75118
Copz1	NA	22.5841	NA	NA	NA	NA
Gng11	0.132884	21.8821	0.362025	0.733007	0.824226	-6.29494
Ufm1	NA	NA	NA	NA	NA	NA
Wdr5	NA	NA	NA	NA	NA	NA
Ap1s1	NA	NA	NA	NA	NA	NA
Nutf2	NA	NA	NA	NA	NA	NA
NA..65	-0.267969	26.2874	-0.730324	0.494057	0.641555	-6.30668
Ywhag	0.765615	26.6192	2.85514	0.0306369	0.138413	-3.71077
Timm13	NA	NA	NA	NA	NA	NA
Rps7	-0.807544	25.7378	-3.631	0.0119416	0.0960458	-2.72358
Ppp1ca	-0.510242	25.9288	-1.06415	0.330186	0.487571	-6.00566
Ppp1cb	0.450583	23.8082	1.48381	0.201484	0.350347	-5.31407
Psmc1	NA	23.8097	NA	NA	NA	NA
Psmc5	-0.122341	23.8059	-0.405294	0.703013	0.800581	-6.41555
Rps8	0.0586542	28.7377	0.23868	0.819689	0.878079	-6.56792
Rps15a	-0.467727	27.9092	-2.10209	0.0826056	0.21051	-4.7244
Ywhae	0.518176	28.6101	1.72211	0.138347	0.283416	-5.22864
Rps14	-0.658037	27.5358	-2.99694	0.025617	0.125011	-3.52432
Rps23	0.086427	27.1218	0.237158	0.820813	0.878079	-6.56834
Rps11	-0.13031	28.6191	-0.543367	0.607422	0.728331	-6.43462
Rps13	0.271948	30.9938	1.28217	0.249381	0.400529	-5.76919
Snrpe	0.200701	25.3363	0.692965	0.515514	0.658713	-6.33481
Snrpf	-0.844965	24.7509	-3.30751	0.0174911	0.10951	-3.12481
Snrpg	0.166432	24.4849	0.626034	0.555476	0.686097	-6.38207
Lsm3	NA	NA	NA	NA	NA	NA
Snrpd1	-1.03398	26.2219	-1.67245	0.147984	0.291741	-5.2927
Snrpd2	-0.118144	24.8763	-0.223326	0.831057	0.882933	-6.57198
Snrpd3	0.121481	25.7567	0.568537	0.591313	0.713523	-6.41932
Lsm5	NA	NA	NA	NA	NA	NA
Arf6	0.471873	28.3813	2.20143	0.0722478	0.202347	-4.59019
Psmc6	-0.542967	24.0045	-1.68058	0.146364	0.290432	-5.28226
Polr2g	NA	NA	NA	NA	NA	NA
Rab11a	NA	NA	NA	NA	NA	NA
Ypel5	NA	NA	NA	NA	NA	NA
Rps4x	-1.09169	28.1766	-4.78503	0.00348308	0.0695699	-1.42991
Ppp2cb	NA	NA	NA	NA	NA	NA
Ap2s1	0.564081	26.5488	1.80703	0.123278	0.261737	-5.11786
Hpcal1	0.448207	24.516	1.72842	0.137169	0.281762	-5.22047
Rps6	-0.257776	28.0828	-1.19419	0.27965	0.434503	-5.86778
Mtpn	NA	NA	NA	NA	NA	NA
Hist1h4a	-1.56544	30.3794	-4.51074	0.00458676	0.0777207	-1.7177
Atp6v1b2	NA	NA	NA	NA	NA	NA
Rab1A	0.625462	29.14	2.55831	0.0449556	0.165063	-4.10738
Ran	-0.656915	26.618	-0.786347	0.463043	0.615499	-6.26223
Rpl23	-0.237751	24.797	-0.509817	0.62928	0.745122	-6.45404
Rap1a	0.372045	33.038	1.68406	0.145675	0.289779	-5.27778
Rps15	-0.544488	27.3309	-2.4712	0.0504149	0.175126	-4.22495
NA..66	-0.791681	28.2537	-3.51141	0.0137252	0.0987432	-2.87003
Rps26	0.158212	27.437	0.499872	0.635841	0.747064	-6.45958
Fau	-1.99961	29.098	-7.09524	0.000489876	0.0517275	0.564718
Elob	0.250866	25.1791	0.566039	0.614828	0.732582	-5.97738
Gnb1	0.553635	30.5461	2.21519	0.0709233	0.199743	-4.57157
Polr2l	NA	NA	NA	NA	NA	NA
Rbx1	0.932012	26.5399	3.3873	0.0158956	0.104006	-3.02436
Gnb2	0.550259	30.0515	2.28349	0.0647126	0.19358	-4.47908
Rpl30	0.0366451	24.9658	0.105948	0.919247	0.948618	-6.59415
Rpl39	-1.67073	27.9181	-6.53604	0.000748403	0.0517275	0.145071
Cycs	-0.582378	22.2695	-1.43339	0.230356	0.381625	-5.31761
Rpl31	0.234918	24.5741	0.750126	0.482934	0.634165	-6.29128
Rps3	-0.530426	29.0626	-2.09331	0.0835924	0.210786	-4.73624
Rpl32	1.6115	24.1246	1.01693	0.358553	0.514445	-5.9581
Rpl8	0.597622	25.2643	1.2961	0.244867	0.3967	-5.75323
Cacng7	0.950701	23.3803	2.49072	0.0581266	0.187127	-4.0778
Ybx1	0.0108244	27.3327	0.0480741	0.963295	0.973556	-6.59929
Pfn1	0.493094	27.0971	2.32934	0.0608652	0.189848	-4.41696
Rps27a	-0.0883928	34.8709	-0.423408	0.687482	0.788812	-6.49881
Rac1	0.092485	27.4226	0.272184	0.795055	0.8633	-6.55816
Pafah1b1	NA	NA	NA	NA	NA	NA
Hspa8	0.0784184	35.0542	0.354486	0.735699	0.825476	-6.52893
Vamp3	0.309681	30.8448	0.894413	0.407224	0.562993	-6.16922
Tpt1	-1.41568	22.9565	-3.19426	0.0570467	0.185036	-3.55418
Dnaja1	0.353536	31.6791	1.55774	0.1728	0.320281	-5.43819
Hspd1	-0.431174	26.0333	-0.981912	0.365904	0.523509	-6.08741
Eif4e	-0.667145	22.6163	-0.69972	0.525487	0.663636	-6.03196
Mapk1	NA	23.5971	NA	NA	NA	NA
Ppp1cc	NA	23.7246	NA	NA	NA	NA
Gnas	0.672451	29.1117	2.75002	0.0350467	0.148158	-3.85036
Ywhaz	0.597067	29.5015	2.50017	0.0485251	0.172509	-4.18582
Sumo1	NA	NA	NA	NA	NA	NA
Dynll1	0.805299	25.6607	2.66639	0.0390455	0.155025	-3.96214
Eif5a	0.480899	26.1552	2.12319	0.0802844	0.208431	-4.69594
Actg1	NA	21.2352	NA	NA	NA	NA
Rps17	-0.995833	29.7349	-3.61617	0.0121481	0.0960458	-2.74162
Rala	0.829767	30.862	3.39949	0.0156663	0.103995	-3.0091
Rps10	-1.07499	27.0249	-5.01649	0.00278321	0.0609043	-1.19633
NA..67	NA	NA	NA	NA	NA	NA
Ppp2ca	0.418409	23.4092	1.90969	0.107225	0.241496	-4.98221
Csnk2b	0.598841	23.1324	1.81914	0.148617	0.292437	-4.87891
Rpl22	NA	24.2321	NA	NA	NA	NA
Actc1	-0.0477327	27.8874	-0.133408	0.898448	0.93414	-6.59037
Ube2l3	0.52397	23.9004	1.28323	0.249035	0.400516	-5.76797
Rack1	-0.293095	28.5212	-1.32126	0.236896	0.387927	-5.72416
Prkacb	NA	21.3141	NA	NA	NA	NA
Tuba4a	NA	23.0113	NA	NA	NA	NA
Tuba1a	-0.55565	22.7004	-1.89131	0.109937	0.243766	-5.00662
Tubb4b	-0.0542789	29.8123	-0.237647	0.820453	0.878079	-6.5682
Tuba1c	0.0410436	24.3856	0.164445	0.875048	0.913564	-6.58506
Hist1h3a	2.10273	23.4041	4.74561	0.00597814	0.0782312	-1.78343
Ywhah	1.16047	25.6921	2.22655	0.0698484	0.198187	-4.55619
Sbds	-0.0319793	21.2452	-0.0721562	0.947469	0.96414	-6.172
Kpnb1	0.633123	25.3464	1.51528	0.182957	0.331023	-5.49104
Lrig1	1.22796	26.3963	4.96499	0.00292384	0.0609043	-1.24758
Psmb7	NA	19.6213	NA	NA	NA	NA
Plxna1	0.492432	30.1976	2.22827	0.0696877	0.198101	-4.55387
Pkn1	0.647833	26.2094	2.97243	0.0264161	0.126898	-3.55638
St6galnac2	NA	NA	NA	NA	NA	NA
Vamp7	0.107857	23.0439	0.300702	0.77429	0.853574	-6.54887
Pebp1	-0.40042	24.6763	-0.903484	0.439293	0.593454	-5.71052
Stam	0.480777	23.6509	2.10218	0.0825959	0.21051	-4.72428
Tial1	0.796092	22.9704	1.79625	0.180098	0.328988	-4.81215
Hnrnph2	NA	NA	NA	NA	NA	NA
NA..68	NA	NA	NA	NA	NA	NA
Rock2	NA	NA	NA	NA	NA	NA
Smad1	NA	NA	NA	NA	NA	NA
Hint1	NA	NA	NA	NA	NA	NA
Nfyc	NA	NA	NA	NA	NA	NA
Ufd1	NA	NA	NA	NA	NA	NA
Elavl1	NA	22.3052	NA	NA	NA	NA
Usp9x	NA	NA	NA	NA	NA	NA
NA..69	NA	NA	NA	NA	NA	NA
Slc7a3	-0.596118	27.0559	-1.7	0.14256	0.286895	-5.25724
Erbb2	0.735823	24.8283	3.59857	0.0123983	0.096561	-2.76307
Rit1	NA	19.9163	NA	NA	NA	NA
Ext2	1.52389	22.8719	3.31424	0.0330661	0.144237	-3.28674
Slc9a3r1	0.90058	22.3395	2.27943	0.0650655	0.19358	-4.48458
Stx4	1.18141	26.9642	5.29289	0.00214861	0.0545536	-0.928162
Vasp	NA	23.1787	NA	NA	NA	NA
Sparcl1	NA	NA	NA	NA	NA	NA
Siae	NA	NA	NA	NA	NA	NA
Naca	NA	24.0222	NA	NA	NA	NA
Casp3	NA	NA	NA	NA	NA	NA
Urod	NA	NA	NA	NA	NA	NA
Ctps1	-0.208349	23.2144	-0.518642	0.633403	0.746511	-6.15456
Gaa	1.42616	25.9537	4.41971	0.0050372	0.0777207	-1.81588
Cct7	-0.0460217	27.9232	-0.200612	0.847957	0.895754	-6.57749
Cct2	-0.761275	27.212	-2.61096	0.0419651	0.160887	-4.03653
Cct4	-0.235813	27.2729	-0.746013	0.48523	0.635703	-6.29451
Cct5	-0.0619699	27.9148	-0.30412	0.771815	0.851464	-6.5477
Cct6a	-0.663286	27.7504	-2.72077	0.036393	0.150124	-3.8894
Cct3	-0.0884073	27.9469	-0.408423	0.697838	0.79648	-6.50579
Nucb2	NA	NA	NA	NA	NA	NA
Tgfbi	-0.0818806	30.259	-0.312134	0.766023	0.848156	-6.5449
Sgcd	0.22726	26.2656	1.12914	0.304038	0.458776	-5.93799
Sgcb	0.438902	25.3072	2.08075	0.085024	0.212981	-4.75315
Tnfrsf26	0.165625	28.221	0.735685	0.491028	0.639263	-6.30255
NA..70	NA	NA	NA	NA	NA	NA
Phf5a	-0.479096	22.6513	-1.08101	0.366427	0.523762	-5.54395
Tubg1	NA	NA	NA	NA	NA	NA
Cbx1	NA	NA	NA	NA	NA	NA
Arf1	0.127793	27.9115	0.549217	0.603656	0.725534	-6.43112
Arf5	0.308654	29.7407	1.38842	0.216756	0.367638	-5.64518
Erh	NA	NA	NA	NA	NA	NA
Ap2m1	1.12835	23.3711	3.8463	0.0135022	0.0981262	-2.64266
Rhog	0.806906	30.8334	3.1943	0.0200673	0.112823	-3.26893
NA..71	NA	23.4282	NA	NA	NA	NA
Serpinf1	-0.221316	26.7275	-0.223347	0.831041	0.882933	-6.57197
NA..72	-0.00484267	26.1871	-0.0189597	0.985518	0.989429	-6.60042
Mcm2	-2.10227	24.9521	-3.88082	0.00899258	0.0860527	-2.42503
Mcm6	-1.37129	22.6192	-1.38876	0.216656	0.367638	-5.64477
Csrp1	0.683875	22.9707	1.9056	0.118604	0.256468	-4.80174
Nxn	NA	19.9313	NA	NA	NA	NA
Rhod	0.402318	28.6804	1.55308	0.173886	0.321383	-5.44401
Rps3a	0.184029	27.5045	0.827364	0.441233	0.594842	-6.22803
Atp1b3	0.280676	29.9906	1.36689	0.223034	0.374934	-5.67071
NA..73	NA	NA	NA	NA	NA	NA
NA..74	NA	NA	NA	NA	NA	NA
Anxa11	0.651111	27.4437	2.02704	0.0914385	0.220648	-4.82539
Vps45	NA	NA	NA	NA	NA	NA
Pla2g5	NA	NA	NA	NA	NA	NA
Anxa4	1.00593	25.2402	2.31649	0.0619187	0.189848	-4.43437
Bop1	NA	NA	NA	NA	NA	NA
Smad5	0.61599	26.1408	2.42514	0.0535827	0.180172	-4.28724
Ext1	1.44191	24.1674	3.90299	0.0201867	0.112989	-2.76652
Cmklr1	0.639223	26.681	3.00851	0.0252487	0.124511	-3.50921
Ppp4c	NA	NA	NA	NA	NA	NA
Smad4	NA	NA	NA	NA	NA	NA
Aurka	3.1373	23.7297	5.10294	0.00256414	0.0609043	-1.11121
Gclc	NA	NA	NA	NA	NA	NA
Smarcc1	NA	NA	NA	NA	NA	NA
Tep1	-0.188132	24.6558	-0.537259	0.611369	0.731907	-6.43824
Polr2c	NA	NA	NA	NA	NA	NA
Wbp2	0.305866	25.3604	0.694069	0.514872	0.658446	-6.334
NA..75	NA	NA	NA	NA	NA	NA
NA..76	0.550333	29.0928	2.58053	0.0436669	0.163275	-4.07747
NA..77	NA	22.4387	NA	NA	NA	NA
NA..78	-0.148221	20.5279	-0.334438	0.762242	0.845821	-6.10363
G3bp1	NA	NA	NA	NA	NA	NA
NA..79	0.466638	22.5231	1.92083	0.105616	0.241322	-4.9674
Casp7	NA	NA	NA	NA	NA	NA
Bmp1	-0.596414	23.3401	-1.60363	0.162425	0.307817	-5.38043
NA..80	NA	NA	NA	NA	NA	NA
NA..81	0.274927	24.0285	0.815228	0.447607	0.601299	-6.23829
Tubb5	0.139884	28.179	0.660914	0.53441	0.669732	-6.35795
Psmb4	0.799543	22.2039	2.42765	0.0771675	0.206995	-4.19145
Rplp2	-0.536377	21.4466	-0.50136	0.644401	0.754589	-6.16466
NA..82	0.402581	24.725	1.20927	0.274244	0.428099	-5.85117
Stx2	1.14371	22.9062	5.49823	0.00178371	0.0525038	-0.736278
Gabpa	NA	NA	NA	NA	NA	NA
Cpe	0.557759	28.3677	1.23428	0.265478	0.418975	-5.82335
Il6st	0.516475	27.5187	2.00108	0.0947143	0.227135	-4.86021
Cd80	NA	23.5871	NA	NA	NA	NA
G6pdx	NA	NA	NA	NA	NA	NA
Col8a1	-1.5421	25.8411	-5.6997	0.00281589	0.0609043	-1.00934
Axl	0.659993	24.6207	1.71294	0.140079	0.284933	-5.24051
Hnrnpul2	NA	NA	NA	NA	NA	NA
Top2a	NA	NA	NA	NA	NA	NA
NA..83	0.793246	28.6387	3.56469	0.0128962	0.0973955	-2.8045
Vcp	-0.668634	29.0039	-2.12558	0.0800252	0.208431	-4.69271
Aqp1	0.870115	33.7982	4.30171	0.00569773	0.0782312	-1.94517
Uba1	0.0773143	23.9982	0.227772	0.82776	0.881783	-6.57083
Jup	NA	NA	NA	NA	NA	NA
Nucb1	-2.10004	23.9907	-1.37043	0.22199	0.373593	-5.66652
Tpsab1	-0.154646	24.332	-0.195702	0.853005	0.897968	-6.34857
Mmp11	NA	NA	NA	NA	NA	NA
Epha2	0.329342	32.5891	1.32502	0.235723	0.386442	-5.71979
NA..84	0.547768	23.0051	1.40602	0.211744	0.362375	-5.62417
Cdk7	NA	NA	NA	NA	NA	NA
Atp5a1	1.8225	22.8087	3.60002	0.0258552	0.125394	-3.02619
Thbs2	0.684745	30.5419	2.32868	0.0609192	0.189848	-4.41786
Rela	NA	NA	NA	NA	NA	NA
Smpd1	NA	NA	NA	NA	NA	NA
Yes1	0.770033	29.6275	3.15764	0.0209891	0.11352	-3.31598
Top1	NA	NA	NA	NA	NA	NA
Col6a1	0.627724	29.3375	2.10809	0.0819392	0.210463	-4.71631
Rcn1	NA	NA	NA	NA	NA	NA
Hspg2	-0.164519	28.9943	-0.687292	0.518826	0.661275	-6.33898
Fabp5	1.4865	23.3083	2.04491	0.0997486	0.234032	-4.62868
Btc	0.827604	25.5296	3.98702	0.00799437	0.0854264	-2.3012
Eif5b	NA	21.2402	NA	NA	NA	NA
Cab39	NA	NA	NA	NA	NA	NA
Hbegf	0.245804	22.3373	0.958733	0.384288	0.540639	-6.01433
Aplp2	NA	NA	NA	NA	NA	NA
Clu	0.251228	30.9492	0.96949	0.371561	0.530601	-6.09936
Anxa7	-0.469738	24.7351	-0.852775	0.428104	0.581271	-6.20616
Igfbp5	NA	NA	NA	NA	NA	NA
Igf2r	-1.08141	23.2754	-2.75061	0.0429617	0.162633	-3.87409
Lgals3bp	0.0426973	28.9123	0.169337	0.871371	0.910979	-6.58412
Plk1	0.509181	24.1507	0.645482	0.543667	0.675458	-6.36876
Cnn2	NA	NA	NA	NA	NA	NA
Lyar	NA	18.7037	NA	NA	NA	NA
Eps8	1.2319	28.0698	5.37083	0.00200086	0.0532861	-0.854608
Cd36	2.92531	25.0491	9.40272	0.00010976	0.0416541	1.971
Ids	NA	NA	NA	NA	NA	NA
Slc7a1	0.363366	32.3238	1.48593	0.190308	0.33907	-5.52724
NA..85	NA	NA	NA	NA	NA	NA
Gipr	NA	20.8011	NA	NA	NA	NA
Vgf	NA	NA	NA	NA	NA	NA
Npepps	NA	NA	NA	NA	NA	NA
Pepd	NA	NA	NA	NA	NA	NA
St3gal2	NA	NA	NA	NA	NA	NA
Rpusd2	NA	NA	NA	NA	NA	NA
Hnrnpab	NA	21.4434	NA	NA	NA	NA
Pi4k2a	0.315833	23.3792	0.530582	0.6157	0.733045	-6.44215
Cdon	0.0472122	26.3389	0.123954	0.9056	0.939003	-6.59177
NA..86	0.854178	22.8662	2.33017	0.0607982	0.189848	-4.41584
Osbp	NA	NA	NA	NA	NA	NA
Glmn	NA	NA	NA	NA	NA	NA
Plekhf1	0.817714	21.5027	1.84504	0.172018	0.320149	-4.76236
Cul4a	NA	NA	NA	NA	NA	NA
Abraxas2	NA	NA	NA	NA	NA	NA
NA..87	0.652262	20.3968	2.24894	0.0677803	0.195982	-4.52588
Plbd2	NA	NA	NA	NA	NA	NA
Sppl2b	NA	NA	NA	NA	NA	NA
Disp1	0.957132	27.4572	3.88044	0.00899633	0.0860527	-2.42547
Rpa2	NA	NA	NA	NA	NA	NA
Hp1bp3	NA	NA	NA	NA	NA	NA
Mpzl1	0.631562	27.9394	2.49129	0.0490962	0.173725	-4.19781
Shmt2	NA	22.7272	NA	NA	NA	NA
Srsf10	NA	NA	NA	NA	NA	NA
Ttyh2	-0.0258249	31	-0.0838238	0.936058	0.95974	-6.59657
Myl12b	-1.03867	24.1088	-3.26629	0.0243303	0.123987	-3.26988
Gmps	NA	21.8581	NA	NA	NA	NA
Mat2a	NA	NA	NA	NA	NA	NA
Ric8a	NA	23.7941	NA	NA	NA	NA
Pde12	NA	NA	NA	NA	NA	NA
Zc3h15	NA	NA	NA	NA	NA	NA
Usp39	NA	NA	NA	NA	NA	NA
Llgl2	0.769588	23.4978	2.73535	0.0357149	0.148943	-3.86993
Pdlim7	NA	NA	NA	NA	NA	NA
Fam98a	-0.112165	22.8083	-0.282714	0.789398	0.861471	-6.32437
Atp6ap1	-1.33573	20.15	-2.18561	0.0994891	0.233784	-4.46074
Uba3	NA	NA	NA	NA	NA	NA
Snx16	NA	NA	NA	NA	NA	NA
Sdcbp	-0.184933	26.3789	-0.435449	0.679215	0.783682	-6.49304
Qsox2	NA	NA	NA	NA	NA	NA
Nek7	0.376337	22.3761	1.10348	0.322989	0.480212	-5.87071
Extl2	NA	NA	NA	NA	NA	NA
Pomk	NA	NA	NA	NA	NA	NA
Dnpep	NA	NA	NA	NA	NA	NA
Uap1l1	NA	NA	NA	NA	NA	NA
NA..88	NA	NA	NA	NA	NA	NA
Srsf6	-0.810262	23.0047	-1.6363	0.155408	0.299377	-5.33894
Psmd1	-0.0591914	23.2256	-0.0719805	0.94633	0.964113	-6.31074
Dhps	NA	NA	NA	NA	NA	NA
Rab31	1.18313	28.6455	2.60034	0.0425509	0.16254	-4.05082
Lrrn4cl	1.08459	25.9829	2.96987	0.0335607	0.144805	-3.5078
Smyd5	NA	NA	NA	NA	NA	NA
Esyt2	1.0843	24.8975	3.35035	0.0166135	0.106411	-3.07077
Snx8	NA	23.2525	NA	NA	NA	NA
Ogfod1	NA	NA	NA	NA	NA	NA
Entpd6	-0.95885	23.1336	-1.57754	0.168247	0.316872	-5.41334
Khsrp	-5.6759	23.149	-12.8068	0.00167808	0.0525038	-0.893755
Ddb1	-2.33616	21.0602	-6.99652	0.00289579	0.0609043	-0.899748
Uevld	0.551522	27.7408	1.69816	0.142915	0.286895	-5.2596
Rnf149	0.168318	26.0447	0.694874	0.514403	0.658401	-6.33341
Hspa4	0.904273	23.8921	1.5023	0.186174	0.334848	-5.50708
Agfg2	0.206396	25.292	0.577099	0.585891	0.710369	-6.41397
Ctu2	NA	NA	NA	NA	NA	NA
Rnf40	NA	NA	NA	NA	NA	NA
Xxylt1	NA	NA	NA	NA	NA	NA
Stx11	NA	NA	NA	NA	NA	NA
Ddx17	NA	24.0068	NA	NA	NA	NA
NA..89	3.47388	23.1793	7.18228	0.00104403	0.0525038	-0.0683583
Fbxo7	NA	NA	NA	NA	NA	NA
Htatip2	NA	NA	NA	NA	NA	NA
Cops9	NA	NA	NA	NA	NA	NA
Col5a2	NA	NA	NA	NA	NA	NA
Trip13	NA	NA	NA	NA	NA	NA
Rffl	NA	NA	NA	NA	NA	NA
Ttll12	NA	NA	NA	NA	NA	NA
Mob1b	0.49343	24.0377	1.32568	0.235519	0.386442	-5.71902
Yipf3	NA	22.5568	NA	NA	NA	NA
Ube2z	NA	NA	NA	NA	NA	NA
Xpnpep1	NA	NA	NA	NA	NA	NA
Puf60	NA	NA	NA	NA	NA	NA
NA..90	NA	NA	NA	NA	NA	NA
Frmd8	0.64217	25.2655	1.95962	0.100196	0.234357	-4.91568
Dazap1	NA	NA	NA	NA	NA	NA
Eif3j1	NA	NA	NA	NA	NA	NA
Plxnd1	0.575132	28.3313	2.69461	0.0376439	0.154025	-3.92436
NA..91	0.820632	25.4877	3.11293	0.0221769	0.116486	-3.37361
NA..92	NA	NA	NA	NA	NA	NA
NA..93	1.30359	24.1007	3.86855	0.0132143	0.0980111	-2.53842
NA..94	0.777903	31.2066	3.52834	0.0134555	0.0981262	-2.84916
Ndst1	NA	NA	NA	NA	NA	NA
Rfc4	NA	20.5614	NA	NA	NA	NA
Smarcc2	NA	NA	NA	NA	NA	NA
Sf3b2	NA	NA	NA	NA	NA	NA
Tax1bp1	NA	NA	NA	NA	NA	NA
Smu1	NA	NA	NA	NA	NA	NA
Tes	NA	NA	NA	NA	NA	NA
Mccc2	-0.284929	25.3178	-0.817235	0.446548	0.601103	-6.2366
NA..95	NA	NA	NA	NA	NA	NA
Ppp1r7	NA	NA	NA	NA	NA	NA
Washc4	NA	NA	NA	NA	NA	NA
Serbp1	NA	20.7587	NA	NA	NA	NA
NA..96	NA	NA	NA	NA	NA	NA
Ginm1	-0.243235	23.3886	-1.15882	0.292693	0.448344	-5.90626
Sirt1	NA	NA	NA	NA	NA	NA
Prrc1	NA	NA	NA	NA	NA	NA
Arhgef40	0.133231	32.7678	0.556646	0.598892	0.720378	-6.42662
NA..97	-0.569266	25.6786	-0.879628	0.414548	0.567434	-6.18249
Fam198b	NA	NA	NA	NA	NA	NA
Sec31a	NA	21.4517	NA	NA	NA	NA
Kcnab2	NA	NA	NA	NA	NA	NA
Sema5a	1.31207	27.9464	5.42747	0.00190077	0.0525038	-0.801706
Foxred2	NA	NA	NA	NA	NA	NA
Lipo3	NA	NA	NA	NA	NA	NA
Ccnh	NA	NA	NA	NA	NA	NA
Tlr6	-0.881334	27.7507	-1.31194	0.239819	0.390606	-5.73496
Fam91a1	NA	NA	NA	NA	NA	NA
Ermp1	-0.388006	24.3682	-1.30021	0.253524	0.404253	-5.65776
Gne	NA	NA	NA	NA	NA	NA
Wdr20	NA	NA	NA	NA	NA	NA
Pecr	NA	NA	NA	NA	NA	NA
Stn1	NA	NA	NA	NA	NA	NA
Ncbp1	NA	NA	NA	NA	NA	NA
C1rl	NA	NA	NA	NA	NA	NA
Lrrfip1	NA	NA	NA	NA	NA	NA
Pygo2	NA	NA	NA	NA	NA	NA
Acly	-0.517347	25.0891	-1.92985	0.104329	0.239957	-4.95538
Olfml2b	0.0818394	28.1774	0.273035	0.794432	0.8633	-6.5579
Esf1	NA	NA	NA	NA	NA	NA
Mthfd1l	NA	NA	NA	NA	NA	NA
NA..98	NA	NA	NA	NA	NA	NA
NA..99	0.165692	25.4573	0.435357	0.679278	0.783682	-6.49308
Prkca	0.598612	23.2558	1.7047	0.169038	0.317574	-5.01023
Snx33	1.29809	23.1281	5.09611	0.00447903	0.0777207	-1.4837
NA..100	0.488187	21.6694	1.41303	0.220203	0.372237	-5.52837
Ankrd28	NA	NA	NA	NA	NA	NA
Mcm5	-1.36375	22.5281	-3.84771	0.0210984	0.11352	-2.81265
Srsf4	NA	NA	NA	NA	NA	NA
Acp1	-0.0172935	22.8687	-0.0462198	0.96503	0.974013	-6.36977
Thrap3	NA	NA	NA	NA	NA	NA
Galns	NA	NA	NA	NA	NA	NA
NA..101	NA	NA	NA	NA	NA	NA
NA..102	NA	NA	NA	NA	NA	NA
Prkaa1	NA	22.7078	NA	NA	NA	NA
Nufip2	NA	NA	NA	NA	NA	NA
Taok1	0.74751	24.3308	2.71865	0.0364925	0.150124	-3.89223
Ecm2	NA	23.0871	NA	NA	NA	NA
Tmem2	0.449684	30.6755	2.08224	0.0848536	0.212906	-4.75116
Xkr5	0.494362	22.8104	1.3569	0.251507	0.401882	-5.40217
Ppp1r13l	NA	NA	NA	NA	NA	NA
Gcnt3	NA	NA	NA	NA	NA	NA
Fam20c	NA	NA	NA	NA	NA	NA
Exoc1	NA	NA	NA	NA	NA	NA
Heatr5a	NA	NA	NA	NA	NA	NA
Akap8l	NA	NA	NA	NA	NA	NA
Igf2bp2	-0.0141821	23.1216	-0.0643687	0.950871	0.9655	-6.59823
Pes1	NA	NA	NA	NA	NA	NA
Npm1	0.635558	25.0769	0.716455	0.501951	0.646277	-6.31727
Spred2	NA	23.5273	NA	NA	NA	NA
Tom1l2	0.395926	28.2813	1.77753	0.12832	0.269418	-5.15652
Psme4	NA	NA	NA	NA	NA	NA
NA..103	NA	24.0689	NA	NA	NA	NA
Luc7l3	NA	20.6632	NA	NA	NA	NA
Pfas	NA	NA	NA	NA	NA	NA
Ewsr1	NA	NA	NA	NA	NA	NA
NA..104	NA	NA	NA	NA	NA	NA
Trim16	NA	NA	NA	NA	NA	NA
Tsr1	NA	NA	NA	NA	NA	NA
Acaca	-4.04509	27.4949	-13.3376	1.61123e-05	0.0190849	3.54065
Mink1	0.494111	26.8502	2.14134	0.0783407	0.207904	-4.67143
Cltc	2.40943	27.5715	10.0887	7.49011e-05	0.0379	2.30727
Myo1d	0.374694	25.6259	1.62329	0.158165	0.30315	-5.35549
Slc5a6	0.522837	26.4124	2.18562	0.0738021	0.202589	-4.61159
Atp13a3	0.585896	25.4856	1.96559	0.0993868	0.233784	-4.9077
Leo1	NA	NA	NA	NA	NA	NA
Rpl10a	-0.830022	24.678	-1.98947	0.106844	0.241322	-4.8214
Arcn1	NA	NA	NA	NA	NA	NA
NA..105	0.420032	28.0962	2.0382	0.0900666	0.218667	-4.8104
Zdhhc18	NA	23.6271	NA	NA	NA	NA
Zdhhc8	1.05108	26.0924	3.87832	0.00901766	0.0860527	-2.42796
Sin3a	NA	NA	NA	NA	NA	NA
Ogdh	NA	NA	NA	NA	NA	NA
Cttn	NA	NA	NA	NA	NA	NA
Myl6	NA	NA	NA	NA	NA	NA
NA..106	0.137076	27.5322	0.541488	0.608635	0.729209	-6.43574
Grb2	0.246557	28.4203	1.14324	0.298604	0.452827	-5.92298
Flot2	0.178778	28.5106	0.596139	0.573939	0.700354	-6.40183
Gm2a	NA	NA	NA	NA	NA	NA
Klra2	1.67506	26.5544	5.90466	0.00125208	0.0525038	-0.374124
Ppp5c	NA	NA	NA	NA	NA	NA
Psmb6	NA	21.4484	NA	NA	NA	NA
P4ha1	NA	NA	NA	NA	NA	NA
NA..107	NA	NA	NA	NA	NA	NA
Csnk2a1	0.558998	24.7733	2.15649	0.0767562	0.206588	-4.65096
Slc30a1	0.116679	26.9992	0.396927	0.705832	0.801985	-6.51098
Khdrbs1	NA	21.6183	NA	NA	NA	NA
Stxbp3	0.417907	28.5466	1.31831	0.237818	0.388417	-5.72758
Nfkbib	NA	NA	NA	NA	NA	NA
Rasa3	1.12601	27.6464	2.76477	0.0343887	0.147048	-3.83071
Mertk	-0.162056	25.9032	-0.324188	0.757342	0.841614	-6.54055
Cnot7	NA	NA	NA	NA	NA	NA
Akt2	NA	22.1077	NA	NA	NA	NA
Serpinb6	1.24243	24.6039	2.75824	0.0346782	0.147455	-3.83941
Stip1	-0.640834	25.9453	-1.91347	0.106676	0.241322	-4.97718
Caprin1	-0.466232	22.804	-1.05198	0.377471	0.535524	-5.57203
Eif1a	0.0597996	24.1467	0.259815	0.804121	0.866943	-6.56191
Ggt1	1.74397	26.3543	6.04251	0.00111509	0.0525038	-0.256397
Il17ra	0.170002	25.8518	0.797422	0.457079	0.610243	-6.25313
NA..108	NA	NA	NA	NA	NA	NA
Pla2g7	NA	NA	NA	NA	NA	NA
Papss1	-0.518232	23.1357	-1.36167	0.250133	0.400529	-5.39693
Rbbp4	0.13602	23.2887	0.434428	0.679914	0.783682	-6.49353
Rbbp7	-0.139534	21.8025	-0.314837	0.775552	0.85431	-6.11164
Lama5	1.52246	29.0758	6.35234	0.000865682	0.0525038	-0.000808431
Scarb1	0.721797	31.5448	3.5857	0.0125848	0.096561	-2.77878
Asns	-0.515761	25.8212	-1.98026	0.0974276	0.231086	-4.88809
Tmpo	NA	24.5081	NA	NA	NA	NA
Hars	NA	NA	NA	NA	NA	NA
Ppm1g	NA	NA	NA	NA	NA	NA
Cdc37	NA	22.7222	NA	NA	NA	NA
Fzd7	0.21539	28.3488	0.9587	0.37653	0.535524	-6.10965
Sdf4	NA	21.5176	NA	NA	NA	NA
Prpf4b	NA	NA	NA	NA	NA	NA
Slc9a1	0.593798	24.0592	2.38283	0.0566783	0.185036	-4.34451
Mapre1	NA	NA	NA	NA	NA	NA
Prdx2	-0.019675	23.7129	-0.0383416	0.970721	0.976927	-6.59977
Tsg101	0.479448	33.5739	1.83991	0.117892	0.256022	-5.07461
Pafah1b2	NA	NA	NA	NA	NA	NA
Psap	NA	NA	NA	NA	NA	NA
Mre11	NA	NA	NA	NA	NA	NA
Sntb2	0.955328	27.469	3.49742	0.0139525	0.099242	-2.88731
Fnta	NA	NA	NA	NA	NA	NA
Igbp1	NA	NA	NA	NA	NA	NA
Acvr1b	0.934828	23.7137	3.03197	0.031337	0.140323	-3.43635
Traf4	0.215651	23.3892	0.734852	0.497364	0.643648	-6.0705
Hras	0.316339	27.7548	1.31784	0.237963	0.388417	-5.72812
Hadh	NA	22.7665	NA	NA	NA	NA
NA..109	0.244787	22.2157	0.588188	0.578912	0.704157	-6.40694
Fscn1	0.953774	28.6788	4.43906	0.00493741	0.0777207	-1.7949
Fcgrt	NA	NA	NA	NA	NA	NA
NA..110	0.654914	23.2894	1.47771	0.245299	0.396976	-5.14145
Gdi2	0.694862	27.8532	3.39102	0.0158253	0.103995	-3.01971
Arhgdib	0.245178	22.341	0.680235	0.536432	0.670209	-6.04654
Slc20a1	0.917744	25.8831	3.84151	0.00939692	0.0880526	-2.47133
Ddx19a	NA	NA	NA	NA	NA	NA
Ddx5	NA	22.5846	NA	NA	NA	NA
Slc29a2	-0.252545	27.1698	-0.717526	0.501338	0.646277	-6.31646
Cbx5	NA	NA	NA	NA	NA	NA
NA..111	NA	NA	NA	NA	NA	NA
Il1rap	0.453034	30.7781	2.04362	0.0894076	0.218667	-4.80312
NA..112	NA	NA	NA	NA	NA	NA
NA..113	0.296096	28.8115	1.33761	0.23184	0.382952	-5.70511
NA..114	0.172433	31.2416	0.763885	0.475309	0.625775	-6.28038
Phgdh	-0.660049	27.1606	-2.86903	0.0301006	0.137215	-3.6924
Kif5b	0.295614	22.2719	0.667005	0.557149	0.68654	-5.90629
Lbp	1.62708	22.7209	1.88006	0.138854	0.283688	-4.80896
Pdcd4	NA	NA	NA	NA	NA	NA
Mcm7	-0.608975	24.8957	-1.71087	0.140474	0.285079	-5.24319
Pcbp2	NA	NA	NA	NA	NA	NA
NA..115	0.222795	28.1257	0.882882	0.412928	0.566307	-6.17959
Ogn	0.21635	22.5685	0.285085	0.787689	0.860224	-6.46349
Ctr9	NA	NA	NA	NA	NA	NA
Prkci	NA	NA	NA	NA	NA	NA
Ppp1r14b	NA	NA	NA	NA	NA	NA
Srsf2	1.14994	22.998	2.59465	0.0896139	0.218667	-4.04584
Rhoc	0.547168	30.2297	1.61897	0.159094	0.303397	-5.36099
Dag1	0.382932	28.4207	1.45934	0.197205	0.344856	-5.55975
Ddx3x	0.948185	24.8522	2.21792	0.0706635	0.199381	-4.56788
Sema4b	0.590341	24.5467	0.89185	0.408487	0.563789	-6.17154
Sema3c	0.910203	24.6411	2.33127	0.0607088	0.189848	-4.41435
Snrpa	NA	NA	NA	NA	NA	NA
Snrpc	0.438836	25.8436	1.64392	0.153814	0.297439	-5.32922
Sptbn1	NA	NA	NA	NA	NA	NA
Slc26a2	0.822513	25.1058	3.03224	0.0245119	0.12403	-3.47828
NA..116	0.942364	24.466	3.30036	0.0176425	0.10951	-3.13386
Trim28	-0.214553	22.5416	-0.635338	0.549807	0.680756	-6.37575
Tsn	NA	21.1837	NA	NA	NA	NA
Tfrc	0.324234	29.425	1.34677	0.229051	0.38125	-5.69439
Ddr2	0.11404	28.707	0.446648	0.67157	0.777607	-6.48753
Snrnp70	1.4515	23.0312	5.24887	0.00223758	0.0556827	-0.970104
Supt6h	NA	NA	NA	NA	NA	NA
Zpr1	NA	NA	NA	NA	NA	NA
NA..117	NA	NA	NA	NA	NA	NA
NA..118	NA	NA	NA	NA	NA	NA
Sh3gl1	0.351789	31.7664	1.47847	0.192219	0.340343	-5.53638
Cstb	0.632641	24.5533	2.28371	0.0646941	0.19358	-4.47879
NA..119	1.13708	24.1681	5.06966	0.00264605	0.0609043	-1.14385
Ndrg1	0.881383	26.964	3.9623	0.00821504	0.0855777	-2.32985
Vat1	0.558273	25.3901	0.988905	0.362751	0.519486	-6.08063
Zyx	NA	NA	NA	NA	NA	NA
Ptp4a1	1.46528	23.0898	2.84526	0.0385814	0.155025	-3.76021
NA..120	NA	NA	NA	NA	NA	NA
Commd3	NA	NA	NA	NA	NA	NA
Nup62	NA	NA	NA	NA	NA	NA
Col7a1	NA	NA	NA	NA	NA	NA
Map2k2	NA	21.5758	NA	NA	NA	NA
Aebp1	1.20385	27.5304	5.06542	0.0026567	0.0609043	-1.14802
Sema4c	NA	23.8764	NA	NA	NA	NA
NA..121	1.49816	21.9949	2.26362	0.0915733	0.220648	-4.37315
Tm4sf1	0.342494	23.3634	1.53075	0.179193	0.328124	-5.47186
Surf4	NA	NA	NA	NA	NA	NA
Sqstm1	-0.110376	26.2044	-0.527761	0.617536	0.734654	-6.44379
Fkbp5	NA	NA	NA	NA	NA	NA
Hspe1	NA	NA	NA	NA	NA	NA
Adh7	NA	NA	NA	NA	NA	NA
Sord	NA	NA	NA	NA	NA	NA
Mrc2	-0.0451551	26.0883	-0.176176	0.866238	0.906861	-6.58277
NA..122	1.00516	20.4039	1.37747	0.245634	0.397095	-5.37956
Hist2h2ac	-1.36838	26.5177	-3.15216	0.0211308	0.11352	-3.32303
Nqo1	NA	NA	NA	NA	NA	NA
Srm	1.1407	22.9222	1.06802	0.328578	0.486083	-6.0017
St6gal1	NA	NA	NA	NA	NA	NA
Procr	0.405696	24.1149	1.74636	0.133869	0.278755	-5.19717
Vcl	NA	22.3867	NA	NA	NA	NA
NA..123	0.756885	30.6083	3.15884	0.020958	0.11352	-3.31443
Gart	1.10152	22.3595	1.46607	0.206025	0.354186	-5.46608
[truncated: 1,375 more rows]

## Sheet: UF100
	logFC	AveExpr	t	P.Value	adj.P.Val	B
Cdv3	NA	NA	NA	NA	NA	NA
Eloc	-0.246838	27.8347	-1.33595	0.225492	0.403638	-5.89054
Agfg1	NA	NA	NA	NA	NA	NA
Ktn1	0.244396	25.2949	0.589488	0.575015	0.717753	-6.59479
Trip12	NA	NA	NA	NA	NA	NA
Psmc3	-0.292459	23.8852	-1.09373	0.341009	0.519444	-5.75124
Abi2	NA	NA	NA	NA	NA	NA
Inppl1	NA	NA	NA	NA	NA	NA
Tmem237	NA	NA	NA	NA	NA	NA
Tns1	NA	NA	NA	NA	NA	NA
Bzw1	-0.531492	29.2712	-2.77619	0.0289288	0.117125	-3.89847
Stk16	NA	NA	NA	NA	NA	NA
Casp8	NA	23.247	NA	NA	NA	NA
Ctsh	NA	23.543	NA	NA	NA	NA
Agap1	NA	NA	NA	NA	NA	NA
Fat1	0.414483	32.6659	2.6336	0.0353557	0.132075	-4.10419
Myl1	0.411002	26.0966	0.839461	0.430366	0.606425	-6.40691
Dst	NA	NA	NA	NA	NA	NA
Atf6b	0.350958	29.1176	1.34697	0.222106	0.399405	-5.87737
Prrc2c	NA	NA	NA	NA	NA	NA
Spata5	0.409863	28.8961	1.65981	0.143191	0.301573	-5.48105
S100a13	-0.456098	29.9028	-2.51126	0.0420634	0.145256	-4.28114
Arhgap12	NA	NA	NA	NA	NA	NA
Cysrt1	NA	23.1892	NA	NA	NA	NA
B4galt2	NA	NA	NA	NA	NA	NA
Cyb5r3	NA	NA	NA	NA	NA	NA
Atg7	0.540248	23.31	2.90781	0.0290272	0.117295	-3.71194
Gm9774	0.140379	26.0267	0.760098	0.47329	0.636957	-6.4726
Mapkap1	NA	NA	NA	NA	NA	NA
Stx6	NA	NA	NA	NA	NA	NA
Usp4	-0.493002	26.9588	-2.23609	0.062423	0.187359	-4.6783
Rab3gap2	NA	NA	NA	NA	NA	NA
Usp19	NA	NA	NA	NA	NA	NA
Diexf	NA	NA	NA	NA	NA	NA
Atp6v1h	0.509203	24.9894	1.61095	0.153499	0.315348	-5.54545
Igsf3	0.0402004	34.63	0.267232	0.797392	0.873514	-6.74679
Prkar2a	-0.21836	27.4183	-1.22903	0.260792	0.441454	-6.01501
Mbnl1	NA	24.1285	NA	NA	NA	NA
Osbpl9	NA	NA	NA	NA	NA	NA
Lrba	NA	NA	NA	NA	NA	NA
Cr1l	NA	NA	NA	NA	NA	NA
Snw1	NA	NA	NA	NA	NA	NA
Gpr39	-1.12837	23.9025	-4.28707	0.0155759	0.0808781	-2.51425
Kpna4	-0.511693	28.9764	-1.49427	0.180988	0.349685	-5.69577
Rabggtb	-0.0673952	24.0016	-0.305519	0.770918	0.85626	-6.62349
Hax1	NA	NA	NA	NA	NA	NA
Rps27	-0.97601	27.0166	-6.65138	0.000362826	0.0151642	0.690108
Antxr2	NA	NA	NA	NA	NA	NA
Ube2d3	NA	26.2296	NA	NA	NA	NA
Sh3glb1	NA	23.3502	NA	NA	NA	NA
Ngf	0.530309	25.5597	1.89854	0.101647	0.241917	-5.15638
Crip1	NA	NA	NA	NA	NA	NA
Lrrfip2	0.409848	24.382	2.15887	0.0697821	0.199638	-4.78895
Nexn	-0.376098	23.9403	-1.37459	0.247671	0.42473	-5.45247
X3110082I17Rik	NA	22.8794	NA	NA	NA	NA
Atrx	NA	NA	NA	NA	NA	NA
Ints3	-0.34995	22.0616	-0.975946	0.377124	0.555523	-6.07181
Orai2	NA	NA	NA	NA	NA	NA
Smarcd3	NA	NA	NA	NA	NA	NA
S100a4	-0.0844139	31.5843	-0.389249	0.709261	0.814942	-6.70205
Il6ra	0.131191	25.3628	0.642103	0.542309	0.692994	-6.55999
Rnf34	NA	NA	NA	NA	NA	NA
Nras	1.13915	27.271	3.2492	0.01513	0.079915	-3.22611
Nub1	-0.0698767	24.8499	-0.278467	0.789117	0.867194	-6.74335
Camk2d	0.110424	24.449	0.363209	0.727724	0.826342	-6.71294
Fubp1	-0.699966	25.3848	-1.34071	0.224023	0.401463	-5.88486
Elp6	NA	NA	NA	NA	NA	NA
Rbpj	0.706122	24.9845	2.63233	0.0354194	0.132076	-4.10603
2011-09-01	-0.104893	31.0609	-0.732478	0.488896	0.651737	-6.49418
Ctbp1	NA	NA	NA	NA	NA	NA
Hip1	0.558386	26.8967	2.60664	0.0426407	0.146388	-4.11347
Hmgb1	0.306634	29.4315	1.49781	0.180091	0.348926	-5.69129
Pxn	NA	23.3286	NA	NA	NA	NA
Pum3	1.19272	25.6193	2.736	0.0306049	0.121928	-3.95636
H2afj	0.134643	33.7905	0.713181	0.5	0.660864	-6.50886
Washc2	-0.18523	25.9792	-0.387675	0.710371	0.814942	-6.70273
Arl8b	NA	23.7861	NA	NA	NA	NA
Tra2a	-0.906032	24.207	-1.49552	0.180671	0.349495	-5.69419
Gm45233	NA	23.0862	NA	NA	NA	NA
Tmem176a	NA	NA	NA	NA	NA	NA
Pianp	NA	NA	NA	NA	NA	NA
Gng12	NA	26.4002	NA	NA	NA	NA
C2cd5	NA	NA	NA	NA	NA	NA
Capns1	-0.29204	26.36	-1.20884	0.267967	0.447401	-6.0378
Thop1	0.24956	29.837	0.918067	0.390683	0.569837	-6.33672
Aplp1	0.782764	29.4587	5.03497	0.00175514	0.0258541	-0.956436
Fnbp4	0.310291	24.2495	1.99607	0.0882925	0.228658	-5.01998
Kctd5	0.250393	26.8056	1.42305	0.199921	0.374087	-5.78481
Lims1	NA	24.7302	NA	NA	NA	NA
Hdac2	-0.144119	26.2637	-0.813083	0.444316	0.61564	-6.42934
Pdxdc1	NA	24.5547	NA	NA	NA	NA
Luc7l	-0.296104	25.5526	-1.68675	0.137791	0.294739	-5.4452
Jmjd8	NA	24.0542	NA	NA	NA	NA
Acbd3	2.31897	24.5126	7.50279	0.000177139	0.01314	1.42367
Acadl	0.163343	27.3569	0.989128	0.357233	0.537661	-6.26912
Uap1	0.396852	28.5315	1.93053	0.0970607	0.238011	-5.11184
F3	1.41146	25.4334	4.30875	0.00398056	0.0386337	-1.8209
Pole3	0.484432	24.1671	2.25735	0.0675329	0.196194	-4.58612
Manba	-0.0258227	30.4619	-0.144109	0.889686	0.935634	-6.77536
Tgfbr3	0.512975	29.5045	3.61811	0.0093245	0.0605497	-2.71868
Mark2	NA	NA	NA	NA	NA	NA
Cmas	NA	NA	NA	NA	NA	NA
Pck2	0.253864	26.1965	1.13836	0.294333	0.475743	-6.11542
Ranbp10	-0.00102177	23.2987	-0.00460023	0.996488	0.997965	-6.67711
Mtrr	-0.513476	24.8636	-1.97333	0.0912416	0.231755	-5.05193
Gnptg	1.12677	30.5307	7.07612	0.000251559	0.0140805	1.0664
Lrp1	-0.236161	32.4959	-1.54742	0.167943	0.334734	-5.62794
Selenof	NA	22.9746	NA	NA	NA	NA
Ckap5	-1.21307	24.3169	-6.36199	0.000896421	0.0196735	-0.048684
Pdcd2	NA	22.5253	NA	NA	NA	NA
Parn	-0.34414	24.3063	-1.08367	0.331515	0.508159	-5.96459
Loxl1	0.180195	31.0661	1.01038	0.347675	0.526708	-6.24818
Lmnb2	0.531661	23.7808	2.69607	0.0463799	0.156128	-4.00981
Vamp8	NA	24.0262	NA	NA	NA	NA
Cdc42ep1	NA	NA	NA	NA	NA	NA
Llgl1	NA	NA	NA	NA	NA	NA
Gas1	1.64703	30.6175	8.17953	0.000104871	0.0105176	1.95115
Ppp4r2	-1.18243	25.6235	-2.42327	0.0476979	0.159334	-4.40842
Polr2a	-1.07482	25.3443	-5.95603	0.000688234	0.0179452	0.0257832
Arhgef7	NA	NA	NA	NA	NA	NA
Pdia4	0.302029	31.6818	2.2747	0.0590444	0.181413	-4.62279
Ush1c	NA	NA	NA	NA	NA	NA
Slc4a2	NA	21.5646	NA	NA	NA	NA
Srpk2	-0.226188	26.0266	-1.10891	0.305974	0.48442	-6.14694
Btd	0.335414	30.6909	1.99936	0.0878741	0.227858	-5.01535
Arsb	0.597675	29.727	3.81556	0.00725656	0.0522833	-2.45471
Cluh	0.201602	28.1908	0.830657	0.434987	0.610192	-6.41446
Smarca4	0.653601	24.8066	1.30559	0.235064	0.412858	-5.9265
Rprd1b	0.20359	24.8197	0.629048	0.553895	0.701121	-6.45565
Wdhd1	NA	23.6779	NA	NA	NA	NA
Golga3	NA	NA	NA	NA	NA	NA
Cnot4	NA	NA	NA	NA	NA	NA
Eef1d	-0.0013259	27.7884	-0.00884343	0.993204	0.9956	-6.78709
Edc4	NA	22.3346	NA	NA	NA	NA
Slc39a14	NA	NA	NA	NA	NA	NA
Cdc23	NA	NA	NA	NA	NA	NA
Nfya	NA	22.3718	NA	NA	NA	NA
Gpa33	NA	NA	NA	NA	NA	NA
2010-09-01	NA	NA	NA	NA	NA	NA
Xpo4	NA	NA	NA	NA	NA	NA
Syncrip	-0.201281	29.5378	-1.12293	0.300388	0.480667	-6.13201
Otud4	NA	23.2064	NA	NA	NA	NA
Osmr	0.201906	28.7973	1.13248	0.296631	0.477228	-6.12177
P2ry2	NA	NA	NA	NA	NA	NA
Tgm1	NA	NA	NA	NA	NA	NA
Rbbp5	0.316598	25.7926	2.30412	0.056596	0.177568	-4.58043
Dock7	-0.479551	25.5121	-1.71004	0.141207	0.298707	-5.31692
Gatad2b	-0.949059	23.7685	-3.32576	0.033579	0.12813	-3.33655
Spn	NA	NA	NA	NA	NA	NA
Csnk1g1	NA	NA	NA	NA	NA	NA
Crebbp	NA	NA	NA	NA	NA	NA
Mapk3	NA	24.1459	NA	NA	NA	NA
Bub3	0.00460663	28.3442	0.0239289	0.981612	0.988171	-6.78681
Cd81	NA	NA	NA	NA	NA	NA
Adam9	0.0913079	29.0052	0.47031	0.653174	0.778785	-6.66356
Pold3	NA	NA	NA	NA	NA	NA
Hebp1	NA	NA	NA	NA	NA	NA
Rpl23a.ps3	-1.19953	27.8521	-6.14768	0.000573834	0.0163268	0.215168
Rcor1	NA	NA	NA	NA	NA	NA
Rpl18	NA	28.7934	NA	NA	NA	NA
Taldo1	0.16179	30.3183	0.625764	0.552342	0.700347	-6.57108
Rcn3	0.234529	26.953	1.03041	0.338847	0.51673	-6.22814
Stx3	NA	NA	NA	NA	NA	NA
Dkkl1	0.633645	24.7201	4.32273	0.00391544	0.0385421	-1.80347
Plpbp	-0.511182	24.7087	-2.18066	0.0748235	0.208605	-4.69004
Prpf40a	NA	NA	NA	NA	NA	NA
Bpnt1	NA	23.71	NA	NA	NA	NA
Rfx1	0.661877	23.8364	2.06299	0.114839	0.261018	-4.66637
Bax	NA	23.4855	NA	NA	NA	NA
Ddhd2	NA	23.35	NA	NA	NA	NA
Rnh1	-0.130332	29.588	-0.746807	0.480757	0.643799	-6.48307
Aldh16a1	-0.524185	26.2522	-1.68052	0.139022	0.296457	-5.45351
Sh3rf1	NA	NA	NA	NA	NA	NA
Gys1	-0.180404	25.0876	-0.940515	0.379868	0.558431	-6.31578
Hdac6	NA	NA	NA	NA	NA	NA
Pls3	-0.242565	29.2907	-1.52455	0.173445	0.340819	-5.65726
Cherp	-1.12838	23.5849	-2.71191	0.0372257	0.136604	-3.97221
Myo9b	NA	NA	NA	NA	NA	NA
Rab3gap1	NA	NA	NA	NA	NA	NA
Efr3a	0.174692	22.2634	0.671777	0.54187	0.692994	-6.12627
Cdc42bpa	NA	NA	NA	NA	NA	NA
Rbm34	NA	NA	NA	NA	NA	NA
Eps15l1	0.227651	25.9065	1.20429	0.269605	0.449413	-6.04289
Iws1	0.263384	25.3656	1.14965	0.289969	0.470887	-6.10319
Rpl18a	-1.15511	28.5628	-5.16794	0.00152292	0.0240633	-0.806952
Cnot1	NA	NA	NA	NA	NA	NA
Tln2	NA	NA	NA	NA	NA	NA
Rps25	-1.16111	29.1803	-7.83793	0.000135999	0.0122813	1.69065
Tspan3	NA	NA	NA	NA	NA	NA
Commd4	NA	22.2265	NA	NA	NA	NA
Cmtm7	NA	NA	NA	NA	NA	NA
Ubl7	NA	NA	NA	NA	NA	NA
Slc44a2	NA	NA	NA	NA	NA	NA
Eif1b	NA	NA	NA	NA	NA	NA
Adpgk	1.01183	25.9949	4.65064	0.00268174	0.0331545	-1.40369
Sparc	0.330647	36.0338	2.25324	0.0608984	0.184382	-4.65366
Idh3a	-0.53237	25.7014	-2.04686	0.0895659	0.230102	-4.87075
Mindy2	NA	NA	NA	NA	NA	NA
Oaf	-0.494385	24.978	-2.09325	0.0841417	0.222207	-4.80822
Usp47	-0.29871	27.2654	-1.78967	0.118899	0.266689	-5.30629
Vegfa	-0.23665	30.3033	-0.865955	0.416676	0.593985	-6.38381
Trappc6b	NA	NA	NA	NA	NA	NA
Col18a1	-0.72808	24.6061	-4.19119	0.0045778	0.0418859	-1.96857
Sgta	0.671798	29.247	3.69887	0.0084096	0.0567102	-2.61003
Icosl	-0.278126	29.1434	-1.98205	0.0901005	0.230179	-5.0397
Csrp2	-0.654075	20.4631	-2.14515	0.10517	0.247575	-4.57278
Hist2h3c1	-0.204735	32.7129	-1.21818	0.264625	0.444321	-6.02728
Ncoa1	NA	NA	NA	NA	NA	NA
C1s2	0.130926	25.266	0.435136	0.679601	0.797323	-6.56924
Xpot	-0.331712	28.6853	-2.16836	0.0688325	0.198013	-4.77539
Abracl	NA	NA	NA	NA	NA	NA
Pgf	0.510353	27.7509	2.85971	0.0257478	0.109586	-3.77843
Tbca	NA	NA	NA	NA	NA	NA
Nfic	NA	NA	NA	NA	NA	NA
Kidins220	NA	NA	NA	NA	NA	NA
Mark3	NA	NA	NA	NA	NA	NA
Oscp1	NA	NA	NA	NA	NA	NA
Cul4b	-0.775547	23.69	-2.77432	0.0343698	0.129624	-3.88889
Ncoa3	NA	NA	NA	NA	NA	NA
Zmynd8	NA	20.6031	NA	NA	NA	NA
Plcg1	-0.73274	25.0262	-1.57389	0.180721	0.349495	-5.40898
Gm27029	-0.722952	25.4652	-1.3701	0.215139	0.389916	-5.84953
Ube2c	NA	NA	NA	NA	NA	NA
Rpl19	-0.619076	27.4628	-4.48075	0.00325626	0.0354791	-1.60872
Enpp7	NA	22.6854	NA	NA	NA	NA
Smurf2	NA	NA	NA	NA	NA	NA
Fam171a2	NA	NA	NA	NA	NA	NA
Lasp1	0.49675	25.9768	0.767454	0.469191	0.635274	-6.46674
Fam104a	-0.0777754	21.7256	-0.525	0.616632	0.752472	-6.63377
H6pd	0.332636	25.5819	1.22483	0.262271	0.442097	-6.01977
Clcn6	NA	NA	NA	NA	NA	NA
P3h1	-0.200077	26.1158	-1.23209	0.259719	0.439997	-6.01153
Yars	-0.934361	30.6815	-3.0464	0.0199061	0.0953969	-3.51193
NA.	NA	NA	NA	NA	NA	NA
Srrm1	NA	NA	NA	NA	NA	NA
Sec24a	NA	NA	NA	NA	NA	NA
Srp68	-0.615746	23.5811	-2.73814	0.0359954	0.133266	-3.93715
Sh3pxd2b	NA	NA	NA	NA	NA	NA
Chm	0.263946	25.6815	1.60387	0.155048	0.316652	-5.55471
Ppp1r8	NA	24.2989	NA	NA	NA	NA
Ddi2	NA	24.0369	NA	NA	NA	NA
Ampd2	-0.12308	28.5461	-0.387262	0.710663	0.814942	-6.7029
Stag2	NA	NA	NA	NA	NA	NA
L1cam	-0.24722	31.3959	-1.57428	0.161689	0.326363	-5.59325
Rab9	NA	NA	NA	NA	NA	NA
Huwe1	-0.121963	30.4001	-0.731954	0.489195	0.651737	-6.49459
Arhgap1	0.42305	26.2264	1.10222	0.308673	0.487065	-6.15403
Kif1b	0.772742	22.8349	1.08447	0.331191	0.508089	-5.96376
Usp8	NA	NA	NA	NA	NA	NA
Bdnf	NA	NA	NA	NA	NA	NA
Rnf20	NA	NA	NA	NA	NA	NA
Virma	-0.160646	24.0467	-0.230106	0.830333	0.897763	-6.35685
Sec16a	NA	NA	NA	NA	NA	NA
Man1b1	NA	25.4369	NA	NA	NA	NA
Abca2	NA	NA	NA	NA	NA	NA
Fubp3	-0.397903	23.4683	-1.54544	0.168414	0.334734	-5.63049
Pnisr	NA	NA	NA	NA	NA	NA
Focad	0.138751	24.9275	0.443543	0.67386	0.795232	-6.56511
Ntng2	1.69641	23.8949	8.4078	8.85944e-05	0.0105176	2.11901
Asph	0.24465	27.029	0.94341	0.37849	0.55714	-6.31305
Slc44a1	1.36012	25.6454	2.83682	0.0523775	0.168839	-3.81967
Ubap2	-0.630068	24.3955	-2.07873	0.0858015	0.224728	-4.8278
NA..1	0.461714	28.2537	2.59578	0.0373011	0.136628	-4.15887
Mpp1	NA	NA	NA	NA	NA	NA
Galnt12	-0.0251705	23.5775	-0.0484433	0.963898	0.978503	-6.38795
Cd99l2	NA	NA	NA	NA	NA	NA
Cd44	0.512797	30.9254	1.15271	0.288797	0.469839	-6.09987
Fnbp1	NA	NA	NA	NA	NA	NA
Gabpb1	NA	NA	NA	NA	NA	NA
Tmem87a	NA	NA	NA	NA	NA	NA
Acss2	-1.40493	23.9192	-8.71008	0.000175806	0.01314	1.56451
Ldlrad3	0.366075	25.7969	1.90615	0.100536	0.241917	-5.14579
Tfpi	0.151828	30.8261	0.802591	0.449952	0.617852	-6.43809
Mvb12b	NA	NA	NA	NA	NA	NA
Lgr4	NA	NA	NA	NA	NA	NA
Nckap1	0.361168	23.89	0.297005	0.779277	0.860996	-6.39499
Gorasp2	NA	23.0888	NA	NA	NA	NA
Fam171a1	0.721769	24.9552	2.09241	0.0842362	0.222207	-4.80935
Raly	NA	23.8293	NA	NA	NA	NA
Tpd52l2	0.401375	23.8398	1.31438	0.239582	0.416176	-5.80579
Rrbp1	0.141224	25.2719	0.180717	0.861976	0.91819	-6.76863
Pdcl	NA	NA	NA	NA	NA	NA
Slc43a3	NA	NA	NA	NA	NA	NA
Ssrp1	-0.587263	28.2405	-2.86745	0.0254723	0.109289	-3.76732
Ly75	0.0247928	26.0578	0.123787	0.905144	0.942292	-6.77844
Sh3glb2	NA	NA	NA	NA	NA	NA
Ythdf1	NA	NA	NA	NA	NA	NA
Arhgef10l	NA	NA	NA	NA	NA	NA
Ubtf	0.342713	25.6384	1.32434	0.236469	0.413571	-5.79421
Set	0.393171	32.7583	2.00754	0.086842	0.226312	-5.00383
Dlg3	NA	NA	NA	NA	NA	NA
Arid1a	0.0105381	24.303	0.0456798	0.964907	0.979049	-6.78595
Fbxo3	NA	NA	NA	NA	NA	NA
Arid4b	-0.104309	21.2861	-0.676636	0.52148	0.676101	-6.53573
Pabpc4	-0.280287	28.1941	-1.10164	0.308905	0.487065	-6.15463
Col16a1	NA	NA	NA	NA	NA	NA
Kdm1a	-0.285408	24.215	-0.766212	0.469882	0.635381	-6.46773
Tbc1d8b	-0.386673	23.6	-0.899184	0.412726	0.592421	-6.14372
Sptan1	NA	23.6852	NA	NA	NA	NA
Layn	-0.251298	25.0006	-1.41235	0.202916	0.377179	-5.798
Pard3	NA	NA	NA	NA	NA	NA
Mtr	-0.189649	27.5979	-0.889405	0.404825	0.584717	-6.36288
Dennd4c	NA	23.5355	NA	NA	NA	NA
Aldoart1	NA	NA	NA	NA	NA	NA
Thada	NA	24.1326	NA	NA	NA	NA
Lgals8	NA	NA	NA	NA	NA	NA
Vamp2	NA	NA	NA	NA	NA	NA
Syngr2	NA	NA	NA	NA	NA	NA
Supt3	NA	NA	NA	NA	NA	NA
Chp1	NA	22.3813	NA	NA	NA	NA
Rabepk	0.119367	23.706	0.445663	0.681007	0.797323	-6.26969
Ptprs	0.440984	29.1732	2.99283	0.021422	0.0995391	-3.58811
Lgals9	-1.05395	23.9309	-3.70013	0.0112508	0.0675371	-2.70917
2008-09-01	-0.0893688	25.0527	-0.258061	0.804167	0.877835	-6.7495
Rpl26	-1.04921	28.1896	-3.6297	0.00918679	0.060003	-2.70304
Slfn9	-1.125	23.8891	-2.04686	0.116853	0.263462	-4.68481
Ssbp3	NA	NA	NA	NA	NA	NA
Jak1	0.308357	23.5538	1.17905	0.309546	0.487065	-5.6634
NA..2	NA	NA	NA	NA	NA	NA
Prpsap1	-0.817488	27.5918	-3.24396	0.0152365	0.079915	-3.23344
Clcn5	-0.114431	28.3921	-0.649482	0.541527	0.692994	-6.44155
Hgs	0.780245	24.8177	2.5769	0.0532013	0.170787	-4.15587
Aifm1	0.503498	24.8528	2.23299	0.0799625	0.216556	-4.58501
Nasp	0.0757285	31.2862	0.464826	0.656898	0.78143	-6.66638
Eif2b3	0.233866	25.7985	0.711645	0.500891	0.66138	-6.51002
Hcfc1	0.321478	27.4764	1.02388	0.341708	0.519566	-6.23471
Naa10	-1.07613	26.2739	-4.70231	0.0025301	0.0328438	-1.34223
Clta	-0.780414	26.6489	-3.77196	0.00766574	0.0537897	-2.51251
Tprgl	NA	NA	NA	NA	NA	NA
Lrp8	NA	NA	NA	NA	NA	NA
Usp24	-0.275844	25.1288	-1.09618	0.311121	0.488065	-6.16039
Cobll1	0.226966	21.476	0.894741	0.402164	0.581682	-6.35806
Stat5a	NA	NA	NA	NA	NA	NA
Serinc2	NA	NA	NA	NA	NA	NA
Med21	0.106378	22.1416	0.402411	0.705221	0.813705	-6.49262
Dip2c	NA	NA	NA	NA	NA	NA
Tnik	NA	NA	NA	NA	NA	NA
Cad	-0.417209	30.3027	-2.91656	0.0237963	0.104493	-3.69698
Dip2b	NA	NA	NA	NA	NA	NA
Strn3	-0.287977	24.6759	-1.56521	0.17164	0.33843	-5.50183
Ythdc2	NA	22.9099	NA	NA	NA	NA
Myo18a	2.61478	24.3882	5.64141	0.00638674	0.0487693	-1.6062
Otud7b	0.209722	22.3469	0.714554	0.517947	0.673984	-6.09392
Cped1	NA	NA	NA	NA	NA	NA
Ppfia1	NA	NA	NA	NA	NA	NA
Plxnb2	0.556667	31.8113	3.7561	0.00782088	0.0542	-2.53361
Flvcr1	NA	NA	NA	NA	NA	NA
Flna	-0.315815	33.2314	-2.12475	0.073308	0.206315	-4.83765
Abi1	NA	23.5223	NA	NA	NA	NA
Xpnpep3	0.57085	24.251	2.58788	0.0377216	0.136902	-4.17031
Papln	-0.293315	31.5847	-1.90189	0.101156	0.241917	-5.15172
Nap1l4	-0.195485	29.4193	-0.644732	0.540705	0.692573	-6.55819
Pus7	-0.240756	29.2274	-1.434	0.196896	0.370765	-5.77126
Commd6	NA	NA	NA	NA	NA	NA
Tdp1	-0.164278	26.2363	-0.979163	0.361786	0.541028	-6.27883
Smn1	NA	NA	NA	NA	NA	NA
Qtrt2	NA	NA	NA	NA	NA	NA
Tjp1	-0.427407	22.9768	-0.909959	0.394645	0.572801	-6.34418
Ptprd	NA	NA	NA	NA	NA	NA
Nxpe3	NA	NA	NA	NA	NA	NA
Rnaset2b	0.618849	29.0206	3.45606	0.0115053	0.0686682	-2.93942
Lsm4	-1.11603	27.0812	-1.86273	0.107033	0.250345	-5.20599
Mbd3	-0.450698	23.445	-2.08859	0.0772412	0.212152	-4.88912
D630045J12Rik	0.392036	26.5219	2.28524	0.0581549	0.179963	-4.60762
Riox2	NA	NA	NA	NA	NA	NA
Nmral1	NA	NA	NA	NA	NA	NA
Cit	NA	NA	NA	NA	NA	NA
Pcolce	-0.269904	36.9407	-1.80664	0.116033	0.262814	-5.2831
Ndufv1	NA	NA	NA	NA	NA	NA
Carm1	-0.542533	27.5787	-1.74027	0.127634	0.279343	-5.37334
Rasal2	NA	NA	NA	NA	NA	NA
Mov10	0.240774	24.5991	0.735808	0.486996	0.650058	-6.49162
Cystm1	NA	NA	NA	NA	NA	NA
Usp46	NA	NA	NA	NA	NA	NA
Golim4	NA	NA	NA	NA	NA	NA
Otub1	0.42595	29.0967	2.60224	0.036961	0.135873	-4.14953
Tm9sf1	NA	NA	NA	NA	NA	NA
Fntb	-0.389622	25.5995	-2.22538	0.0633949	0.189491	-4.69368
Tnfaip8	NA	NA	NA	NA	NA	NA
Gnpda2	NA	23.8108	NA	NA	NA	NA
Qdpr	-0.47596	26.3325	-0.920063	0.389712	0.568898	-6.33487
Fuom	0.385435	24.157	2.04346	0.0824479	0.220407	-4.95311
Ylpm1	NA	NA	NA	NA	NA	NA
Htra2	-0.84267	25.0791	-5.15559	0.00252173	0.0328438	-1.1236
Safb	0.428368	26.2566	1.51791	0.175074	0.343371	-5.66574
Pmvk	NA	23.9292	NA	NA	NA	NA
Atp8b2	NA	NA	NA	NA	NA	NA
Hyal1	0.204309	29.2675	1.37757	0.21293	0.387604	-5.84047
Llph	NA	NA	NA	NA	NA	NA
Drap1	NA	22.9977	NA	NA	NA	NA
Rps27l	-0.798139	27.068	-2.59317	0.0374396	0.136665	-4.16265
Vps29	-1.47431	24.7967	-5.5071	0.0010717	0.0208031	-0.437632
Polr2i	NA	NA	NA	NA	NA	NA
Rnf217	NA	NA	NA	NA	NA	NA
Rps5	-0.858939	29.2119	-4.0795	0.00523819	0.0434695	-2.11087
Gar1	NA	NA	NA	NA	NA	NA
Polr2j	NA	NA	NA	NA	NA	NA
Kctd9	NA	NA	NA	NA	NA	NA
Sf1	-0.141841	25.2083	-0.371643	0.721722	0.821829	-6.70949
Ccdc6	NA	23.5789	NA	NA	NA	NA
Bad	NA	NA	NA	NA	NA	NA
Tmed7	NA	NA	NA	NA	NA	NA
Carmil1	NA	NA	NA	NA	NA	NA
Diaph1	0.515177	23.5211	2.54129	0.0403024	0.142119	-4.23769
Tmbim1	NA	NA	NA	NA	NA	NA
Cops6	0.392291	29.723	2.56807	0.0387971	0.138219	-4.19895
Iscu	NA	22.6631	NA	NA	NA	NA
Dync1i1	NA	NA	NA	NA	NA	NA
Ttc7	NA	NA	NA	NA	NA	NA
Ldb1	NA	NA	NA	NA	NA	NA
Stmn1	0.65379	24.6818	2.04182	0.10094	0.241917	-4.82623
Xpr1	NA	NA	NA	NA	NA	NA
Calhm2	NA	NA	NA	NA	NA	NA
Ctnnd1	NA	NA	NA	NA	NA	NA
Aktip	NA	NA	NA	NA	NA	NA
Selenon	NA	24.4298	NA	NA	NA	NA
Mras	NA	NA	NA	NA	NA	NA
Pafah1b3	NA	23.4684	NA	NA	NA	NA
Clip1	-1.12944	25.008	-2.51063	0.0421012	0.145256	-4.28205
Pea15a	NA	NA	NA	NA	NA	NA
Sh2b3	NA	NA	NA	NA	NA	NA
Farp2	NA	NA	NA	NA	NA	NA
Tnfaip2	NA	NA	NA	NA	NA	NA
Dnase2a	0.35367	24.1406	1.25095	0.270247	0.450122	-5.78564
Zc3hav1	NA	21.9573	NA	NA	NA	NA
Dpf2	NA	NA	NA	NA	NA	NA
Armc10	NA	NA	NA	NA	NA	NA
Clstn3	NA	23.7952	NA	NA	NA	NA
Tspan5	1.35819	25.314	3.02479	0.0321335	0.126092	-3.50815
Adamtsl5	NA	NA	NA	NA	NA	NA
Aldh1l2	NA	22.5244	NA	NA	NA	NA
Cryzl1	-0.875657	23.9881	-5.70359	0.000880196	0.0196577	-0.231315
Cald1	NA	NA	NA	NA	NA	NA
Fmr1	NA	NA	NA	NA	NA	NA
Gxylt1	0.170658	27.1811	1.0835	0.316321	0.493612	-6.17368
Eif2b4	-1.00618	24.5163	-2.35426	0.0593696	0.181793	-4.45469
Psmg1	0.0109784	22.9435	0.0596261	0.954206	0.972944	-6.78512
Col6a2	0.466873	25.2599	2.31309	0.0558703	0.175822	-4.5675
Gsk3a	NA	NA	NA	NA	NA	NA
Igf1	-0.130714	27.3694	-0.297898	0.774877	0.859186	-6.73706
Babam2	NA	NA	NA	NA	NA	NA
NA..3	NA	NA	NA	NA	NA	NA
Pdcd5	NA	NA	NA	NA	NA	NA
Dnajc13	NA	NA	NA	NA	NA	NA
Cuta	0.753951	25.0336	1.99976	0.106302	0.249198	-4.87931
Ninj1	NA	NA	NA	NA	NA	NA
Pbx1	NA	23.8324	NA	NA	NA	NA
Pdlim5	NA	NA	NA	NA	NA	NA
Hibch	NA	24.2377	NA	NA	NA	NA
Umad1	NA	NA	NA	NA	NA	NA
Tbc1d4	NA	23.4733	NA	NA	NA	NA
Mob4	-0.264621	25.2693	-0.760608	0.473005	0.636957	-6.4722
Ctnna2	NA	NA	NA	NA	NA	NA
Mst1	0.727609	30.7409	4.14105	0.00486216	0.0421841	-2.03221
Gpd1	NA	24.327	NA	NA	NA	NA
Tle3	NA	NA	NA	NA	NA	NA
Gm8113	1.06466	26.5079	5.27908	0.00135504	0.023069	-0.684056
Zfand2b	NA	23.409	NA	NA	NA	NA
Impdh1	NA	NA	NA	NA	NA	NA
Wtap	0.0131502	25.3543	0.063347	0.951353	0.97162	-6.78486
Wdr26	NA	NA	NA	NA	NA	NA
Kctd17	-0.00617637	25.513	-0.0255305	0.980381	0.988171	-6.78677
Nudcd2	NA	NA	NA	NA	NA	NA
Pcmt1	NA	NA	NA	NA	NA	NA
Mroh1	NA	NA	NA	NA	NA	NA
Kif2a	NA	NA	NA	NA	NA	NA
Ppp3cb	0.488956	26.3435	1.87494	0.105166	0.247575	-5.18911
Nae1	-0.332392	28.4812	-2.10301	0.0756476	0.209996	-4.86861
Piezo1	NA	NA	NA	NA	NA	NA
Ash2l	0.14493	25.9967	0.526156	0.615872	0.752031	-6.6331
Bri3	NA	NA	NA	NA	NA	NA
Msto1	NA	25.0233	NA	NA	NA	NA
Abr	NA	25.624	NA	NA	NA	NA
Arhgef1	0.499924	30.2289	2.39142	0.0499247	0.163813	-4.45444
Ankhd1	NA	NA	NA	NA	NA	NA
Xpo7	NA	25.2235	NA	NA	NA	NA
Cul5	-0.557265	24.2786	-1.47496	0.193685	0.366985	-5.6139
Lrrc47	NA	24.5966	NA	NA	NA	NA
Inafm1	NA	NA	NA	NA	NA	NA
Gcn1	0.136149	28.2192	0.540266	0.606633	0.745548	-6.62491
Eif4g1	0.027256	28.455	0.149826	0.885346	0.933908	-6.77441
Cdk14	NA	NA	NA	NA	NA	NA
C5ar2	NA	NA	NA	NA	NA	NA
Ifrd1	NA	21.5717	NA	NA	NA	NA
Myo6	NA	NA	NA	NA	NA	NA
Tspan17	NA	NA	NA	NA	NA	NA
Papola	-0.327491	24.7154	-0.978959	0.36188	0.541028	-6.27903
Thbs3	-0.505759	31.9296	-3.60239	0.00951496	0.0613744	-2.73994
Ncapg	-0.791337	26.1047	-3.3821	0.0126799	0.0715385	-3.04131
Apbb2	0.845038	21.6428	2.93539	0.0477356	0.159334	-3.71873
Mcc	0.104266	23.3164	0.260158	0.803967	0.877835	-6.63814
AU018091	NA	NA	NA	NA	NA	NA
Rsf1	0.281369	24.5331	1.78239	0.120149	0.268621	-5.31621
Farsa	-0.829691	26.5678	-3.02179	0.0205876	0.0974044	-3.54689
Mta1	-0.519821	24.2379	-2.0548	0.0886125	0.228916	-4.86006
Ppp4r1	-1.45805	25.2155	-3.39771	0.0124216	0.0712697	-3.01975
Col12a1	-0.0263183	31.8469	-0.145795	0.888406	0.935207	-6.77508
Nedd4l	0.282426	27.4603	2.08399	0.0777562	0.21228	-4.89565
Sbf2	NA	NA	NA	NA	NA	NA
Txndc5	0.267103	28.2153	1.68903	0.137343	0.294083	-5.44216
Usp7	-0.166675	29.9906	-0.820805	0.440199	0.61362	-6.42283
Ptgir	NA	NA	NA	NA	NA	NA
Ncor2	NA	NA	NA	NA	NA	NA
Tcea1	-0.401856	24.4259	-1.3484	0.239523	0.416176	-5.67564
Vcan	1.42787	28.0228	9.51467	4.11842e-05	0.00855299	2.86832
Parp4	NA	NA	NA	NA	NA	NA
Man2c1	NA	NA	NA	NA	NA	NA
Aoc1	-0.217107	23.4069	-0.624368	0.556753	0.704248	-6.45882
Arhgap5	NA	NA	NA	NA	NA	NA
Atl3	NA	NA	NA	NA	NA	NA
Smurf1	NA	NA	NA	NA	NA	NA
Rbms1	NA	NA	NA	NA	NA	NA
Exoc5	NA	NA	NA	NA	NA	NA
Micall2	NA	NA	NA	NA	NA	NA
Cp	-0.896245	32.768	-5.49432	0.00108569	0.0208794	-0.451236
Gm20390	0.184111	35.147	0.883562	0.407754	0.587313	-6.36814
Arfrp1	NA	NA	NA	NA	NA	NA
Nptxr	0.564653	28.9361	2.86021	0.0257301	0.109586	-3.77772
Ripk3	NA	NA	NA	NA	NA	NA
Hcar1	NA	NA	NA	NA	NA	NA
Cnot2	NA	NA	NA	NA	NA	NA
Larp4	NA	NA	NA	NA	NA	NA
Arhgef11	NA	24.6894	NA	NA	NA	NA
Oxr1	NA	NA	NA	NA	NA	NA
Denr	NA	22.4219	NA	NA	NA	NA
Itsn1	-1.16021	24.1865	-1.10144	0.338045	0.515885	-5.74343
Ppt2	0.877112	28.1155	4.16192	0.00474147	0.0420108	-2.00567
Nip7	-0.388742	23.9227	-1.28852	0.247839	0.42473	-5.83565
Slc6a8	NA	NA	NA	NA	NA	NA
Wdr4	-0.934938	25.6558	-2.52199	0.0414253	0.144344	-4.26562
Nabp2	NA	NA	NA	NA	NA	NA
Ltbp2	NA	NA	NA	NA	NA	NA
2007-09-01	-0.196793	30.7073	-1.05842	0.326806	0.504666	-6.19965
Irf2bp2	NA	NA	NA	NA	NA	NA
Sec23a	-0.364527	28.1856	-1.73558	0.128494	0.280438	-5.37967
Abcc4	NA	NA	NA	NA	NA	NA
Sumf1	1.21028	24.8255	5.41302	0.00363672	0.0372092	-1.24007
Ncor1	NA	NA	NA	NA	NA	NA
Tle1	NA	NA	NA	NA	NA	NA
X4930523C07Rik	NA	NA	NA	NA	NA	NA
Smc4	-0.287807	25.6671	-1.17294	0.281138	0.462344	-6.07772
Tarbp1	NA	23.4178	NA	NA	NA	NA
Nup153	NA	NA	NA	NA	NA	NA
Pi4ka	NA	NA	NA	NA	NA	NA
Alcam	0.503288	29.556	3.26969	0.0147209	0.0783985	-3.19748
Tgfbr1	NA	NA	NA	NA	NA	NA
Tpm1	0.463158	23.2377	1.34596	0.24025	0.416876	-5.67844
Ppp4r3a	-1.09977	25.3042	-5.82268	0.000783003	0.018273	-0.108928
Kif13b	NA	24.8711	NA	NA	NA	NA
Dgcr2	NA	23.8624	NA	NA	NA	NA
Rnf213	NA	21.7472	NA	NA	NA	NA
Dctn1	-0.140665	27.6918	-0.425588	0.683848	0.799514	-6.68564
Hk2	-0.249462	24.3584	-1.06493	0.330315	0.507443	-6.07924
NA..4	-1.42799	23.9931	-1.23476	0.265822	0.445021	-5.89669
Ranbp9	-0.287332	24.7826	-1.54129	0.169404	0.335443	-5.63583
Pcdh19	0.1486	24.6977	0.524478	0.616976	0.752472	-6.63406
Ubc	NA	NA	NA	NA	NA	NA
Kif23	-0.525045	28.116	-3.49633	0.0109158	0.0659073	-2.88423
Arhgef37	NA	NA	NA	NA	NA	NA
Loxl4	-0.404172	29.0234	-2.1828	0.0674123	0.196194	-4.75472
Ahnak	0.0990561	31.3544	0.522137	0.618518	0.753145	-6.6354
Reps1	2.08701	21.9274	7.7406	0.00217085	0.0300591	-0.618914
Myo1e	NA	NA	NA	NA	NA	NA
C1s1	0.287942	30.9647	2.05592	0.0809757	0.217576	-4.93546
Srsf11	-0.198958	24.2398	-0.675738	0.525897	0.680067	-6.42287
Sec22b	NA	NA	NA	NA	NA	NA
Arid1b	NA	NA	NA	NA	NA	NA
Utrn	1.4597	24.7	1.67457	0.140207	0.297456	-5.46143
Pfdn4	-0.0585789	26.1863	-0.23839	0.818761	0.888953	-6.75499
Adcy9	NA	NA	NA	NA	NA	NA
Srp72	NA	23.226	NA	NA	NA	NA
Slpi	-0.0928677	27.1869	-0.31161	0.764883	0.85366	-6.73238
Zc3h13	NA	NA	NA	NA	NA	NA
Klc1	-0.00663103	26.3195	-0.0216643	0.983352	0.988654	-6.78687
Tpm3	0.134536	26.7218	0.863674	0.417842	0.59483	-6.38582
NA..5	1.65066	26.1778	4.93605	0.00195362	0.0281782	-1.06938
Afdn	NA	NA	NA	NA	NA	NA
Scamp3	NA	NA	NA	NA	NA	NA
Cfh	0.250296	31.1042	1.55878	0.165272	0.331933	-5.61331
Rap1gds1	-0.494906	25.5794	-1.95811	0.0932701	0.234247	-5.07327
Fam168b	NA	NA	NA	NA	NA	NA
Kif1c	NA	NA	NA	NA	NA	NA
Atp6v0c	NA	NA	NA	NA	NA	NA
Fcgbp	0.778683	27.8467	3.98045	0.00591238	0.0466921	-2.23866
Dnajc2	-1.56202	25.0798	-5.71109	0.00153488	0.0240633	-0.604106
Nt5c2	-0.72029	27.2185	-2.95029	0.0227135	0.101892	-3.64878
Ccdc93	NA	NA	NA	NA	NA	NA
Tanc1	NA	NA	NA	NA	NA	NA
Arhgap17	NA	24.6238	NA	NA	NA	NA
Gsk3b	NA	NA	NA	NA	NA	NA
Chd4	-0.279699	27.7811	-1.24323	0.255843	0.43535	-5.99883
Inpp5a	NA	NA	NA	NA	NA	NA
Gm10020	-0.598758	28.6819	-2.55556	0.0394929	0.140134	-4.21705
Mars	-0.64619	26.6136	-2.67291	0.0334462	0.12813	-4.0474
Naf1	-0.203114	23.185	-0.705997	0.513997	0.672286	-6.16653
Prpf39	-0.182601	25.5516	-0.915819	0.391778	0.5701	-6.33879
Neo1	-0.505282	27.8223	-2.41299	0.0484051	0.160603	-4.42327
Eml2	0.0397663	26.3492	0.170205	0.869914	0.923727	-6.77072
Mdc1	NA	NA	NA	NA	NA	NA
Atp11c	NA	NA	NA	NA	NA	NA
Ifi204	-0.526747	26.992	-3.2181	0.0157744	0.0817044	-3.26966
Ipo9	0.0125962	30.0973	0.0648363	0.950211	0.97162	-6.78475
Inf2	NA	NA	NA	NA	NA	NA
Trrap	NA	NA	NA	NA	NA	NA
Laptm4a	NA	NA	NA	NA	NA	NA
Arnt	NA	NA	NA	NA	NA	NA
Slc12a2	NA	NA	NA	NA	NA	NA
Atxn2	NA	NA	NA	NA	NA	NA
Nsl1	NA	NA	NA	NA	NA	NA
Trim33	NA	NA	NA	NA	NA	NA
Asap1	NA	NA	NA	NA	NA	NA
Dglucy	0.0909644	25.278	0.279919	0.78805	0.866939	-6.74289
Pdgfrb	-0.183877	32.1081	-1.00981	0.347927	0.526708	-6.24874
Srgap3	NA	NA	NA	NA	NA	NA
Nop2	NA	24.641	NA	NA	NA	NA
Lamb1	0.220059	35.6796	1.42129	0.200411	0.374435	-5.78698
Map4k3	NA	NA	NA	NA	NA	NA
Dhx9	-0.170848	28.1432	-1.13285	0.296485	0.477228	-6.12137
Igf1r	0.0045588	21.915	0.0165775	0.98726	0.991345	-6.78698
Syne2	NA	NA	NA	NA	NA	NA
Pcx	1.16094	25.1775	2.89656	0.0244643	0.106525	-3.72561
Peli2	NA	NA	NA	NA	NA	NA
Raph1	0.577755	22.0981	2.04617	0.11694	0.263462	-4.6856
Fhl3	NA	23.3088	NA	NA	NA	NA
Vdac1	NA	NA	NA	NA	NA	NA
Nde1	NA	NA	NA	NA	NA	NA
Mpi	NA	23.9804	NA	NA	NA	NA
Slc46a1	NA	NA	NA	NA	NA	NA
Phb2	NA	24.6889	NA	NA	NA	NA
Acin1	0.293363	25.5537	0.834803	0.437715	0.611389	-6.29674
Lancl2	NA	24.0325	NA	NA	NA	NA
Ide	-0.426907	30.1087	-1.10015	0.309509	0.487065	-6.15621
Epb41	NA	NA	NA	NA	NA	NA
Dnajc8	0.506813	23.7227	1.88424	0.139524	0.296899	-4.87158
Fxyd5	NA	NA	NA	NA	NA	NA
Pcf11	NA	NA	NA	NA	NA	NA
Tmx1	NA	NA	NA	NA	NA	NA
Tmed2	NA	NA	NA	NA	NA	NA
Atf6	-0.253413	28.1348	-1.53174	0.171699	0.33843	-5.64807
Jmjd6	-1.14861	24.108	-6.18515	0.000554071	0.0163268	0.251616
Ywhaq	-0.545264	31.5147	-3.43286	0.0118605	0.0699837	-2.9713
Exosc10	NA	23.9423	NA	NA	NA	NA
Abhd10	NA	NA	NA	NA	NA	NA
Cc2d1b	1.23557	22.5777	3.83789	0.0096365	0.0617097	-2.54448
Paip1	0.0188001	25.2902	0.0399392	0.969516	0.982285	-6.6762
Gm10260	-0.848845	30.195	-4.37564	0.00367956	0.0374629	-1.73783
Efemp1	NA	NA	NA	NA	NA	NA
Numa1	NA	NA	NA	NA	NA	NA
Hnrnpd	-0.332038	27.779	-1.71203	0.132901	0.287537	-5.41137
Eng	-0.329736	25.6043	-0.946453	0.377046	0.555523	-6.31017
Rps12	-1.35293	29.8011	-9.00127	5.81598e-05	0.00862843	2.5335
Prrc2b	NA	NA	NA	NA	NA	NA
Ttc19	NA	22.9147	NA	NA	NA	NA
Tspan15	NA	NA	NA	NA	NA	NA
Mms19	NA	NA	NA	NA	NA	NA
Eif4g2	NA	NA	NA	NA	NA	NA
Col4a5	NA	NA	NA	NA	NA	NA
Gypc	NA	24.6051	NA	NA	NA	NA
Crk	NA	NA	NA	NA	NA	NA
Gm45837	-0.715921	28.7846	-4.47235	0.00328801	0.0354791	-1.61897
Ttc37	-0.136801	24.6307	-0.306219	0.770412	0.85626	-6.62324
Xylt1	0.431321	29.5681	3.12889	0.0177923	0.0869519	-3.39516
Erc1	NA	NA	NA	NA	NA	NA
Agl	-0.31306	28.1013	-2.21247	0.0645867	0.191365	-4.71221
Fmnl2	NA	NA	NA	NA	NA	NA
Ltbp3	0.291394	31.0536	2.04215	0.0826035	0.220524	-4.95496
Iqgap3	0.0709094	22.9527	0.179847	0.862633	0.918343	-6.76881
Adcy6	NA	NA	NA	NA	NA	NA
Pam	0.550534	31.4741	3.03131	0.0203212	0.0963635	-3.53337
Myo10	NA	23.3906	NA	NA	NA	NA
Slc4a7	NA	NA	NA	NA	NA	NA
Agap3	NA	NA	NA	NA	NA	NA
Lamc1	0.265911	35.5691	1.72398	0.130647	0.283546	-5.3953
Met	-2.75986	26.1683	-4.31107	0.00396965	0.0386337	-1.818
Kctd10	0.82863	25.2385	3.45777	0.0114796	0.0686682	-2.93706
Add1	-1.87867	23.3581	-3.08321	0.0301592	0.121397	-3.44115
Dmxl1	0.809852	23.3167	2.22329	0.096822	0.237706	-4.48436
Clec10a	0.00096769	26.8792	0.00389799	0.997004	0.997965	-6.78713
Copa	-0.20065	30.0018	-1.21936	0.264208	0.44398	-6.02595
Glg1	0.847848	29.0711	3.52173	0.010561	0.0648969	-2.84953
Ddx46	NA	NA	NA	NA	NA	NA
Fam96b	NA	NA	NA	NA	NA	NA
Tmem55b	NA	NA	NA	NA	NA	NA
Pip5k1c	NA	NA	NA	NA	NA	NA
Ecm1	0.851513	27.6695	2.97672	0.0219015	0.0995391	-3.61106
Pip5k1a	NA	NA	NA	NA	NA	NA
Snx7	NA	NA	NA	NA	NA	NA
Src	NA	NA	NA	NA	NA	NA
NA..6	-0.180291	27.796	-1.05893	0.32659	0.504666	-6.19912
Hectd1	-0.0912218	25.5234	-0.429972	0.680811	0.797323	-6.68357
Diaph3	NA	NA	NA	NA	NA	NA
Slc12a4	NA	NA	NA	NA	NA	NA
Ciapin1	-0.00855987	24.136	-0.0482969	0.962899	0.978444	-6.78581
Plekha2	NA	NA	NA	NA	NA	NA
Spp1	0.21546	35.7846	1.55668	0.165762	0.332004	-5.61601
Eml4	NA	23.1746	NA	NA	NA	NA
Sympk	NA	NA	NA	NA	NA	NA
Samhd1	0.145046	28.5218	0.633547	0.547549	0.695926	-6.56583
Traf7	NA	NA	NA	NA	NA	NA
Tra2b	-1.41334	24.9425	-8.02347	0.000271181	0.0140811	1.14772
St13	-0.189051	29.8527	-0.837029	0.431639	0.606983	-6.409
Sf3a2	0.16578	28.2473	0.923298	0.388142	0.567726	-6.33187
Icam2	NA	23.8158	NA	NA	NA	NA
Ppp2r1b	NA	24.1358	NA	NA	NA	NA
Prrc2a	NA	NA	NA	NA	NA	NA
Prps1l3	-0.88838	27.6793	-6.34957	0.000475952	0.0157363	0.409415
Gps1	-1.22753	28.585	-5.66273	0.00091661	0.0196735	-0.27376
Spr	-0.91151	25.4799	-2.7382	0.0305107	0.121928	-3.95319
Psme1	0.565623	26.4116	3.44552	0.0116651	0.0692243	-2.95389
Pabpn1	-0.554484	24.7663	-2.46286	0.0514441	0.167476	-4.30755
Yap1	-0.399069	24.254	-1.11831	0.302219	0.481773	-6.13694
Gtf2i	NA	NA	NA	NA	NA	NA
Pfdn6	-0.0309353	28.0871	-0.199937	0.847509	0.909234	-6.7645
Gigyf2	NA	NA	NA	NA	NA	NA
Rpp40	NA	NA	NA	NA	NA	NA
Rps28	-1.51361	28.7543	-6.62013	0.000373001	0.0151642	0.661572
Igsf8	NA	NA	NA	NA	NA	NA
Klhdc4	0.541246	28.1705	1.84471	0.109848	0.254921	-5.23085
Txnrd3	0.320018	26.1442	2.04107	0.0827335	0.220587	-4.95649
Qrich1	0.12707	24.8121	0.357493	0.736382	0.833042	-6.37207
Ctsa	0.487666	32.2118	3.01687	0.0207269	0.0976184	-3.55389
Naa15	-0.82633	28.1514	-3.24683	0.015178	0.079915	-3.22942
Tlr2	NA	NA	NA	NA	NA	NA
Armc8	NA	NA	NA	NA	NA	NA
Rpf2	NA	NA	NA	NA	NA	NA
Sec23ip	-0.407842	26.8312	-1.24299	0.255928	0.43535	-5.99912
Wdr70	NA	NA	NA	NA	NA	NA
Supt16	-0.284239	28.6946	-1.72175	0.131064	0.284155	-5.3983
Sec24c	-1.05498	25.665	-3.53092	0.0104357	0.0646347	-2.837
Fam3c	-0.399937	24.5655	-1.4912	0.21685	0.39199	-5.3221
Itga7	NA	NA	NA	NA	NA	NA
Psme2	0.863753	26.3917	2.99848	0.0212564	0.0994358	-3.58006
Zwilch	NA	NA	NA	NA	NA	NA
Naaa	-0.0453917	25.7877	-0.286338	0.783337	0.863837	-6.74085
Idi1	-0.625594	25.3149	-1.61523	0.152569	0.314352	-5.53985
Lrrc32	NA	NA	NA	NA	NA	NA
Atp2b1	NA	22.0129	NA	NA	NA	NA
Sf3b1	0.21627	29.2336	1.35533	0.219563	0.396205	-5.86733
Lamc2	1.16715	26.9249	3.81217	0.00728756	0.0522833	-2.4592
Pak1	-0.16481	28.153	-0.815688	0.442924	0.614121	-6.42715
Osbpl11	NA	NA	NA	NA	NA	NA
Gprc5a	0.789487	26.8162	2.97102	0.022074	0.0998861	-3.61919
Efemp2	-0.0558212	32.758	-0.370922	0.722234	0.821962	-6.70979
Notch2	NA	NA	NA	NA	NA	NA
Ppp6r3	0.724334	25.917	2.97256	0.0220272	0.0998861	-3.61699
Phax	0.0923291	25.3361	0.320998	0.765756	0.854176	-6.32648
Arfip1	1.65085	25.3622	2.93475	0.0232058	0.102988	-3.67098
Hnrnpl	-0.119576	28.4787	-0.869795	0.414718	0.592685	-6.38041
Atp2c1	NA	NA	NA	NA	NA	NA
Cpsf6	0.193771	24.3909	0.742278	0.502871	0.662705	-6.07217
Rnf141	NA	NA	NA	NA	NA	NA
Grn	NA	23.1655	NA	NA	NA	NA
Eps15	0.461974	25.3793	1.48336	0.183776	0.353102	-5.70955
Esd	-0.315489	27.062	-1.16501	0.284118	0.465023	-6.08643
Nsun2	-0.552129	28.0518	-2.85393	0.0259556	0.109796	-3.78672
Glmp	0.116588	24.391	0.593542	0.580524	0.722437	-6.38516
Tcof1	-0.184654	26.5984	-0.419143	0.688324	0.801373	-6.68865
Tsr2	NA	24.7039	NA	NA	NA	NA
Opa1	-0.145932	24.537	-0.464044	0.668951	0.791237	-6.2599
Srsf1	-0.408838	28.9585	-2.74124	0.0303809	0.121817	-3.94881
Tbc1d17	NA	24.1382	NA	NA	NA	NA
Lage3	NA	NA	NA	NA	NA	NA
X5730455P16Rik	NA	NA	NA	NA	NA	NA
Sel1l	NA	NA	NA	NA	NA	NA
Prim1	NA	NA	NA	NA	NA	NA
Fgfr1	0.223705	27.0162	1.48388	0.183644	0.353102	-5.7089
Aamp	0.228233	26.4242	0.544622	0.603796	0.743382	-6.62234
Epn2	NA	NA	NA	NA	NA	NA
Arrb1	0.383546	23.29	1.41171	0.237401	0.414703	-5.41126
Gm9242	-0.122397	29.6905	-0.667682	0.526831	0.680067	-6.54213
Lypla1	NA	NA	NA	NA	NA	NA
Col6a3	0.546397	28.0059	1.13054	0.297389	0.477709	-6.12385
Irgm1	NA	NA	NA	NA	NA	NA
Atp6v0a1	NA	NA	NA	NA	NA	NA
Metap2	NA	NA	NA	NA	NA	NA
Agrn	0.09914	35.0909	0.701758	0.506651	0.66518	-6.51739
Sema3b	0.288391	27.3389	1.63919	0.147458	0.307192	-5.50832
Capn2	-0.937277	27.4701	-3.67372	0.00868358	0.0576223	-2.64377
Angpt1	1.09923	33.2238	6.89393	0.000293713	0.0143693	0.9076
Bin1	-0.345572	28.1056	-1.32777	0.228037	0.407601	-5.90028
Efna5	0.804301	24.7001	3.44678	0.0116459	0.0692243	-2.95216
Dpysl2	-0.285808	32.3953	-1.83984	0.11062	0.25614	-5.23754
Gtpbp1	NA	22.7834	NA	NA	NA	NA
Alyref	NA	NA	NA	NA	NA	NA
Stxbp1	-0.482995	26.2069	-1.773	0.121779	0.269091	-5.32898
Capn5	1.29474	29.3503	9.61616	3.85427e-05	0.00855299	2.93207
Prdx6	0.452719	30.0702	2.47057	0.044578	0.150903	-4.34001
Matn2	0.358495	34.4052	2.52586	0.0411973	0.144052	-4.26001
NA..7	0.949865	27.4871	4.62272	0.0027679	0.0336195	-1.43708
Dld	0.589318	30.5126	2.88843	0.0247416	0.107507	-3.73726
NA..8	0.0479023	28.4836	0.217857	0.834077	0.89947	-6.76027
NA..9	0.361851	30.6911	2.35728	0.0524319	0.168839	-4.50375
Prdx4	0.244986	30.5834	1.13189	0.29686	0.477228	-6.1224
Eftud2	-0.122393	29.2023	-0.667739	0.526797	0.680067	-6.54209
Galnt4	0.783511	26.8583	2.20986	0.0648306	0.191814	-4.71596
Trove2	-0.248793	25.4158	-1.00246	0.351214	0.529713	-6.25602
Tnfaip6	-0.717227	25.9006	-2.69924	0.0597842	0.182337	-3.96347
Pik3r2	NA	NA	NA	NA	NA	NA
Galnt1	-0.333408	26.2499	-0.694575	0.510862	0.670162	-6.5227
Aip	NA	NA	NA	NA	NA	NA
Flot1	NA	NA	NA	NA	NA	NA
Cyth3	NA	NA	NA	NA	NA	NA
Atox1	NA	NA	NA	NA	NA	NA
Lfng	-0.45903	27.5127	-0.826573	0.437142	0.610999	-6.41794
Napsa	0.27812	30.6134	1.92101	0.0984034	0.239045	-5.12511
Snap23	NA	23.6852	NA	NA	NA	NA
Il4i1	NA	NA	NA	NA	NA	NA
Psmb1	0.246523	32.2701	1.22213	0.263225	0.443045	-6.02282
Hdac1	-0.531012	28.3703	-3.18734	0.0164408	0.0838592	-3.31284
NA..10	NA	NA	NA	NA	NA	NA
Gsto1	0.325064	32.3143	1.91582	0.0991432	0.240001	-5.13234
Man2b1	0.528843	32.2954	3.38617	0.012612	0.0715385	-3.03569
Sod3	-0.279259	33.5071	-1.76506	0.123175	0.271012	-5.33977
Gclm	0.351216	26.4803	0.499365	0.633623	0.761777	-6.64811
Omd	-0.0517154	27.9938	-0.312623	0.764147	0.853334	-6.73203
Scarb2	NA	NA	NA	NA	NA	NA
Atn1	NA	NA	NA	NA	NA	NA
Grcc10	NA	NA	NA	NA	NA	NA
Emg1	NA	NA	NA	NA	NA	NA
Cx3cl1	0.222646	29.7805	1.31391	0.232406	0.411514	-5.91669
Ddt	NA	NA	NA	NA	NA	NA
Cpsf2	-0.215081	24.4014	-0.983164	0.359952	0.539915	-6.27494
Psmd4	NA	NA	NA	NA	NA	NA
NA..11	-0.270335	27.647	-0.630606	0.549357	0.697129	-6.56782
Dhx15	-0.292161	28.8402	-1.65098	0.145003	0.303906	-5.49274
Purb	-0.000594289	29.0945	-0.00428228	0.996709	0.997965	-6.78713
Slc6a6	NA	25.3307	NA	NA	NA	NA
Srsf5	-1.18399	23.4362	-2.36808	0.0680041	0.196719	-4.29468
Kpna3	-0.220141	29.5334	-1.30752	0.234447	0.412666	-5.92424
Kpna6	-1.03904	26.1748	-4.31745	0.00393988	0.0385996	-1.81004
Capn1	NA	NA	NA	NA	NA	NA
NA..12	0.370911	32.0889	2.19404	0.0663271	0.194854	-4.73862
NA..13	NA	NA	NA	NA	NA	NA
Abcc1	1.69032	21.8959	6.31852	0.00436085	0.0406969	-1.24062
Anp32a	0.0551452	29.1762	0.359638	0.730272	0.827031	-6.71438
Exoc4	NA	NA	NA	NA	NA	NA
Pld3	NA	24.1412	NA	NA	NA	NA
Prrt1	NA	NA	NA	NA	NA	NA
Ech1	0.719308	27.4308	3.39822	0.0124131	0.0712697	-3.01903
Cd151	NA	NA	NA	NA	NA	NA
Psmd14	-0.092566	29.4317	-0.468542	0.654374	0.779767	-6.66447
Adam10	1.07899	30.1686	6.04705	0.000630975	0.0174456	0.116342
Bmpr2	NA	NA	NA	NA	NA	NA
Pmm1	NA	NA	NA	NA	NA	NA
Hyal2	0.378022	27.3726	1.80039	0.11708	0.263462	-5.29164
Anxa3	1.16576	28.2794	4.29058	0.00406693	0.0391066	-1.84357
Ap1b1	0.725243	27.8463	1.88306	0.103941	0.245884	-5.17786
Capn6	0.756561	29.6366	4.85371	0.00213804	0.0298316	-1.16453
Cetn3	0.546569	23.7839	2.40522	0.0650695	0.192247	-4.24887
Pold2	-1.18544	23.8912	-6.03376	0.000638991	0.0174456	0.103189
Neu1	0.288713	26.3158	0.897004	0.413776	0.592685	-6.00789
NA..14	0.848533	30.5496	2.70438	0.031996	0.126092	-4.00197
Itgb1bp1	NA	NA	NA	NA	NA	NA
Myadm	0.812935	25.3501	2.83518	0.0266416	0.111562	-3.81363
Serpini1	0.0595612	27.2915	0.341377	0.743357	0.838162	-6.72152
Nudc	0.289418	29.3184	0.870204	0.41451	0.592685	-6.38005
Hnrnph1	-0.276716	29.6039	-1.51488	0.175823	0.344237	-5.6696
Api5	0.699503	27.9837	2.84466	0.0262924	0.11077	-3.80003
Bcat2	0.506121	25.2731	2.40538	0.0554884	0.174885	-4.38539
Cops5	0.219572	29.1719	1.31229	0.232923	0.411655	-5.91861
Slc1a4	NA	NA	NA	NA	NA	NA
Lsm2	-1.32831	27.5719	-4.81584	0.00222933	0.0306644	-1.20864
Sdc4	-0.422625	31.878	-1.9857	0.0896256	0.230102	-5.03456
Zw10	-0.537407	24.0029	-2.57933	0.0381816	0.137203	-4.18266
Cavin1	NA	24.4918	NA	NA	NA	NA
Ddost	NA	23.6988	NA	NA	NA	NA
Ap3d1	NA	24.8759	NA	NA	NA	NA
Wisp1	-0.236069	32.2436	-1.73387	0.12881	0.280438	-5.38198
Man2b2	0.571891	30.7675	3.90744	0.00647048	0.0492278	-2.33382
NA..15	NA	NA	NA	NA	NA	NA
Bysl	-0.388463	25.0617	-0.877499	0.410811	0.590487	-6.37356
Csnk2a2	NA	24.1088	NA	NA	NA	NA
Tnfsf12	0.337654	24.4633	1.50657	0.177889	0.346926	-5.68018
Smarce1	0.198529	25.0004	1.28787	0.240813	0.417504	-5.94727
Dnajb6	NA	24.26	NA	NA	NA	NA
Prkag1	NA	22.7784	NA	NA	NA	NA
Sema6b	-0.768559	30.4052	-4.07151	0.00528928	0.0434695	-2.12112
Banf1	-0.328218	28.3638	-2.10656	0.0752609	0.209259	-4.86356
Asna1	-0.375935	27.0361	-1.92657	0.0976164	0.238539	-5.11736
NA..16	-0.253591	27.3113	-0.665348	0.528232	0.680607	-6.54379
Pgrmc1	NA	NA	NA	NA	NA	NA
Copb2	-0.0708953	30.2872	-0.377125	0.717832	0.819196	-6.70721
Nck2	NA	NA	NA	NA	NA	NA
Impact	0.30352	22.6955	1.12344	0.329726	0.507289	-5.721
Stk10	NA	NA	NA	NA	NA	NA
Strn	1.44088	24.403	4.08835	0.0334748	0.12813	-3.00025
Eif6	0.11129	28.3206	0.748783	0.479642	0.643135	-6.48152
Rpl35a	-2.01125	26.9474	-4.23682	0.00433497	0.0406969	-1.911
Supt5h	-0.368106	27.1721	-1.09699	0.310795	0.487946	-6.15954
Ilk	NA	25.6083	NA	NA	NA	NA
Psmb5	0.175486	31.887	1.08355	0.3163	0.493612	-6.17363
Eif3d	0.0700028	29.6602	0.396414	0.704217	0.81304	-6.69892
Eef1b	-0.930533	30.7077	-4.12663	0.00494749	0.0421841	-2.05059
Ptp4a2	NA	NA	NA	NA	NA	NA
Tpst1	-0.275709	27.4848	-0.939497	0.380354	0.558695	-6.31673
Grk6	NA	NA	NA	NA	NA	NA
Nmt1	-0.492134	26.4261	-2.40246	0.0491413	0.16201	-4.4385
Epb41l2	0.0295086	28.1603	0.188756	0.855918	0.915418	-6.76695
Pdlim1	NA	NA	NA	NA	NA	NA
Psma3	0.457731	31.6903	2.61775	0.0361579	0.13363	-4.12711
Stx7	NA	NA	NA	NA	NA	NA
Ugdh	-0.459801	29.7633	-3.31376	0.0138813	0.0752781	-3.13608
Tnfaip1	0.307302	31.3593	1.81837	0.114093	0.260981	-5.26704
Ubr1	-1.42453	24.5286	-4.04195	0.0343876	0.129624	-3.0284
Srpk1	NA	NA	NA	NA	NA	NA
Dtnb	NA	NA	NA	NA	NA	NA
Pfdn2	0.0773084	27.1741	0.13774	0.894525	0.938252	-6.77637
Clec11a	-0.0814285	34.9536	-0.508126	0.627789	0.758927	-6.64328
Col5a1	-0.349588	33.6456	-2.51402	0.0418982	0.145038	-4.27715
Naglu	1.87984	27.6711	5.5744	0.00100128	0.0205772	-0.36634
Wdr1	0.00476228	29.0526	0.0234417	0.981986	0.988171	-6.78682
Avil	NA	NA	NA	NA	NA	NA
Tulp3	NA	NA	NA	NA	NA	NA
Dync1i2	-0.267666	27.5187	-1.22733	0.261388	0.441681	-6.01693
NA..17	NA	NA	NA	NA	NA	NA
Shoc2	NA	22.9178	NA	NA	NA	NA
Ppt1	0.757801	30.5439	5.38173	0.00121823	0.0215486	-0.572176
Zfr	NA	NA	NA	NA	NA	NA
Cops3	0.194237	29.6825	0.967558	0.367144	0.546246	-6.29004
Cops4	0.0623135	30.205	0.29905	0.774035	0.858798	-6.73668
Hnrnpa2b1	-1.04031	27.1219	-1.9658	0.0922404	0.23307	-5.0625
Lrp6	1.07627	27.3758	3.87966	0.00669781	0.0503389	-2.37024
NA..18	NA	NA	NA	NA	NA	NA
Gosr1	NA	NA	NA	NA	NA	NA
Lamtor3	-0.0379741	24.238	-0.16462	0.874977	0.927208	-6.66146
Creg1	1.76506	29.3042	2.10228	0.075728	0.209996	-4.86966
Ugcg	NA	NA	NA	NA	NA	NA
Birc6	-0.749623	28.6428	-2.65077	0.034508	0.129842	-4.07938
Tom1	0.83486	27.0214	2.47013	0.0446056	0.150903	-4.34064
F11r	1.8259	26.4325	3.94463	0.00617929	0.0475347	-2.28525
Rpp30	-0.116452	23.9264	-0.384322	0.714795	0.817977	-6.59266
Stam2	-0.482462	24.917	-0.957679	0.38536	0.564136	-5.95188
NA..19	-0.127391	27.6253	-0.675391	0.522222	0.67664	-6.53663
Idh1	-0.0705088	30.7905	-0.369005	0.723597	0.823062	-6.71058
Ccnk	NA	NA	NA	NA	NA	NA
Lin7c	0.92705	25.948	1.98707	0.0894482	0.230102	-5.03263
Gnpda1	0.302757	27.7924	0.658431	0.532397	0.685103	-6.54866
Gcat	-0.466908	25.5213	-1.54762	0.167895	0.334734	-5.62768
Cpd	0.979455	27.9454	3.95092	0.00613148	0.0473631	-2.27706
Lgmn	0.275305	31.638	1.8579	0.10778	0.251527	-5.21265
Tpp1	0.206341	30.441	0.911142	0.394065	0.572359	-6.3431
Mkln1	NA	24.2719	NA	NA	NA	NA
Itm2b	0.21868	29.0231	1.38445	0.210914	0.385587	-5.83211
Cope	-0.314188	28.4398	-1.63286	0.148793	0.308427	-5.51667
Rbm3	NA	24.5362	NA	NA	NA	NA
Kcnn4	NA	NA	NA	NA	NA	NA
Lancl1	-0.22659	24.1395	-0.599326	0.584188	0.726034	-6.17746
Dhfr	0.274278	24.5273	0.869261	0.41499	0.592685	-6.38088
Hprt1	0.0727093	29.9835	0.308812	0.766918	0.855013	-6.73335
C3	NA	26.1378	NA	NA	NA	NA
B2m	0.0391153	27.8373	0.291239	0.779746	0.860996	-6.73926
H3f3a	0.0515936	29.0472	0.195792	0.850624	0.911163	-6.76542
Col4a1	-0.451628	32.7432	-3.20043	0.0161534	0.0832523	-3.29444
Mt2	NA	NA	NA	NA	NA	NA
Ada	0.315931	27.2834	1.92764	0.0974663	0.238539	-5.11587
Fabp4	0.431596	28.4283	1.65442	0.144295	0.303034	-5.48819
Tk1	NA	NA	NA	NA	NA	NA
Tgfb1	0.290856	31.5919	1.91925	0.0986531	0.239093	-5.12756
NA..20	0.0574565	29.7521	0.316359	0.761433	0.851913	-6.73071
Aldoc	-0.995992	25.7642	-6.56145	0.00039299	0.0151642	0.607664
Aldoa	-0.224665	33.0858	-1.30398	0.23558	0.412858	-5.92839
Prkaca	NA	NA	NA	NA	NA	NA
Got1	0.29728	32.0181	2.02747	0.084375	0.222207	-4.9757
Got2	0.555955	31.6018	3.56326	0.0100076	0.0627971	-2.793
Tuba1b	-0.507853	33.724	-3.15437	0.0171889	0.0856145	-3.35922
Ldha	-0.0110126	35.5251	-0.0737028	0.943416	0.967642	-6.78405
Gpi	-0.155201	34.3402	-0.806267	0.447972	0.61782	-6.43504
Abcb1b	NA	21.3172	NA	NA	NA	NA
Ctsl	0.272158	31.8001	1.64541	0.146158	0.305097	-5.50011
Me1	0.369211	29.7861	2.57553	0.0383881	0.137643	-4.18816
Csf1	-0.0201529	35.6485	-0.126344	0.903196	0.942292	-6.77808
Anxa2	0.899487	31.2975	5.17794	0.00150689	0.0240633	-0.795817
Tyms	-0.421382	23.5415	-1.02291	0.342131	0.519829	-6.23567
Rrm1	-1.02543	27.5952	-2.65633	0.0342384	0.129624	-4.07136
Hsp90aa1	0.150809	35.3128	1.1062	0.307066	0.48537	-6.14982
Aprt	-0.181241	24.7197	-0.57462	0.584463	0.726034	-6.60414
Cbr2	NA	NA	NA	NA	NA	NA
Hsp90b1	0.369165	34.5083	2.27747	0.0588095	0.181228	-4.61881
Col3a1	-0.983905	25.8519	-1.66949	0.141228	0.298707	-5.46819
Col4a2	-0.0898091	34.6304	-0.599725	0.568562	0.712675	-6.58823
S100a10	0.477628	27.2263	2.42188	0.0477926	0.159334	-4.41042
Sod1	0.623143	28.4519	3.85028	0.00694787	0.0506341	-2.40888
Mdh2	0.704918	32.352	5.07453	0.00168215	0.0253176	-0.911683
Gnai2	0.250493	28.5411	1.77775	0.120952	0.268722	-5.32252
Itgb1	0.428241	28.6944	2.58087	0.0380985	0.137203	-4.18044
P4hb	0.191656	33.6104	1.16062	0.285782	0.466405	-6.09124
Ncl	0.237558	34.5878	1.4202	0.200715	0.37456	-5.78833
Pgk1	-0.12458	31.2679	-0.686675	0.515521	0.672996	-6.52847
Fth1	0.0105451	30.6434	0.0633991	0.951313	0.97162	-6.78485
Sod2	2.62182	29.562	4.6454	0.00269769	0.0331545	-1.40995
Surf2	-0.00450954	24.8104	-0.0170148	0.98701	0.991345	-6.67695
Chmp6	0.065758	24.5463	0.153795	0.884225	0.933908	-6.43278
H2afv	0.0556491	30.2289	0.362334	0.728348	0.826342	-6.71329
Chtf8	NA	NA	NA	NA	NA	NA
Calm3	-0.0583856	33.791	-0.392208	0.707176	0.814645	-6.70076
Anxa1	-0.0275463	28.2304	-0.155804	0.880813	0.931492	-6.77337
Eef1a1	-0.289272	33.3478	-1.77297	0.121784	0.269091	-5.32902
Ccl2	-0.314148	31.1198	-1.394	0.208145	0.38326	-5.82047
Pol	NA	24.6168	NA	NA	NA	NA
NA..21	0.1934	33.8006	1.05717	0.327337	0.505111	-6.20093
Nid1	NA	NA	NA	NA	NA	NA
Alad	0.0865797	32.5205	0.511635	0.62546	0.75871	-6.64133
Ctsb	0.65232	35.5998	4.77343	0.00233678	0.0315161	-1.25832
Eif4a2	NA	25.7431	NA	NA	NA	NA
Txn	0.794386	28.9835	5.43937	0.00114824	0.0211492	-0.510032
Gstm1	0.596984	30.4928	3.38133	0.0126927	0.0715385	-3.04237
Rras	2.18775	25.5544	6.18863	0.000552273	0.0163268	0.254996
Slc3a2	0.281504	31.8275	2.12312	0.0734813	0.206523	-4.83998
NA..22	NA	NA	NA	NA	NA	NA
Hist1h2bp	-0.162863	23.3395	-0.782721	0.460763	0.628135	-6.45442
Hist1h2bc	-0.0984583	33.894	-0.359879	0.7301	0.827031	-6.71428
H1f0	-0.2981	24.1935	-1.50282	0.186609	0.356893	-5.57959
Sub1	-0.063704	29.3814	-0.304833	0.769816	0.85626	-6.73472
Col1a1	-0.637913	35.9761	-4.60807	0.00281432	0.0339845	-1.45465
Lpl	1.08626	31.4488	6.8693	0.000300005	0.0143693	0.88583
Rrm2	-0.833934	26.9225	-4.32515	0.00390432	0.0385421	-1.80047
Plat	3.60126	25.0593	10.2182	0.003367	0.0354791	-1.13085
Fn1	NA	NA	NA	NA	NA	NA
Lamp1	-0.702029	27.6305	-2.19038	0.0666791	0.195611	-4.74388
Cdk1	0.373077	27.7399	1.15252	0.288871	0.469839	-6.10008
Hsp90ab1	0.246361	36.5105	1.70874	0.133526	0.288327	-5.41577
Krt8	NA	NA	NA	NA	NA	NA
Itga5	0.310314	26.6963	0.422058	0.686298	0.80036	-6.6873
Oas1a	NA	NA	NA	NA	NA	NA
Tcp1	-0.0800599	31.642	-0.501507	0.632194	0.760931	-6.64694
App	0.124559	34.1303	0.838175	0.431039	0.606961	-6.40802
Timp1	-0.503	29.5474	-1.3227	0.229626	0.408682	-5.90629
Gusb	-0.0947672	28.5341	-0.551036	0.599633	0.739132	-6.61852
Pfkl	NA	24.5602	NA	NA	NA	NA
Pdcd6	0.473043	28.4192	2.88635	0.0248129	0.107592	-3.74023
Rpl7a	-1.02999	29.0957	-5.37677	0.00122447	0.0215486	-0.577548
NA..23	-0.331545	28.7713	-1.6088	0.153968	0.315999	-5.54827
Umps	-1.03256	27.844	-5.4529	0.00113247	0.0211492	-0.495518
Il1r1	-0.653238	25.3222	-4.69545	0.00254968	0.0328925	-1.35037
Srgn	0.782611	29.2611	4.01508	0.00566637	0.0456165	-2.19381
Dnmt1	-2.60738	26.9138	-10.5691	2.12837e-05	0.00831369	3.49431
S100a6	0.476574	32.7749	0.638797	0.54433	0.69403	-6.56226
Rpl27a	-1.1117	28.7256	-4.15986	0.00475327	0.0420108	-2.00829
Rps16	-0.987074	31.3562	-6.3623	0.000470442	0.0157363	0.421488
Rpl7	-0.488702	29.5963	-3.41251	0.0121819	0.0709641	-2.99933
Mdh1	0.0511629	31.6066	0.322229	0.757177	0.848708	-6.72862
Rpsa	-0.51068	32.1763	-3.3514	0.0132051	0.0731387	-3.08382
Calr	0.470177	34.0427	3.35744	0.0130999	0.072805	-3.07544
H2.D1	0.312762	28.3303	1.38613	0.210426	0.385587	-5.83008
Psmd3	0.165667	30.2174	0.917284	0.391064	0.569993	-6.33744
Lmnb1	0.174183	29.8993	1.27427	0.245308	0.423177	-5.96309
Anxa6	2.06661	24.5015	2.67533	0.0333325	0.12813	-4.04391
Rplp0	-0.261666	30.6486	-1.52512	0.173308	0.340819	-5.65654
Map1b	-1.81255	26.7999	-6.60305	0.000378696	0.0151642	0.645929
Insr	NA	NA	NA	NA	NA	NA
Nme1	0.156921	31.0946	0.248909	0.810947	0.882776	-6.75211
NA..24	0.540692	30.0604	2.96201	0.0223495	0.100694	-3.63205
Gstm2	0.693243	30.3559	4.78354	0.00231065	0.0313675	-1.24645
Hist1h1c	-1.55427	30.2189	-3.15535	0.0171661	0.0856145	-3.35784
Lgals1	-0.0861237	28.9901	-0.55363	0.597953	0.738187	-6.61697
Prkce	NA	NA	NA	NA	NA	NA
Lgals3	0.160557	31.3282	0.850031	0.424866	0.602352	-6.39776
Srp14	NA	NA	NA	NA	NA	NA
Cnp	0.70943	22.9091	3.34884	0.016924	0.0851556	-3.14263
Mut	NA	NA	NA	NA	NA	NA
NA..25	-0.10745	22.8066	-0.304879	0.782833	0.863837	-6.18955
Ass1	-0.165944	29.7008	-1.06684	0.323254	0.500008	-6.19097
NA..26	-0.127877	31.1428	-0.886778	0.40614	0.585801	-6.36525
Gapdh	-0.363152	31.6422	-2.36029	0.052206	0.168634	-4.49941
NA..27	0.697297	25.0653	4.12621	0.00495001	0.0421841	-2.05112
Tgfb3	0.991352	27.5604	3.40799	0.0122545	0.0710964	-3.00556
Hspa2	NA	NA	NA	NA	NA	NA
Eno1	0.133357	33.3085	0.80676	0.447706	0.61782	-6.43463
NA..28	-0.337002	28.6663	-2.02921	0.0841636	0.222207	-4.97325
Ap2a2	-0.160521	28.5056	-0.955006	0.373009	0.552202	-6.30205
Gba	0.275683	29.9899	1.47981	0.184693	0.354209	-5.71402
Selenbp1	-1.22639	25.3903	-5.50265	0.0033993	0.0354791	-1.1725
NA..29	0.396801	27.6579	2.2857	0.0581165	0.179963	-4.60696
Ppia	0.473699	30.379	2.41558	0.0482258	0.160264	-4.41953
Tpi1	-0.257325	30.2239	-1.5644	0.163965	0.329995	-5.60605
Slc2a1	-1.06378	25.2521	-5.50793	0.0010708	0.0208031	-0.43675
Hspa1a	1.32391	25.554	4.53402	0.0030626	0.0351276	-1.54395
Pcna	0.149084	31.0372	1.0252	0.341127	0.519444	-6.23338
Mthfd2	0.410128	26.7752	1.98361	0.0898973	0.230179	-5.0375
Ctsd	0.162121	33.5638	1.20174	0.270528	0.45023	-6.04575
Cyr61	-0.296019	25.688	-1.61493	0.152633	0.314352	-5.54024
Bsg	0.638118	29.48	2.97796	0.0218643	0.0995391	-3.6093
Rps6ka3	NA	23.6919	NA	NA	NA	NA
Cfl1	-0.0785283	29.8153	-0.568571	0.588333	0.729969	-6.60788
NA..30	0.255441	25.2693	0.824141	0.450077	0.617852	-6.21
NA..31	-0.601809	24.0659	-1.74825	0.145287	0.304194	-5.06507
Fasn	-1.10782	33.8524	-7.12146	0.000242163	0.0140805	1.10532
Gstp1	-0.413717	28.3118	-2.7851	0.0285705	0.117004	-3.88564
Rpl13a	-1.00165	28.5356	-7.01174	0.000265617	0.0140811	1.01073
Serpinh1	0.0136824	32.3902	0.0807375	0.938028	0.964497	-6.78344
Hspa5	0.493284	33.9365	2.78092	0.0287381	0.117037	-3.89166
Hexb	0.56204	33.4747	2.53414	0.040715	0.143088	-4.24805
Prdx3	0.763627	26.4579	1.81623	0.114444	0.261	-5.26997
Vim	-0.00565851	35.4058	-0.0346643	0.973365	0.983307	-6.78645
NA..32	0.804619	25.6057	4.43756	0.00342328	0.0355508	-1.66156
Evi2a	NA	NA	NA	NA	NA	NA
NA..33	-0.0289256	32.5041	-0.192374	0.853194	0.912975	-6.76617
Ubl4a	NA	NA	NA	NA	NA	NA
C2	0.801379	30.8184	2.80565	0.0277617	0.114863	-3.85608
Gna11	NA	23.1379	NA	NA	NA	NA
Gnaq	1.46558	24.1056	4.15842	0.0321568	0.126092	-2.95841
Cst3	0.422115	28.4615	0.589769	0.574837	0.717753	-6.59461
Eno3	2.1103	27.6191	6.00752	0.000655155	0.0174456	0.0771507
Mfge8	0.342588	35.5504	2.1139	0.0744668	0.208447	-4.85312
Tgm2	NA	NA	NA	NA	NA	NA
Serpine1	-0.879714	32.7172	-5.70747	0.00087682	0.0196577	-0.227293
Ap1g1	0.497268	25.8181	1.21461	0.265898	0.445021	-6.0313
NA..34	0.404921	23.3218	2.24622	0.0615178	0.185779	-4.66375
Crabp2	-0.0702796	24.4054	-0.257651	0.810554	0.882776	-6.34866
Eif3a	0.177041	31.0588	0.864747	0.417293	0.594456	-6.38487
Furin	0.745633	27.1315	3.04539	0.0199337	0.0953969	-3.51337
Gja1	NA	NA	NA	NA	NA	NA
Ggta1	-0.0807776	26.6176	-0.312577	0.76418	0.853334	-6.73204
Pnp	0.396593	30.3499	2.27103	0.0593574	0.181793	-4.62807
Tsta3	0.0511779	27.0064	0.291868	0.779286	0.860996	-6.73906
Glb1	0.30351	29.2898	1.60557	0.154674	0.316431	-5.55249
Cat	1.10002	28.5852	6.21769	0.000537523	0.0163268	0.283131
Bcat1	-0.621842	31.0366	-2.32094	0.0552425	0.17464	-4.55618
Ppib	0.0700571	30.223	0.150975	0.884475	0.933908	-6.77421
Gsta4	0.282606	29.939	1.90786	0.100289	0.241648	-5.14343
Lta4h	0.4132	29.876	2.03941	0.0829318	0.220832	-4.95884
Impdh2	-0.500496	29.5069	-3.08036	0.019005	0.0920125	-3.46378
M6pr	1.60082	25.6885	6.37415	0.000465377	0.0157363	0.432709
Ccnb1	NA	NA	NA	NA	NA	NA
Tnfrsf1a	NA	23.1032	NA	NA	NA	NA
Tnfrsf1b	-0.460409	24.8168	-2.10947	0.0749447	0.20866	-4.85942
Mcm3	-0.440119	29.6749	-2.64268	0.0349048	0.13108	-4.09107
Ccnd1	NA	25.3278	NA	NA	NA	NA
Rps2	-0.667677	30.7953	-4.64587	0.00269624	0.0331545	-1.40938
Timp2	-0.170746	28.2462	-0.335796	0.747375	0.841354	-6.72363
NA..35	NA	NA	NA	NA	NA	NA
Lyn	NA	22.5463	NA	NA	NA	NA
Tln1	-0.582349	31.9374	-3.52815	0.0104733	0.0646347	-2.84078
Ezr	0.0541283	30.3529	0.334962	0.747975	0.841574	-6.72394
Msn	-0.0403092	33.355	-0.245188	0.813708	0.884855	-6.75314
Rdx	-0.0356626	30.55	-0.20513	0.84361	0.907059	-6.76331
Ctnna1	-0.405668	23.8429	-1.66233	0.150603	0.311867	-5.37844
Ptma	0.385834	26.4344	2.11598	0.0742427	0.2081	-4.85015
U2af2	0.0525833	26.5907	0.34698	0.739332	0.835015	-6.71937
Glud1	0.171376	29.8867	0.824571	0.438202	0.611657	-6.41964
Pik3r1	NA	23.5537	NA	NA	NA	NA
Psmd7	-0.011192	29.2405	-0.0681072	0.947704	0.970488	-6.7845
Pdgfra	0.463991	29.7056	2.14404	0.0712938	0.20174	-4.81014
Sars	-0.516342	30.6995	-2.5275	0.0411015	0.144034	-4.25765
Fkbp1a	NA	26.252	NA	NA	NA	NA
Man2a1	0.291708	32.9112	1.82247	0.113421	0.260018	-5.26142
Snrpb	0.297419	29.122	1.59703	0.15656	0.318799	-5.56365
Cd40	NA	NA	NA	NA	NA	NA
NA..36	-0.0634328	28.3098	-0.328448	0.752677	0.845033	-6.72635
Gna12	NA	22.6442	NA	NA	NA	NA
Gna13	NA	22.0876	NA	NA	NA	NA
Plaa	0.282908	29.9076	1.87437	0.105252	0.247575	-5.1899
Xrcc5	-0.744228	23.4136	-2.82059	0.0324057	0.126755	-3.82735
Rpl3	-0.770998	29.8429	-4.4494	0.00337656	0.0354791	-1.64704
H2afx	NA	NA	NA	NA	NA	NA
Pdia3	0.441147	33.5658	2.8661	0.0255202	0.109289	-3.76926
Mgat1	NA	NA	NA	NA	NA	NA
Gjb3	NA	NA	NA	NA	NA	NA
Aco1	-0.102745	28.6737	-0.633594	0.54752	0.695926	-6.5658
Lox	NA	NA	NA	NA	NA	NA
Apex1	0.710328	27.1814	1.46811	0.187743	0.358733	-5.72873
Adh5	-0.584469	28.5261	-4.16686	0.00471341	0.0420108	-1.9994
NA..37	0.482502	24.1967	1.01394	0.360466	0.539915	-5.8978
Adssl1	1.16984	23.5268	2.1025	0.110069	0.255149	-4.62129
Bgn	0.589489	29.0829	3.18296	0.0165381	0.0838592	-3.31899
Nap1l1	-0.123704	32.1765	-0.679043	0.520047	0.675086	-6.534
Atxn10	0.357577	30.1526	1.90484	0.100726	0.241917	-5.14762
NA..38	0.382981	27.7353	2.21835	0.0640413	0.190291	-4.70378
Prkcd	NA	NA	NA	NA	NA	NA
Pabpc1	-0.0857333	32.6917	-0.527268	0.615141	0.752	-6.63246
Ftl1	0.179699	30.9405	1.15848	0.286593	0.467233	-6.09357
Hexa	0.382859	31.269	2.28489	0.0581846	0.179963	-4.60813
Nedd8	NA	NA	NA	NA	NA	NA
Oat	0.648785	30.383	4.27748	0.0041305	0.0393534	-1.85996
Cdk4	-0.463644	22.4486	-1.31554	0.290693	0.471327	-5.37579
Ppic	0.261051	27.7903	0.754052	0.476677	0.639986	-6.47738
Fkbp4	0.0606927	31.3378	0.385784	0.711706	0.814942	-6.70354
F2r	NA	NA	NA	NA	NA	NA
Gna14	NA	NA	NA	NA	NA	NA
Hmgb2	0.424331	25.8541	1.85533	0.127127	0.278525	-4.93274
Aimp1	-0.282465	28.8302	-2.02244	0.0849909	0.222886	-4.98281
Prkar2b	-0.509712	27.6922	-1.54062	0.169563	0.335443	-5.63668
Slc6a1	NA	NA	NA	NA	NA	NA
Slc6a11	NA	NA	NA	NA	NA	NA
Akt1	NA	NA	NA	NA	NA	NA
Dbi	0.866924	24.1657	2.77881	0.028823	0.117125	-3.8947
Map2k1	-0.380692	25.1693	-0.96983	0.37182	0.550835	-6.17369
Areg	NA	24.2585	NA	NA	NA	NA
Ssb	-0.745805	28.0959	-3.52713	0.0104872	0.0646347	-2.84217
Drg1	-0.249728	24.4952	-0.767202	0.473808	0.636957	-6.35297
Serpinc1	0.452569	24.6788	1.34187	0.223667	0.401187	-5.88347
Nectin2	-0.198882	24.224	-0.436513	0.678659	0.797271	-6.56857
Kras	NA	NA	NA	NA	NA	NA
NA..39	NA	NA	NA	NA	NA	NA
NA..40	-0.228608	27.6844	-1.31019	0.233592	0.41186	-5.92109
Kif4	NA	NA	NA	NA	NA	NA
NA..41	0.574546	23.488	0.748573	0.499494	0.660796	-6.06715
Pola1	NA	23.4872	NA	NA	NA	NA
Prim2	NA	NA	NA	NA	NA	NA
Pola2	NA	NA	NA	NA	NA	NA
Ranbp1	-0.170799	27.6595	-0.847256	0.426305	0.603158	-6.40017
Mif	0.364641	28.5101	1.91178	0.0997226	0.241112	-5.13797
Ephx2	1.78462	24.5293	3.33709	0.0332502	0.12813	-3.32588
Ptpn11	-0.0218393	26.1062	-0.0829145	0.936361	0.964497	-6.78323
Rab3d	NA	NA	NA	NA	NA	NA
Rab5c	0.698823	24.1352	2.36467	0.0518784	0.167837	-4.49308
NA..42	0.509813	27.4446	2.02635	0.084512	0.222207	-4.97729
Rab21	NA	NA	NA	NA	NA	NA
Rab12	NA	NA	NA	NA	NA	NA
Rab22a	NA	NA	NA	NA	NA	NA
Rab23	NA	22.848	NA	NA	NA	NA
Rab24	NA	NA	NA	NA	NA	NA
Rab18	NA	NA	NA	NA	NA	NA
Rab20	NA	NA	NA	NA	NA	NA
Thbs1	-0.123946	33.5626	-0.88503	0.407017	0.586658	-6.36682
Plaur	0.175956	30.7245	1.30478	0.235323	0.412858	-5.92745
Fah	0.063559	30.2404	0.295428	0.776681	0.859897	-6.73788
Fbl	NA	23.8895	NA	NA	NA	NA
Canx	-0.107981	30.0141	-0.611206	0.561375	0.707939	-6.58075
Irs1	NA	NA	NA	NA	NA	NA
Ap1m1	0.606313	26.8068	3.99212	0.0058282	0.0464106	-2.22353
Prdx1	0.191764	33.0296	1.12613	0.299122	0.479379	-6.12858
Ptpn12	NA	NA	NA	NA	NA	NA
Folr1	1.14115	26.137	5.74214	0.000847319	0.0193394	-0.191478
Ldlr	-0.158469	30.5596	-0.940437	0.379905	0.558431	-6.31585
Rpl12	-0.0491221	30.8322	-0.270197	0.795205	0.872961	-6.74589
Fgf7	0.0357361	26.777	0.250877	0.809487	0.882575	-6.75155
Cpox	0.688257	25.5689	2.32215	0.0718352	0.20272	-4.35149
Bmpr1a	NA	NA	NA	NA	NA	NA
Gnl1	NA	23.0712	NA	NA	NA	NA
Acvr1	NA	NA	NA	NA	NA	NA
Fbln2	0.0332336	36.4873	0.249689	0.810368	0.882776	-6.75189
NA..43	-1.9224	27.3127	-0.999881	0.352371	0.530728	-6.25856
Lig1	NA	23.8873	NA	NA	NA	NA
Hspa9	-0.136259	29.322	-0.868832	0.415208	0.592685	-6.38126
Dnm2	-1.03053	24.1513	-1.16041	0.285861	0.466405	-6.09147
Man1a2	1.36846	27.4862	3.25152	0.015083	0.079915	-3.22287
Fyn	NA	21.6193	NA	NA	NA	NA
NA..44	NA	NA	NA	NA	NA	NA
Cap1	-0.431653	31.0689	-2.48026	0.0439655	0.149454	-4.326
Tkt	-0.135339	33.0143	-0.807432	0.447345	0.617776	-6.43407
Cd82	1.02041	26.7525	3.73288	0.0080541	0.055023	-2.56456
Vps26a	-1.34536	26.7812	-2.77711	0.0288917	0.117125	-3.89715
Rpl28	-1.25969	27.3265	-4.71734	0.00383381	0.0384677	-1.56561
Abca1	-0.880967	22.7014	-0.425965	0.689139	0.801872	-6.34133
Csk	NA	NA	NA	NA	NA	NA
Tnfsf9	-0.0295925	29.035	-0.162763	0.875542	0.927334	-6.77212
NA..45	NA	NA	NA	NA	NA	NA
Cd63	-0.142882	30.591	-0.323584	0.756195	0.848066	-6.72813
Eci1	0.291296	27.0929	1.5829	0.159727	0.323031	-5.58205
2002-09-01	-0.161162	30.9331	-1.00539	0.349901	0.528927	-6.25313
NA..46	-1.15996	24.021	-1.63376	0.156516	0.318799	-5.415
Stat5b	-0.795632	24.1564	-2.25752	0.12097	0.268722	-4.41674
Pura	0.265859	28.1895	1.31532	0.231959	0.411425	-5.91503
NA..47	0.23517	29.621	1.42986	0.198035	0.372235	-5.77639
Cct8	0.0208132	31.9799	0.125154	0.904102	0.942292	-6.77825
Gdf5	NA	NA	NA	NA	NA	NA
Msh2	-0.619348	25.7753	-1.21487	0.265804	0.445021	-6.03101
Hist1h1e	-0.400618	28.3155	-1.9815	0.0901715	0.230179	-5.04047
Hist1h1a	-0.35771	28.3025	-1.03545	0.336655	0.514899	-6.22305
Hist1h1b	-0.219422	29.6696	-1.19214	0.274028	0.453898	-6.05646
Hist1h1d	-0.149213	25.6189	-0.429423	0.683515	0.799514	-6.57201
Dck	-0.104783	27.2971	-0.707175	0.50349	0.662705	-6.51336
Itgav	0.83905	28.4055	4.44502	0.00339377	0.0354791	-1.65241
Akr1b1	-0.014117	30.0197	-0.0927326	0.928849	0.960288	-6.78225
Akr1b8	0.24252	26.1225	1.09399	0.312015	0.489099	-6.16269
Cfl2	NA	NA	NA	NA	NA	NA
Acadm	-0.180279	26.4132	-1.11991	0.301585	0.481773	-6.13524
Rangap1	0.505908	28.8584	1.49988	0.179568	0.348563	-5.68867
Cdkn1b	0.509175	23.9958	1.92015	0.134124	0.289279	-4.83023
Nsf	NA	NA	NA	NA	NA	NA
Vps4b	0.703767	26.005	1.11351	0.304133	0.483679	-6.14206
Psmc2	-0.241276	29.8443	-1.38466	0.210855	0.385587	-5.83187
Rab11b	0.490172	27.9227	1.37584	0.213439	0.388189	-5.84257
Adss	0.448174	30.6231	2.98331	0.0217039	0.0995391	-3.60167
Brcc3	0.270373	24.7941	1.42889	0.205943	0.380351	-5.67001
Nedd4	-0.271794	29.1731	-1.74398	0.126957	0.278447	-5.36833
Aldh2	-0.0189534	29.285	-0.123914	0.905047	0.942292	-6.77842
Aldh3a1	-0.103465	24.1718	-0.518773	0.623611	0.758337	-6.52485
Capza1	-0.122286	29.7016	-0.705295	0.504586	0.663607	-6.51476
Capza2	-0.0835713	28.7514	-0.385721	0.71175	0.814942	-6.70356
NA..48	-0.0223556	30.2955	-0.147332	0.887239	0.934954	-6.77483
NA..49	0.178937	30.8614	1.17036	0.282106	0.463189	-6.08056
NA..50	0.276571	25.0124	1.42682	0.198876	0.373476	-5.78015
NA..51	-0.351768	28.4484	-1.93367	0.0966219	0.237495	-5.10746
Igfbp6	-0.574817	29.0928	-3.84722	0.00697444	0.0506501	-2.41291
Rpl6	-1.03508	29.3856	-5.56055	0.00101534	0.0205772	-0.380963
Rplp1	-0.135988	29.3907	-0.768529	0.468595	0.635059	-6.46588
Rpl5	-0.197761	32.1435	-1.31946	0.230647	0.409448	-5.91013
Rpl13	-1.03713	28.8419	-4.22329	0.00440547	0.0406969	-1.92804
Rpia	-0.0744262	29.2801	-0.344763	0.740923	0.835962	-6.72022
Eif1	-0.295407	23.7444	-1.63429	0.14849	0.308106	-5.51479
Anxa5	0.746243	30.8245	4.59008	0.0028725	0.0344751	-1.47626
NA..52	NA	NA	NA	NA	NA	NA
Idua	1.95024	28.0096	4.11749	0.00500243	0.0424083	-2.06225
Lmna	0.158925	32.9114	1.1118	0.304816	0.483957	-6.14387
NA..53	-0.158427	24.1919	-0.488478	0.647385	0.774103	-6.44883
Cbr1	0.238078	24.4555	0.819926	0.440666	0.613859	-6.42357
Slc11a2	NA	NA	NA	NA	NA	NA
Hnrnpa1	-0.715886	25.4764	-1.52253	0.192726	0.365898	-5.33862
Pcyt1a	-0.418466	24.9621	-1.52863	0.172453	0.339512	-5.65205
Mcm4	-1.0002	32.2257	-2.29752	0.0571358	0.178453	-4.58993
Psma2	0.260512	31.6488	1.58632	0.158954	0.321782	-5.5776
NA..54	-0.000379738	27.5537	-0.00176678	0.998642	0.999123	-6.78713
Psen1	NA	NA	NA	NA	NA	NA
Cav1	NA	NA	NA	NA	NA	NA
Srp9	0.0417256	26.4169	0.137267	0.894885	0.938252	-6.77645
Ahcy	-1.27009	32.2891	-5.32196	0.0012959	0.0224299	-0.637135
Gdi1	0.608491	25.3106	2.87487	0.0252113	0.108414	-3.75669
Arsa	0.594174	28.2909	3.80267	0.00737497	0.0524583	-2.47176
Shmt1	-0.821395	30.263	-5.08082	0.00167085	0.0253176	-0.904583
Atp6v1a	0.218334	29.0754	1.48611	0.18307	0.352397	-5.70608
Atp6v1e1	-0.0510069	25.283	-0.196518	0.850078	0.911163	-6.76526
S100a11	0.0154223	29.8404	0.09504	0.927085	0.959419	-6.78201
Pa2g4	-0.747715	30.7653	-3.77938	0.00759443	0.0534699	-2.50266
Fmod	-1.14042	29.8148	-7.8838	0.000131263	0.0122813	1.7263
Cast	0.168265	25.017	0.763804	0.471222	0.636779	-6.46965
Rab7a	0.771665	26.8322	2.48579	0.0436196	0.14901	-4.318
Rpl9	-0.924258	27.5667	-4.18687	0.00460155	0.0419185	-1.97403
Plcb3	-0.0873967	27.0589	-0.38692	0.710904	0.814942	-6.70305
Gla	0.797938	28.5901	4.4931	0.00321017	0.0354791	-1.59366
Hsd17b4	1.01909	27.0447	5.8868	0.000735715	0.0179774	-0.0438483
Ccl9	-0.503179	28.9444	-2.11058	0.0748247	0.208605	-4.85784
Dynlt1	-0.791633	24.8911	-2.856	0.0258812	0.109704	-3.78376
Gss	0.298273	27.3658	1.81602	0.114478	0.261	-5.27026
Hdgf	0.115098	27.8071	0.196125	0.850373	0.911163	-6.76535
Atp6v0d1	NA	NA	NA	NA	NA	NA
Slc25a5	NA	NA	NA	NA	NA	NA
Mnat1	NA	NA	NA	NA	NA	NA
Kpna2	-0.94968	28.4722	-6.76029	0.000329739	0.0145023	0.788643
Pold1	-0.93707	24.9033	-3.68817	0.00852505	0.0571178	-2.62438
Polr1c	-0.677025	25.8164	-1.53574	0.170734	0.337408	-5.64295
Usp10	-0.0584388	24.1819	-0.134669	0.897545	0.940033	-6.66663
Pkm	-0.325642	31.6564	-2.43411	0.0469629	0.157835	-4.39274
NA..55	0.627074	24.288	2.63084	0.035494	0.132117	-4.10818
S1pr2	NA	NA	NA	NA	NA	NA
Upp1	NA	NA	NA	NA	NA	NA
Efnb1	2.50271	23.9843	6.0356	0.00509191	0.0428174	-1.38715
Efnb2	NA	NA	NA	NA	NA	NA
Ndst2	0.594748	23.5749	2.58475	0.0378893	0.137101	-4.17483
Tmem165	NA	NA	NA	NA	NA	NA
Mmp14	2.84033	26.4973	6.16128	0.000566571	0.0163268	0.228417
Pitpnb	-0.64706	24.808	-1.67641	0.175848	0.344237	-5.11093
Slc16a1	1.01224	26.5369	3.35941	0.0130658	0.072805	-3.07271
Rab2a	NA	23.8819	NA	NA	NA	NA
Anapc1	0.261995	23.8467	1.37339	0.232191	0.411486	-5.64685
Cnbp	NA	25.2124	NA	NA	NA	NA
NA..56	NA	22.8082	NA	NA	NA	NA
Idh2	-0.711846	28.7094	-2.5093	0.0421812	0.145291	-4.28398
Stom	0.733518	27.1451	4.28488	0.00409445	0.0391897	-1.8507
Msh6	-1.77101	24.8457	-3.25808	0.0250275	0.108197	-3.24394
Rad23b	0.537414	26.7693	2.5894	0.03764	0.136902	-4.1681
Faf1	0.598669	23.4625	1.41196	0.203027	0.377179	-5.79848
St3gal1	0.33827	28.5604	1.22533	0.262093	0.442097	-6.0192
Ephb3	0.625661	25.0074	0.905721	0.396729	0.575423	-6.34807
Psmc4	0.0173919	28.5624	0.0904338	0.930607	0.960672	-6.78249
Galc	0.902036	26.4059	2.50731	0.0423008	0.145461	-4.28686
Adsl	0.0848812	31.3148	0.508494	0.627544	0.758927	-6.64308
Ddx6	0.521379	28.1913	3.60283	0.00950951	0.0613744	-2.73934
Adprh	0.412993	25.8824	1.09186	0.319279	0.495993	-6.05142
Pltp	0.176523	33.3303	1.13643	0.295084	0.475846	-6.1175
NA..57	-0.318167	27.6969	-2.39822	0.0494404	0.162701	-4.44462
Sh3bp1	NA	NA	NA	NA	NA	NA
Rab8a	0.272728	24.2153	0.605464	0.564963	0.711044	-6.5845
NA..58	0.448301	24.0852	1.83334	0.111661	0.257688	-5.24649
Lrpap1	1.10752	25.2988	3.32326	0.0137072	0.0749205	-3.12287
NA..59	NA	NA	NA	NA	NA	NA
Atp5g3	NA	NA	NA	NA	NA	NA
Cda	-0.250838	26.4181	-0.707906	0.503064	0.662705	-6.51282
Cks2	NA	NA	NA	NA	NA	NA
Usp5	-0.138402	31.2584	-0.829539	0.435576	0.610192	-6.41541
Atp5b	0.916937	29.9754	5.78877	0.000809385	0.0186788	-0.14357
Bace1	NA	NA	NA	NA	NA	NA
Sssca1	0.409232	27.5155	1.90095	0.101293	0.241917	-5.15302
Fus	-0.792579	23.1065	-1.77959	0.128535	0.280438	-5.22632
Ncstn	0.591019	26.1987	1.40612	0.204679	0.379269	-5.80565
Atp6v1d	NA	NA	NA	NA	NA	NA
Erp29	0.180713	24.2631	0.764235	0.475439	0.638737	-6.35535
Actn4	-0.0235005	35.2446	-0.158663	0.878647	0.930039	-6.77286
Snrpa1	-0.109655	27.1122	-0.505303	0.629666	0.759873	-6.64485
Tm9sf2	NA	NA	NA	NA	NA	NA
Loxl2	-0.32212	32.3921	-2.09499	0.0765298	0.211654	-4.88002
Nadk	0.109998	23.4496	0.413066	0.697923	0.808921	-6.48763
Rasa2	NA	NA	NA	NA	NA	NA
B3gat3	1.03788	25.7328	3.56581	0.00997461	0.0627796	-2.78953
Plscr4	NA	NA	NA	NA	NA	NA
Smpdl3b	0.713168	31.5739	3.98519	0.00587799	0.0465977	-2.23251
Eef2	-0.141853	34.8483	-0.857045	0.421244	0.598853	-6.39164
Ptpa	0.642776	27.0775	2.20258	0.0655149	0.193287	-4.72639
Adamts10	NA	NA	NA	NA	NA	NA
Ctdspl	NA	23.3719	NA	NA	NA	NA
Ctdsp1	NA	22.8283	NA	NA	NA	NA
Fam207a	0.0203869	23.897	0.108106	0.91765	0.951552	-6.67036
NA..60	0.135751	25.9377	0.717924	0.497255	0.659093	-6.50529
Tbc1d10a	NA	NA	NA	NA	NA	NA
Tnks1bp1	0.578243	26.5683	2.18123	0.0675648	0.196194	-4.75696
Gmeb2	0.626886	22.3589	1.77872	0.185472	0.355373	-4.89425
Nup43	0.107801	24.2304	0.187588	0.859113	0.917799	-6.42599
Zdhhc2	NA	NA	NA	NA	NA	NA
Eif5	-0.479633	28.0432	-2.60793	0.0366643	0.135021	-4.14131
Sf3b6	-0.534798	26.0192	-2.06179	0.0802924	0.216556	-4.92716
Arpc4	-0.0809093	29.897	-0.489586	0.640169	0.767242	-6.6534
Ruvbl1	0.0942541	31.3126	0.592357	0.573201	0.717192	-6.59296
Eif3e	0.0767199	29.4793	0.373158	0.720646	0.821505	-6.70886
Pcbp1	-0.0592406	28.9991	-0.263391	0.800227	0.875697	-6.74793
Pdxp	NA	23.0222	NA	NA	NA	NA
Gabarapl2	NA	NA	NA	NA	NA	NA
NA..61	-1.34805	25.4354	-4.19722	0.00454487	0.0417686	-1.96094
Actb	-0.241347	35.8285	-1.74698	0.126411	0.277543	-5.36426
Rac3	NA	NA	NA	NA	NA	NA
Cdc42	-0.292728	29.769	-1.38856	0.209718	0.385587	-5.82711
NA..62	NA	NA	NA	NA	NA	NA
NA..63	NA	NA	NA	NA	NA	NA
Eif4a1	0.226747	31.2851	1.30346	0.235749	0.412858	-5.92901
Rps20	-1.30951	29.5117	-8.31191	9.50536e-05	0.0105176	2.04909
Megf8	NA	NA	NA	NA	NA	NA
Dnajc5	0.85123	24.0678	3.35687	0.0131098	0.072805	-3.07623
Rab5b	NA	NA	NA	NA	NA	NA
Cks1b	NA	NA	NA	NA	NA	NA
Rab10	0.500389	25.961	2.36582	0.0517926	0.167821	-4.49142
Rab8b	NA	24.5847	NA	NA	NA	NA
Ube2m	NA	NA	NA	NA	NA	NA
Ube2n	0.391231	24.8844	0.543512	0.61182	0.750231	-6.41683
Actr2	0.0472227	31.395	0.29744	0.775211	0.859186	-6.73722
Actr1a	-0.130227	29.4598	-0.529503	0.613674	0.751595	-6.63118
Cops2	0.302274	30.3496	2.15166	0.0705126	0.200898	-4.79925
Arf3	NA	NA	NA	NA	NA	NA
Arl1	NA	NA	NA	NA	NA	NA
Abce1	-1.58994	28.412	-10.3687	2.40164e-05	0.00831369	3.38128
Psme3	0.239059	29.2252	1.22683	0.261564	0.441681	-6.0175
Magoh	-0.185616	28.0648	-0.683103	0.517636	0.673984	-6.53107
Rpl27	-0.669897	30.2336	-4.45944	0.0033375	0.0354791	-1.63475
Pcbd1	0.453324	23.29	2.25623	0.0676335	0.196194	-4.58763
Rpl37a	NA	NA	NA	NA	NA	NA
Naa20	0.788372	25.8702	1.79207	0.118489	0.266055	-5.30301
Arf4	0.680268	23.8443	2.52311	0.0711467	0.201686	-4.15224
Vbp1	-0.819927	28.3391	-1.55684	0.165725	0.332004	-5.61581
NA..64	NA	NA	NA	NA	NA	NA
Snn	NA	NA	NA	NA	NA	NA
Copz1	-1.52956	25.8856	-4.58531	0.00288814	0.0344751	-1.482
Gng11	NA	NA	NA	NA	NA	NA
Ufm1	NA	NA	NA	NA	NA	NA
Wdr5	0.256202	25.8814	1.31179	0.23308	0.411655	-5.91919
Ap1s1	0.178404	24.4839	0.674373	0.540396	0.692573	-6.12435
Nutf2	0.838111	27.5068	3.87778	0.00671347	0.0503389	-2.3727
NA..65	-0.235903	30.8169	-1.50957	0.17714	0.346058	-5.67636
Ywhag	0.744306	32.0195	3.51511	0.0106522	0.065217	-2.85856
Timm13	0.223446	29.4588	1.36058	0.217981	0.393692	-5.86101
Rps7	-1.2421	29.6928	-8.16093	0.00010634	0.0105176	1.93726
Ppp1ca	0.0714937	30.4989	0.347824	0.738726	0.834785	-6.71904
Ppp1cb	0.201122	26.4028	1.00797	0.348749	0.527568	-6.25057
Psmc1	-0.144294	28.2401	-0.858987	0.420245	0.597842	-6.38994
Psmc5	0.0273288	29.0172	0.173627	0.867328	0.921924	-6.77005
Rps8	-0.827604	31.5456	-4.80273	0.00226194	0.0309082	-1.22397
Rps15a	-1.44874	28.9241	-3.86052	0.0068595	0.0503434	-2.39539
Ywhae	0.207778	34.3505	1.47593	0.185701	0.355485	-5.71891
Rps14	-2.10651	29.5918	-5.46272	0.00112118	0.0211492	-0.484998
Rps23	-0.449125	29.2416	-1.11981	0.301624	0.481773	-6.13534
Rps11	-0.73134	30.2631	-3.99485	0.00580868	0.0464106	-2.21999
Rps13	-1.61627	29.4239	-7.16677	0.00023317	0.0140805	1.14399
Snrpe	0.0904564	28.6575	0.477373	0.648393	0.774863	-6.65988
Snrpf	0.200905	28.8129	1.11132	0.305007	0.483957	-6.14438
Snrpg	0.0063329	27.3662	0.031831	0.975541	0.984548	-6.78656
Lsm3	-0.612873	27.3687	-3.44202	0.0117189	0.0693452	-2.95871
Snrpd1	0.221459	30.0442	1.34808	0.221764	0.399137	-5.87603
Snrpd2	-0.141261	29.3028	-0.541954	0.605533	0.745078	-6.62392
Snrpd3	0.141273	28.8126	0.707702	0.503183	0.662705	-6.51297
Lsm5	-1.3048	24.6243	-7.66432	0.000155768	0.01314	1.5538
Arf6	NA	23.4352	NA	NA	NA	NA
Psmc6	-0.218418	29.7073	-1.29586	0.238206	0.41541	-5.93793
Polr2g	NA	NA	NA	NA	NA	NA
Rab11a	NA	NA	NA	NA	NA	NA
Ypel5	NA	NA	NA	NA	NA	NA
Rps4x	-1.03186	29.8887	-5.66337	0.000916027	0.0196735	-0.273094
Ppp2cb	-0.109128	24.968	-0.309639	0.779585	0.860996	-6.18768
Ap2s1	-0.292124	25.9281	-2.08462	0.077686	0.21228	-4.89476
Hpcal1	0.224869	23.6094	0.765541	0.490482	0.652319	-6.05345
Rps6	-0.947556	30.4645	-4.03141	0.0055543	0.0449244	-2.17273
Mtpn	NA	24.862	NA	NA	NA	NA
Hist1h4a	-0.29378	33.6666	-1.48151	0.184254	0.353693	-5.71188
Atp6v1b2	-0.122294	27.457	-0.704355	0.505134	0.663607	-6.51546
Rab1A	0.23791	27.6545	0.740571	0.484287	0.647691	-6.48793
Ran	0.118782	29.7035	0.41612	0.690428	0.802024	-6.69005
Rpl23	-0.656478	25.6638	-3.01279	0.0208431	0.0979436	-3.55969
Rap1a	0.650528	29.8827	3.73455	0.00803709	0.055023	-2.56233
Rps15	-1.15089	29.9368	-6.42346	0.000444958	0.0157363	0.479195
NA..66	-1.16873	29.6514	-4.56441	0.00295786	0.0351056	-1.50719
Rps26	-0.798914	28.7442	-3.8108	0.00730002	0.0522833	-2.461
Fau	-2.07058	26.7883	-3.0714	0.0192385	0.0927106	-3.47648
Elob	-1.12424	26.2868	-4.12526	0.00495566	0.0421841	-2.05233
Gnb1	0.254542	29.2053	1.77533	0.121374	0.269043	-5.32582
Polr2l	NA	NA	NA	NA	NA	NA
Rbx1	-0.143891	27.1197	-1.07657	0.31919	0.495993	-6.1809
Gnb2	0.305574	28.6718	1.43548	0.196492	0.37034	-5.76943
Rpl30	-0.614803	29.1568	-3.6511	0.00893823	0.0591233	-2.67418
Rpl39	-0.509501	26.2321	-0.962621	0.383117	0.561959	-5.94721
Cycs	1.63204	27.6305	3.31591	0.0138416	0.0752781	-3.13308
Rpl31	-1.7885	26.7687	-6.90907	0.00028992	0.0143693	0.920944
Rps3	-0.702197	31.3141	-3.31562	0.0138471	0.0752781	-3.13349
Rpl32	-0.514474	27.7208	-2.8793	0.0250568	0.108197	-3.75034
Rpl8	-0.992904	27.8822	-6.55131	0.000396567	0.0151642	0.598302
Cacng7	NA	NA	NA	NA	NA	NA
Ybx1	-0.387229	29.6891	-2.5163	0.0417623	0.144834	-4.27385
Pfn1	-0.912259	27.8453	-4.65527	0.00266776	0.0331545	-1.39817
Rps27a	0.137019	33.8524	0.829711	0.435486	0.610192	-6.41527
Rac1	NA	NA	NA	NA	NA	NA
Pafah1b1	-0.396292	28.7372	-2.38707	0.0502373	0.164579	-4.46073
Hspa8	0.237796	35.5814	1.53157	0.171741	0.33843	-5.64829
Vamp3	1.78587	26.7064	6.16823	0.000562899	0.0163268	0.23518
Tpt1	-0.291143	27.1485	-0.633444	0.547612	0.695926	-6.5659
Dnaja1	0.0954491	30.0528	0.499138	0.633775	0.761777	-6.64823
Hspd1	0.497983	33.2716	2.66663	0.0337443	0.12813	-4.05648
Eif4e	-0.228746	27.3947	-1.51977	0.174618	0.342799	-5.66337
Mapk1	0.0765878	27.0776	0.307988	0.767518	0.855222	-6.73364
Ppp1cc	-0.331331	25.7448	-1.78886	0.119038	0.266711	-5.30739
Gnas	0.305179	26.6239	1.54433	0.168677	0.334935	-5.63191
Ywhaz	0.171719	35.1195	0.782482	0.460895	0.628135	-6.45462
Sumo1	-0.0688609	24.2474	-0.183628	0.862047	0.91819	-6.56748
Dynll1	0.185682	25.9651	1.07145	0.321325	0.498054	-6.18621
Eif5a	-0.198297	28.6206	-0.901962	0.398583	0.577415	-6.3515
Actg1	-0.423534	26.6506	-1.65476	0.152148	0.314352	-5.38815
Rps17	-0.979919	29.891	-6.21831	0.000537215	0.0163268	0.283728
Rala	0.901346	27.4715	4.3577	0.00375772	0.0378874	-1.76004
Rps10	-1.91635	29.2377	-6.42232	0.000445417	0.0157363	0.478127
NA..67	0.208684	25.8186	1.32588	0.22863	0.40777	-5.90253
Ppp2ca	-0.202612	29.9663	-1.3091	0.233941	0.412125	-5.92238
Csnk2b	-0.895904	25.1832	-4.90136	0.00202907	0.0286692	-1.10934
Rpl22	NA	NA	NA	NA	NA	NA
Actc1	-0.549669	33.3015	-2.56956	0.0387151	0.13821	-4.1968
Ube2l3	-0.939492	23.7294	-2.66571	0.0868163	0.226312	-4.04267
Rack1	-0.134024	31.66	-0.712868	0.500182	0.660864	-6.5091
Prkacb	NA	21.8919	NA	NA	NA	NA
Tuba4a	-0.147267	27.1862	-0.688068	0.514697	0.672767	-6.52746
Tuba1a	-1.10659	24.2164	-3.1464	0.0216007	0.0995391	-3.40076
Tubb4b	-0.368245	33.681	-2.40752	0.0487861	0.161095	-4.43118
Tuba1c	-0.521587	28.5958	-1.94947	0.0944422	0.235482	-5.08538
Hist1h3a	-0.0690397	29.4137	-0.22728	0.827038	0.895598	-6.75791
Ywhah	-0.107231	30.4703	-0.799071	0.451854	0.619473	-6.44101
Sbds	NA	NA	NA	NA	NA	NA
Kpnb1	-0.255528	32.5676	-1.61457	0.152711	0.314352	-5.54071
Lrig1	NA	NA	NA	NA	NA	NA
Psmb7	0.146693	30.2613	0.606354	0.564405	0.710898	-6.58392
Plxna1	0.998228	27.8991	4.73372	0.0024426	0.0321094	-1.30507
Pkn1	NA	NA	NA	NA	NA	NA
St6galnac2	-0.147586	23.1534	-0.427989	0.684499	0.799514	-6.5727
Vamp7	NA	NA	NA	NA	NA	NA
Pebp1	-0.19367	26.7765	-1.21609	0.26537	0.445021	-6.02964
Stam	NA	NA	NA	NA	NA	NA
Tial1	NA	NA	NA	NA	NA	NA
Hnrnph2	NA	NA	NA	NA	NA	NA
NA..68	NA	NA	NA	NA	NA	NA
Rock2	-0.523187	25.1171	-0.760585	0.473018	0.636957	-6.47221
Smad1	NA	NA	NA	NA	NA	NA
Hint1	0.566633	25.7628	2.42942	0.0472796	0.158643	-4.39952
Nfyc	NA	NA	NA	NA	NA	NA
Ufd1	NA	NA	NA	NA	NA	NA
Elavl1	NA	NA	NA	NA	NA	NA
Usp9x	-1.2727	25.4299	-1.89735	0.10182	0.241969	-5.15802
NA..69	0.669446	21.9002	1.16623	0.314092	0.491611	-5.67679
Slc7a3	NA	NA	NA	NA	NA	NA
Erbb2	NA	21.4004	NA	NA	NA	NA
Rit1	NA	NA	NA	NA	NA	NA
Ext2	0.295725	32.4688	2.16862	0.0688067	0.198013	-4.77501
Slc9a3r1	-0.678304	24.2394	-1.19928	0.278313	0.459139	-5.93616
Stx4	NA	NA	NA	NA	NA	NA
Vasp	0.0114604	24.2306	0.0676431	0.948059	0.970488	-6.78454
Sparcl1	1.62194	33.0056	8.243	0.000100027	0.0105176	1.99831
Siae	0.829709	25.769	2.28439	0.058226	0.179963	-4.60884
Naca	0.234079	29.5382	1.25752	0.250946	0.429337	-5.98245
Casp3	-0.565109	27.7186	-3.47863	0.0111708	0.0672515	-2.90846
Urod	-0.601656	24.6273	-2.18803	0.0844338	0.222207	-4.64167
Ctps1	0.205873	28.3951	0.727875	0.491529	0.652885	-6.49772
Gaa	0.826058	31.6293	5.89959	0.000726675	0.0179774	-0.0309388
Cct7	-0.19829	31.2525	-1.37515	0.213645	0.388224	-5.84341
Cct2	-0.391344	31.4588	-2.58034	0.0381271	0.137203	-4.18121
Cct4	-0.279787	31.0518	-1.95036	0.0943209	0.235473	-5.08413
Cct5	-0.138003	31.5204	-0.919953	0.389765	0.568898	-6.33497
Cct6a	-0.283282	31.6049	-1.85189	0.108718	0.253431	-5.22095
Cct3	-0.0871939	31.9867	-0.465186	0.656653	0.78143	-6.66619
Nucb2	0.537569	26.8023	3.7839	0.00755128	0.053347	-2.49666
Tgfbi	-0.195403	35.1598	-1.13903	0.294073	0.475693	-6.1147
Sgcd	NA	NA	NA	NA	NA	NA
Sgcb	NA	NA	NA	NA	NA	NA
Tnfrsf26	NA	23.259	NA	NA	NA	NA
NA..70	0.021036	24.5295	0.0817095	0.937697	0.964497	-6.67326
Phf5a	0.425239	26.7827	2.11209	0.0746621	0.208605	-4.8557
Tubg1	NA	NA	NA	NA	NA	NA
Cbx1	-0.659084	25.3981	-3.34298	0.0170424	0.085294	-3.15002
Arf1	0.312341	27.7221	1.3497	0.221271	0.398595	-5.87409
Arf5	0.833942	26.01	2.33792	0.0539103	0.172529	-4.53169
Erh	-0.0621916	24.6428	-0.375649	0.718878	0.81994	-6.70783
Ap2m1	NA	NA	NA	NA	NA	NA
Rhog	1.2592	26.0723	2.76202	0.0295085	0.119008	-3.91887
NA..71	-1.0599	26.0259	-4.8165	0.00583205	0.0464106	-1.71926
Serpinf1	-0.265712	37.3046	-1.93605	0.0962903	0.237296	-5.10414
NA..72	0.377115	27.7987	1.96284	0.0926349	0.233498	-5.06664
Mcm2	-0.357183	30.262	-1.95346	0.0938985	0.235231	-5.07978
Mcm6	-0.0785041	31.3554	-0.511286	0.625691	0.75871	-6.64152
Csrp1	NA	NA	NA	NA	NA	NA
Nxn	-0.272238	26.5005	-2.07239	0.0790711	0.214961	-4.91212
Rhod	NA	23.4917	NA	NA	NA	NA
Rps3a	-0.937676	31.3829	-5.9266	0.000707985	0.0179452	-0.00374028
Atp1b3	0.653491	27.1743	2.29758	0.0571312	0.178453	-4.58985
NA..73	NA	NA	NA	NA	NA	NA
NA..74	-0.170787	24.3445	-0.631352	0.565206	0.711044	-6.1554
Anxa11	NA	24.7928	NA	NA	NA	NA
Vps45	NA	NA	NA	NA	NA	NA
Pla2g5	NA	NA	NA	NA	NA	NA
Anxa4	1.01975	25.7781	3.16548	0.0169327	0.0851556	-3.34358
Bop1	-0.935484	25.7485	-3.76627	0.00772105	0.0539953	-2.52008
Smad5	NA	NA	NA	NA	NA	NA
Ext1	0.297339	32.0451	1.92206	0.0982548	0.239045	-5.12366
Cmklr1	NA	NA	NA	NA	NA	NA
Ppp4c	0.0940496	26.5328	0.460912	0.659563	0.783702	-6.66837
Smad4	NA	NA	NA	NA	NA	NA
Aurka	NA	NA	NA	NA	NA	NA
Gclc	0.347336	27.8084	2.32359	0.0550327	0.174242	-4.55236
Smarcc1	0.233836	28.0859	0.93855	0.380806	0.558963	-6.31762
Tep1	NA	NA	NA	NA	NA	NA
Polr2c	NA	24.5498	NA	NA	NA	NA
Wbp2	0.538569	23.8371	3.87319	0.00675203	0.0503434	-2.37874
NA..75	NA	NA	NA	NA	NA	NA
NA..76	-0.649804	32.4698	-3.87093	0.00677102	0.0503434	-2.3817
NA..77	0.281758	31.1266	1.44527	0.193829	0.366985	-5.75727
NA..78	-0.0683591	30.5662	-0.440181	0.673764	0.795232	-6.67866
G3bp1	0.08921	29.0041	0.419937	0.687772	0.801373	-6.68828
NA..79	NA	NA	NA	NA	NA	NA
Casp7	0.335506	23.5269	1.2698	0.279139	0.460136	-5.56696
Bmp1	-0.0192109	32.7882	-0.122314	0.906266	0.942292	-6.77865
NA..80	-0.269149	32.7445	-1.76642	0.122935	0.27077	-5.33792
NA..81	NA	NA	NA	NA	NA	NA
Tubb5	-0.520651	31.7897	-3.10015	0.0184999	0.0899865	-3.43576
Psmb4	0.413025	31.2663	2.71589	0.0314824	0.124788	-3.98537
Rplp2	-0.149917	30.1725	-0.986377	0.358485	0.538765	-6.27181
NA..82	-0.20027	23.6285	-0.507419	0.635014	0.762767	-6.29835
Stx2	NA	NA	NA	NA	NA	NA
Gabpa	0.0888782	24.3891	0.268227	0.800021	0.875697	-6.40446
Cpe	0.433419	34.108	2.7325	0.0307561	0.122142	-3.96142
Il6st	0.044121	27.3173	0.124897	0.904299	0.942292	-6.77829
Cd80	NA	NA	NA	NA	NA	NA
G6pdx	-0.873535	28.5928	-4.475	0.00327796	0.0354791	-1.61573
Col8a1	-1.29938	28.2759	-7.07239	0.000252349	0.0140805	1.06319
Axl	-0.892196	27.5133	-1.69076	0.137005	0.293662	-5.43985
Hnrnpul2	-0.287692	24.3462	-0.528586	0.614275	0.751827	-6.63171
Top2a	NA	NA	NA	NA	NA	NA
NA..83	1.32233	25.5584	5.4004	0.00119505	0.0215486	-0.551997
Vcp	0.145326	33.5451	0.835682	0.432345	0.607565	-6.41016
Aqp1	0.890953	28.8414	5.15687	0.00154088	0.0240633	-0.8193
Uba1	-0.335384	31.3701	-1.97879	0.0905252	0.230418	-5.04427
Jup	NA	NA	NA	NA	NA	NA
Nucb1	0.260005	36.8068	1.77537	0.121366	0.269043	-5.32576
Tpsab1	0.915116	34.0164	5.23753	0.00141525	0.0238982	-0.72979
Mmp11	NA	NA	NA	NA	NA	NA
Epha2	0.590808	30.0992	2.66677	0.0337374	0.12813	-4.05627
NA..84	NA	NA	NA	NA	NA	NA
Cdk7	-0.322754	22.523	-1.32366	0.246995	0.42473	-5.56954
Atp5a1	0.611306	25.2346	0.821059	0.444886	0.615681	-6.30847
Thbs2	0.540623	35.6031	3.50111	0.010848	0.0658813	-2.87769
Rela	-0.60851	24.6758	-2.6415	0.0349631	0.13108	-4.09278
Smpd1	0.526247	29.1184	3.57359	0.00987493	0.0627224	-2.77897
Yes1	1.0834	25.084	2.93566	0.0231766	0.102988	-3.66968
Top1	-0.30305	26.4738	-1.90253	0.101063	0.241917	-5.15083
Col6a1	0.839205	35.1654	5.43796	0.0011499	0.0211492	-0.511548
Rcn1	0.413929	27.9913	2.14774	0.0709135	0.201488	-4.80486
Hspg2	-0.0453308	34.3839	-0.267643	0.797088	0.873514	-6.74667
Fabp5	NA	NA	NA	NA	NA	NA
Btc	NA	NA	NA	NA	NA	NA
Eif5b	-1.02632	27.6689	-3.13027	0.0177589	0.0869519	-3.39321
Cab39	0.378098	25.6603	1.38507	0.210736	0.385587	-5.83137
Hbegf	NA	NA	NA	NA	NA	NA
Aplp2	NA	23.5242	NA	NA	NA	NA
Clu	0.529912	34.58	3.42565	0.0119732	0.0704486	-2.98122
Anxa7	NA	24.3347	NA	NA	NA	NA
Igfbp5	0.140078	25.7488	0.440567	0.673498	0.795232	-6.67848
Igf2r	0.0532096	31.9726	0.212904	0.837784	0.90253	-6.76148
Lgals3bp	0.267058	35.7843	1.77029	0.122255	0.269558	-5.33267
Plk1	NA	NA	NA	NA	NA	NA
Cnn2	NA	NA	NA	NA	NA	NA
Lyar	-1.82828	22.4737	-5.04418	0.00173782	0.0258541	-0.945988
Eps8	-0.038873	24.8686	-0.0876192	0.93276	0.961938	-6.78278
Cd36	NA	NA	NA	NA	NA	NA
Ids	0.395307	27.1577	2.81642	0.0273476	0.113829	-3.84059
Slc7a1	0.500086	27.5653	2.09279	0.0767734	0.211764	-4.88315
NA..85	NA	NA	NA	NA	NA	NA
Gipr	NA	NA	NA	NA	NA	NA
Vgf	0.123876	27.4089	0.777922	0.463402	0.630077	-6.45832
Npepps	0.119221	29.2924	0.544807	0.603676	0.743382	-6.62223
Pepd	0.366873	29.0514	1.57164	0.162293	0.327264	-5.59666
St3gal2	0.34311	23.7778	1.45402	0.191477	0.364191	-5.74636
Rpusd2	0.270855	22.6616	0.756801	0.485747	0.649226	-6.2658
Hnrnpab	-0.548851	28.1668	-3.4195	0.0120704	0.0706206	-2.9897
Pi4k2a	NA	NA	NA	NA	NA	NA
Cdon	-1.26525	27.4926	-2.54786	0.0399278	0.141278	-4.22819
NA..86	NA	NA	NA	NA	NA	NA
Osbp	-0.125996	26.2634	-0.170398	0.869767	0.923727	-6.77068
Glmn	0.769675	24.4271	2.30113	0.05684	0.178065	-4.58474
Plekhf1	NA	NA	NA	NA	NA	NA
Cul4a	NA	NA	NA	NA	NA	NA
Abraxas2	NA	NA	NA	NA	NA	NA
NA..87	NA	NA	NA	NA	NA	NA
Plbd2	0.296425	30.8066	1.87633	0.104955	0.247575	-5.18718
Sppl2b	NA	NA	NA	NA	NA	NA
Disp1	NA	NA	NA	NA	NA	NA
Rpa2	-0.24443	27.7979	-1.54561	0.168374	0.334734	-5.63027
Hp1bp3	1.24122	26.3792	6.53733	0.000401556	0.0151642	0.585383
Mpzl1	NA	NA	NA	NA	NA	NA
Shmt2	0.404719	31.0531	2.45308	0.0457061	0.15436	-4.36531
Srsf10	-0.418149	24.2114	-1.62839	0.157654	0.319772	-5.42185
Ttyh2	0.736583	27.6725	2.26271	0.0600736	0.182951	-4.64005
Myl12b	-0.994877	26.285	-2.22525	0.0634069	0.189491	-4.69387
Gmps	-0.976395	28.8943	-5.02146	0.00178085	0.0260481	-0.971764
Mat2a	-0.510808	28.0027	-2.0858	0.0775529	0.21228	-4.89308
Ric8a	NA	NA	NA	NA	NA	NA
Pde12	-0.37237	24.7702	-1.19143	0.281146	0.462344	-5.94481
Zc3h15	NA	NA	NA	NA	NA	NA
Usp39	-0.411486	26.0479	-1.35468	0.219761	0.396218	-5.86812
Llgl2	NA	NA	NA	NA	NA	NA
Pdlim7	NA	NA	NA	NA	NA	NA
Fam98a	NA	24.3404	NA	NA	NA	NA
Atp6ap1	0.491177	31.4242	3.12894	0.0177911	0.0869519	-3.39509
Uba3	-0.226608	28.0741	-1.50422	0.178477	0.347277	-5.68316
Snx16	-0.443534	22.8977	-1.25848	0.307805	0.486168	-5.4344
Sdcbp	0.0647266	24.855	0.392541	0.709046	0.814942	-6.58906
Qsox2	0.241866	27.5905	0.978534	0.362074	0.541028	-6.27944
Nek7	NA	NA	NA	NA	NA	NA
Extl2	-0.169319	30.5285	-1.09695	0.31081	0.487946	-6.15958
Pomk	0.554439	22.7658	1.2535	0.252315	0.431112	-5.98707
Dnpep	-0.0231551	30.4968	-0.121822	0.906641	0.942292	-6.77872
Uap1l1	0.764318	28.1142	3.88672	0.00663924	0.0501444	-2.36098
NA..88	NA	NA	NA	NA	NA	NA
Srsf6	-0.6664	27.4019	-2.39187	0.0564873	0.177495	-4.4037
Psmd1	0.107801	30.6631	0.72964	0.490518	0.652319	-6.49636
Dhps	-0.546275	23.4122	-2.08918	0.0952433	0.236627	-4.64139
Rab31	0.174373	24.2276	0.68073	0.519045	0.674512	-6.53278
Lrrn4cl	NA	NA	NA	NA	NA	NA
Smyd5	0.258837	25.9805	1.174	0.280742	0.462344	-6.07655
Esyt2	NA	NA	NA	NA	NA	NA
Snx8	NA	NA	NA	NA	NA	NA
Ogfod1	0.341465	27.132	1.3046	0.235382	0.412858	-5.92767
Entpd6	0.184743	29.5932	0.98417	0.359493	0.539889	-6.27396
Khsrp	-0.0396291	29.4561	-0.158208	0.878992	0.930039	-6.77295
Ddb1	-0.0386176	32.2903	-0.20432	0.844219	0.907109	-6.7635
Uevld	-0.570126	24.5941	-2.08786	0.0773226	0.212152	-4.89016
Rnf149	NA	NA	NA	NA	NA	NA
Hspa4	0.1372	33.506	0.951002	0.374894	0.554265	-6.30586
Agfg2	NA	NA	NA	NA	NA	NA
Ctu2	NA	NA	NA	NA	NA	NA
Rnf40	NA	NA	NA	NA	NA	NA
Xxylt1	2.05188	23.876	2.73551	0.0306261	0.121928	-3.95707
Stx11	NA	NA	NA	NA	NA	NA
Ddx17	-1.04103	27.3262	-5.22883	0.00142823	0.0239229	-0.739395
NA..89	NA	20.5317	NA	NA	NA	NA
Fbxo7	NA	NA	NA	NA	NA	NA
Htatip2	NA	NA	NA	NA	NA	NA
Cops9	0.100845	25.7647	0.639291	0.544028	0.69403	-6.56192
Col5a2	-0.637542	31.4927	-4.49109	0.00321764	0.0354791	-1.59611
Trip13	NA	NA	NA	NA	NA	NA
Rffl	NA	NA	NA	NA	NA	NA
Ttll12	-1.76602	28.4397	-9.76898	3.49216e-05	0.00855299	3.02659
Mob1b	NA	23.673	NA	NA	NA	NA
Yipf3	NA	NA	NA	NA	NA	NA
Ube2z	0.786734	25.9149	2.42456	0.0476095	0.159334	-4.40655
Xpnpep1	-0.364118	29.0309	-1.72587	0.130293	0.28337	-5.39275
Puf60	NA	NA	NA	NA	NA	NA
NA..90	-0.0938712	27.7324	-0.431589	0.679693	0.797323	-6.6828
Frmd8	NA	NA	NA	NA	NA	NA
Dazap1	-0.329888	25.8128	-1.27134	0.246287	0.424513	-5.96649
Eif3j1	-0.277703	28.1425	-1.82386	0.113195	0.260018	-5.25951
Plxnd1	0.425463	24.9589	0.900719	0.404517	0.584677	-6.23838
NA..91	-0.131603	27.3417	-0.68326	0.517543	0.673984	-6.53095
NA..92	NA	22.3096	NA	NA	NA	NA
NA..93	NA	NA	NA	NA	NA	NA
NA..94	0.61979	27.3921	1.43772	0.195879	0.369855	-5.76665
Ndst1	-0.0759953	29.1347	-0.521852	0.618706	0.753145	-6.63556
Rfc4	NA	NA	NA	NA	NA	NA
Smarcc2	NA	25.7941	NA	NA	NA	NA
Sf3b2	0.205337	28.8294	1.40098	0.206143	0.380351	-5.81195
Tax1bp1	NA	NA	NA	NA	NA	NA
Smu1	0.0904576	24.5451	0.184059	0.861728	0.91819	-6.42676
Tes	-0.606637	22.8363	-1.72127	0.195761	0.369855	-4.95361
Mccc2	NA	NA	NA	NA	NA	NA
NA..95	-0.0992174	25.2477	-0.332138	0.750013	0.843409	-6.72499
Ppp1r7	-0.488671	28.4174	-2.96366	0.0222987	0.100683	-3.62969
Washc4	0.0330277	24.2662	0.119089	0.910181	0.94475	-6.57907
Serbp1	NA	26.272	NA	NA	NA	NA
NA..96	0.188594	25.1157	0.553317	0.598156	0.738187	-6.61716
Ginm1	NA	NA	NA	NA	NA	NA
Sirt1	NA	23.5564	NA	NA	NA	NA
Prrc1	NA	NA	NA	NA	NA	NA
Arhgef40	0.141381	28.0655	0.784437	0.459823	0.62791	-6.45303
NA..97	NA	NA	NA	NA	NA	NA
Fam198b	-0.651268	25.3257	-1.97816	0.109173	0.253638	-4.77992
Sec31a	-0.506723	27.4708	-1.34184	0.223676	0.401187	-5.88351
Kcnab2	-1.54989	25.8719	-7.4181	0.000189665	0.0135839	1.35434
Sema5a	0.182906	32.991	1.05244	0.329349	0.507289	-6.20578
Foxred2	NA	NA	NA	NA	NA	NA
Lipo3	1.2934	26.2131	2.81266	0.0274915	0.1142	-3.846
Ccnh	-0.337356	24.6405	-0.670086	0.534652	0.686748	-6.33215
Tlr6	NA	28.5093	NA	NA	NA	NA
Fam91a1	NA	23.9428	NA	NA	NA	NA
Ermp1	NA	NA	NA	NA	NA	NA
Gne	NA	NA	NA	NA	NA	NA
Wdr20	NA	NA	NA	NA	NA	NA
Pecr	NA	23.0716	NA	NA	NA	NA
Stn1	NA	NA	NA	NA	NA	NA
Ncbp1	-0.276721	26.8999	-1.07727	0.334085	0.511345	-5.83464
C1rl	NA	24.3051	NA	NA	NA	NA
Lrrfip1	-0.501941	26.9785	-2.98954	0.0215189	0.0995391	-3.59279
Pygo2	NA	NA	NA	NA	NA	NA
Acly	-0.662771	32.045	-4.51311	0.00313706	0.0351611	-1.56932
Olfml2b	0.126205	30.4894	0.763105	0.471612	0.636891	-6.47021
Esf1	0.0978299	23.919	0.386981	0.710861	0.814942	-6.70302
Mthfd1l	-0.527778	23.9992	-1.6705	0.17702	0.346058	-5.11772
NA..98	-0.126739	22.979	-0.660992	0.539971	0.692573	-6.33872
NA..99	0.749713	25.5491	5.09103	0.00165271	0.0252403	-0.893082
Prkca	NA	NA	NA	NA	NA	NA
Snx33	NA	NA	NA	NA	NA	NA
NA..100	-1.29408	23.2534	-2.68113	0.0387281	0.13821	-4.01342
Ankrd28	0.175306	23.5894	0.519769	0.627021	0.758927	-6.43101
Mcm5	-0.247521	28.402	-1.37308	0.214254	0.388992	-5.84591
Srsf4	NA	23.7838	NA	NA	NA	NA
Acp1	NA	NA	NA	NA	NA	NA
Thrap3	NA	NA	NA	NA	NA	NA
Galns	0.572035	32.4924	3.67909	0.00862429	0.0575136	-2.63656
NA..101	-0.155438	26.8517	-0.747807	0.480192	0.643458	-6.48229
NA..102	0.371139	23.1804	1.11692	0.30929	0.487065	-6.02514
Prkaa1	-1.51342	25.1127	-4.975	0.00298776	0.0351276	-1.30219
Nufip2	NA	NA	NA	NA	NA	NA
Taok1	NA	NA	NA	NA	NA	NA
Ecm2	NA	NA	NA	NA	NA	NA
Tmem2	1.31086	26.0614	4.64585	0.00269631	0.0331545	-1.40941
Xkr5	NA	NA	NA	NA	NA	NA
Ppp1r13l	NA	NA	NA	NA	NA	NA
Gcnt3	NA	NA	NA	NA	NA	NA
Fam20c	0.375205	31.4431	2.03294	0.083711	0.222207	-4.96798
Exoc1	NA	NA	NA	NA	NA	NA
Heatr5a	-0.961287	23.5926	-1.08416	0.344716	0.522991	-5.76089
Akap8l	0.240799	24.3159	0.999831	0.366578	0.545794	-6.04864
Igf2bp2	-0.25891	22.9027	-0.861436	0.441948	0.614105	-5.97209
Pes1	NA	23.7938	NA	NA	NA	NA
Npm1	0.166007	32.3059	1.03297	0.337732	0.515885	-6.22556
Spred2	NA	NA	NA	NA	NA	NA
Tom1l2	0.317486	24.6677	0.900833	0.442026	0.614105	-5.78282
Psme4	NA	23.4584	NA	NA	NA	NA
NA..103	NA	NA	NA	NA	NA	NA
Luc7l3	-0.835412	26.719	-2.98136	0.0217623	0.0995391	-3.60445
Pfas	-0.433535	31.1937	-3.01961	0.0206493	0.0974742	-3.55
Ewsr1	NA	NA	NA	NA	NA	NA
NA..104	0.193673	22.908	1.13533	0.295513	0.476168	-6.11869
Trim16	-0.0404841	23.4451	-0.130423	0.903106	0.942292	-6.3789
Tsr1	-2.38336	25.3491	-6.35294	0.000474487	0.0157363	0.412611
Acaca	-1.94876	27.0763	-7.04792	0.000257611	0.0140805	1.04207
Mink1	NA	NA	NA	NA	NA	NA
Cltc	-0.0603661	32.7209	-0.435375	0.677077	0.796313	-6.68099
Myo1d	NA	NA	NA	NA	NA	NA
Slc5a6	NA	NA	NA	NA	NA	NA
Atp13a3	NA	NA	NA	NA	NA	NA
Leo1	1.37046	24.0074	4.20113	0.00994268	0.0627688	-2.35259
Rpl10a	0.143024	31.2388	0.793686	0.454775	0.622656	-6.44545
Arcn1	-0.7462	27.9584	-2.48927	0.0434035	0.148516	-4.31296
NA..105	NA	NA	NA	NA	NA	NA
Zdhhc18	NA	NA	NA	NA	NA	NA
Zdhhc8	NA	NA	NA	NA	NA	NA
Sin3a	NA	NA	NA	NA	NA	NA
Ogdh	0.511147	23.2458	2.41804	0.0545699	0.173305	-4.36824
Cttn	NA	NA	NA	NA	NA	NA
Myl6	NA	NA	NA	NA	NA	NA
NA..106	-0.280101	30.0487	-1.63719	0.147878	0.307759	-5.51096
Grb2	-0.844639	23.7576	-0.859945	0.42482	0.602352	-6.27488
Flot2	NA	23.8039	NA	NA	NA	NA
Gm2a	0.410565	26.1781	1.16544	0.283955	0.465023	-6.08595
Klra2	NA	NA	NA	NA	NA	NA
Ppp5c	-0.96344	26.9027	-2.36627	0.0517593	0.167821	-4.49077
Psmb6	0.622161	31.7239	4.03075	0.00555877	0.0449244	-2.17358
P4ha1	0.171334	28.8002	1.01774	0.34441	0.522909	-6.24085
NA..107	-0.138475	24.5086	-0.439358	0.680077	0.797323	-6.47477
Csnk2a1	-2.70137	25.3625	-11.1123	1.54965e-05	0.00831369	3.78779
Slc30a1	NA	NA	NA	NA	NA	NA
Khdrbs1	0.214616	27.8071	0.828693	0.436022	0.610192	-6.41614
Stxbp3	1.55247	21.8292	2.97895	0.0218346	0.0995391	-3.60789
Nfkbib	NA	NA	NA	NA	NA	NA
Rasa3	NA	NA	NA	NA	NA	NA
Mertk	-0.599549	25.7574	-3.13798	0.0175744	0.0869097	-3.38233
Cnot7	NA	22.6388	NA	NA	NA	NA
Akt2	NA	NA	NA	NA	NA	NA
Serpinb6	0.379859	30.6672	2.13361	0.072376	0.203969	-4.82502
Stip1	-0.628772	31.0131	-4.35843	0.0037545	0.0378874	-1.75913
Caprin1	-0.0664331	30.1499	-0.349685	0.737392	0.833731	-6.71831
Eif1a	-0.965861	24.9574	-3.66672	0.0164975	0.0838592	-2.80356
Ggt1	NA	23.3818	NA	NA	NA	NA
Il17ra	-1.37132	24.3019	-2.65966	0.0621397	0.186779	-4.00544
NA..108	-0.396485	23.8301	-1.74359	0.146135	0.305097	-5.20053
Pla2g7	-0.547311	29.0735	-3.19595	0.0162513	0.0835494	-3.30074
Papss1	-0.770506	29.782	-4.53075	0.00307412	0.0351276	-1.54791
Rbbp4	0.459972	30.7697	2.33276	0.0543124	0.173131	-4.53914
Rbbp7	0.107898	30.6387	0.654771	0.534609	0.686748	-6.55122
Lama5	0.197194	36.2048	1.24054	0.256774	0.436075	-6.00191
Scarb1	1.17124	27.4541	6.34644	0.000477318	0.0157363	0.406443
Asns	-0.71743	31.2786	-4.38587	0.00363578	0.0372092	-1.72518
Tmpo	NA	NA	NA	NA	NA	NA
Hars	0.087624	30.3001	0.488731	0.640743	0.767488	-6.65386
Ppm1g	0.684284	28.7476	4.52136	0.00310744	0.0351276	-1.5593
Cdc37	0.314746	29.1139	2.04946	0.0817363	0.219053	-4.94462
Fzd7	0.0295593	26.0562	0.134824	0.898395	0.940033	-6.43601
Sdf4	0.526416	31.4097	3.05449	0.0196874	0.0946546	-3.50045
Prpf4b	NA	22.9082	NA	NA	NA	NA
Slc9a1	NA	NA	NA	NA	NA	NA
Mapre1	-0.687028	28.2822	-4.52636	0.00308963	0.0351276	-1.55323
Prdx2	0.185312	29.6884	1.08041	0.317596	0.494858	-6.1769
Tsg101	0.473919	29.6467	2.82502	0.0270216	0.112925	-3.82824
Pafah1b2	-1.11974	24.5345	-2.8504	0.0260835	0.110113	-3.7918
Psap	1.12352	26.5624	7.61513	0.00016195	0.01314	1.51446
Mre11	NA	NA	NA	NA	NA	NA
Sntb2	NA	21.6389	NA	NA	NA	NA
Fnta	-0.31382	28.5166	-1.45734	0.190591	0.362839	-5.74222
Igbp1	NA	NA	NA	NA	NA	NA
Acvr1b	NA	NA	NA	NA	NA	NA
Traf4	NA	NA	NA	NA	NA	NA
Hras	NA	NA	NA	NA	NA	NA
Hadh	0.360136	29.516	2.39728	0.0495076	0.162701	-4.44599
NA..109	NA	NA	NA	NA	NA	NA
Fscn1	0.306327	32.152	1.78661	0.119422	0.267284	-5.31045
Fcgrt	0.648117	24.2752	2.92915	0.0233858	0.103305	-3.67898
NA..110	0.0807652	25.1576	0.137429	0.894762	0.938252	-6.77642
Gdi2	0.0265427	32.0437	0.163936	0.874655	0.927208	-6.7719
Arhgdib	NA	NA	NA	NA	NA	NA
Slc20a1	NA	NA	NA	NA	NA	NA
Ddx19a	NA	23.5782	NA	NA	NA	NA
Ddx5	-0.576304	24.6044	-0.690721	0.517112	0.673984	-6.41192
Slc29a2	NA	NA	NA	NA	NA	NA
Cbx5	0.33577	25.0212	1.30028	0.244052	0.421711	-5.82211
NA..111	0.104949	29.0799	0.41654	0.690136	0.802024	-6.68986
Il1rap	0.4426	29.3922	2.6924	0.0325403	0.127042	-4.01927
NA..112	NA	24.8055	NA	NA	NA	NA
NA..113	0.438081	25.9211	1.05873	0.341631	0.519566	-5.99002
NA..114	0.57915	25.3671	2.33083	0.0544628	0.17323	-4.54192
Phgdh	-0.546799	30.5622	-2.49325	0.0431574	0.147917	-4.3072
Kif5b	0.129298	28.3379	0.512404	0.62495	0.75871	-6.6409
Lbp	2.28873	26.9573	9.09636	5.4489e-05	0.00862843	2.59712
Pdcd4	NA	NA	NA	NA	NA	NA
Mcm7	-0.322757	30.0109	-2.21693	0.0641719	0.190407	-4.7058
Pcbp2	NA	NA	NA	NA	NA	NA
NA..115	0.0368939	28.8975	0.195113	0.851134	0.91124	-6.76557
Ogn	0.18635	31.1053	1.15632	0.287418	0.468209	-6.09593
Ctr9	-0.246358	25.3411	-0.507292	0.628343	0.758927	-6.64374
Prkci	NA	23.5777	NA	NA	NA	NA
Ppp1r14b	NA	22.6253	NA	NA	NA	NA
Srsf2	-0.0118135	27.7544	-0.0725406	0.944306	0.968077	-6.78415
Rhoc	0.761296	27.9008	4.96799	0.0018869	0.0274063	-1.03274
Dag1	0.181516	32.1643	1.29413	0.238769	0.415695	-5.93996
Ddx3x	-0.232549	23.6877	-0.259711	0.804295	0.877835	-6.63828
Sema4b	-0.985106	30.9712	-5.82437	0.00078171	0.018273	-0.107201
Sema3c	0.386328	27.8675	2.05011	0.0816592	0.219053	-4.9437
Snrpa	NA	NA	NA	NA	NA	NA
Snrpc	NA	NA	NA	NA	NA	NA
Sptbn1	-0.198997	30.1932	-0.777667	0.463542	0.630077	-6.45852
Slc26a2	NA	NA	NA	NA	NA	NA
NA..116	NA	NA	NA	NA	NA	NA
Trim28	0.241603	30.656	1.1612	0.285562	0.466405	-6.0906
Tsn	0.286418	30.2105	1.67821	0.139482	0.296899	-5.45659
Tfrc	0.381075	30.881	1.98764	0.0893748	0.230102	-5.03183
Ddr2	-0.295748	25.6697	-0.435963	0.676671	0.796287	-6.6807
Snrnp70	0.659719	27.7124	2.13952	0.0717602	0.20272	-4.81659
Supt6h	0.0779763	25.8817	0.327553	0.753324	0.845302	-6.72668
Zpr1	0.0291856	27.4474	0.150006	0.88521	0.933908	-6.77438
NA..117	NA	NA	NA	NA	NA	NA
NA..118	-0.00481055	24.6434	-0.0141155	0.989152	0.992497	-6.78702
Sh3gl1	0.348967	28.6206	1.67732	0.139658	0.296899	-5.45777
Cstb	NA	NA	NA	NA	NA	NA
NA..119	NA	NA	NA	NA	NA	NA
Ndrg1	0.0298339	28.1154	0.182828	0.860384	0.91819	-6.7682
Vat1	0.138619	29.5695	0.771308	0.467054	0.633853	-6.46365
Zyx	0.309721	25.3566	1.42347	0.199805	0.374087	-5.78429
Ptp4a1	NA	NA	NA	NA	NA	NA
NA..120	0.00311232	25.9831	0.016231	0.987527	0.991345	-6.78699
Commd3	NA	22.6756	NA	NA	NA	NA
Nup62	0.155319	24.81	0.609908	0.562185	0.708531	-6.5816
Col7a1	NA	NA	NA	NA	NA	NA
Map2k2	NA	NA	NA	NA	NA	NA
Aebp1	0.357095	35.7608	2.5946	0.0373638	0.136628	-4.16059
Sema4c	-0.380551	24.4543	-1.56804	0.163122	0.328617	-5.60133
NA..121	-0.320624	27.7522	-1.99432	0.088516	0.228916	-5.02244
Tm4sf1	NA	NA	NA	NA	NA	NA
Surf4	NA	NA	NA	NA	NA	NA
Sqstm1	-0.260967	27.2	-1.55391	0.166412	0.332664	-5.61958
Fkbp5	NA	24.6859	NA	NA	NA	NA
Hspe1	0.0662937	29.782	0.262343	0.801001	0.876082	-6.74824
Adh7	0.165392	26.0514	0.513371	0.624309	0.75871	-6.64035
Sord	-0.19061	28.0774	-1.36865	0.215569	0.390355	-5.85128
Mrc2	-0.258183	32.3115	-1.73479	0.128639	0.280438	-5.38073
NA..122	0.0322587	30.4746	0.181706	0.86123	0.91819	-6.76843
Hist2h2ac	-0.915077	27.4241	-0.974858	0.363767	0.541997	-6.283
Nqo1	0.64808	21.87	1.51645	0.210711	0.385587	-5.29354
Srm	-0.423232	30.1949	-2.41733	0.0481052	0.160119	-4.417
St6gal1	NA	23.3836	NA	NA	NA	NA
Procr	-0.446679	28.3097	-1.98124	0.0902052	0.230179	-5.04083
Vcl	0.030818	31.0993	0.225461	0.828396	0.896357	-6.75837
NA..123	0.805175	26.0645	1.07387	0.320315	0.496882	-6.1837
Gart	-0.436682	29.6019	-1.99996	0.0877981	0.227858	-5.01451
[truncated: 1,375 more rows]
