# Supplementary material for: Cell-of-origin–specific proteomics of extracellular vesicles
Source: PNAS Nexus. 2023 Apr 3;2(4):pgad107. doi: 10.1093/pnasnexus/pgad107 (PMC10119638; doi:10.1093/pnasnexus/pgad107)
Supplement: pgad107_Supplementary_Data [file pgad107_supplementary_data.zip › PNASNEXUS-PNASNEXUS-2022-00936-T-s03.xlsx]

## Sheet: SIEVE
	Co_SIEVE_1	Co_SIEVE_2	Co_SIEVE_3	Lcell_SIEVE_1	Lcell_SIEVE_2	Lcell_SIEVE_3	MM_SIEVE_1	MM_SIEVE_2	MM_SIEVE_3	K84_SIEVE_1	K84_SIEVE_2	K84_SIEVE_3	K8484_Marker	Lcell_Marker
Cdv3	0	0	0	0	0	0	0	0	0	0	0	0	FALSE	FALSE
Slc11a1	0	0	0	0	0	0	0	0	0	0	0	0	FALSE	FALSE
Eloc	0	0	0	0	0	0	0	0	6.97882	0	0	0	FALSE	FALSE
Clasp1	0	0	0	0	0	0	0	0	0	0	0	0	FALSE	FALSE
Ly6c1	7.64985	7.62935	7.76895	0	0	0	7.44033	7.1247	7.54672	7.69127	7.64494	7.46009	FALSE	FALSE
Trip12	0	0	0	0	0	0	0	5.85956	0	0	5.61904	5.71529	FALSE	FALSE
Atg9a	0	0	0	0	0	0	0	0	0	0	0	0	FALSE	FALSE
Hdlbp	6.67142	6.58556	6.59973	0	0	0	6.74958	0	6.71835	7.03266	6.96076	7.04127	FALSE	FALSE
Psmc3	6.30062	6.45265	6.25621	6.43379	6.8081	0	6.48196	6.60196	6.52987	6.53575	6.51937	6.70184	FALSE	FALSE
Dhx9	7.85961	7.86661	7.82448	7.31471	7.43569	7.27857	7.83143	7.9107	7.90513	7.7601	7.93188	7.92169	FALSE	FALSE
Abi2	0	0	0	0	0	0	0	0	0	0	0	0	FALSE	FALSE
Inppl1	0	0	0	0	0	0	0	0	0	0	0	0	FALSE	FALSE
Ly6e	0	0	0	0	0	0	0	0	0	6.35902	6.5807	6.46449	FALSE	FALSE
Tmem237	0	0	0	0	0	0	0	0	0	0	0	0	TRUE	FALSE
Xrn1	5.89516	0	0	0	0	0	5.85167	5.88863	5.97331	0	0	5.84776	FALSE	FALSE
Bzw1	6.43161	6.72155	6.52684	6.82466	0	0	6.79199	6.63717	6.56779	6.27889	6.07755	6.38455	FALSE	FALSE
Agap1	0	0	0	0	0	0	0	6.34033	0	6.40819	6.32387	6.19067	FALSE	FALSE
Fat1	9.27103	9.12235	9.24679	8.22094	8.12921	8.28637	9.1771	9.08357	9.18412	9.24792	9.31909	9.24264	FALSE	FALSE
Myl1	0	0	0	0	0	0	0	0	0	7.32601	7.22389	7.32769	FALSE	FALSE
Eef1b2	0	6.33626	0	0	0	0	6.54329	0	0	0	0	0	FALSE	FALSE
Map3k19	7.30527	7.17849	7.36386	7.8345	8.06885	8.11988	7.48144	7.49578	7.62182	6.81702	6.57095	0	FALSE	FALSE
X2410002F23Rik	0	0	0	0	0	0	0	0	0	0	0	0	FALSE	FALSE
Dst	0	0	0	0	0	0	0	0	0	6.88009	6.49683	6.74306	FALSE	FALSE
Kmt2d	0	0	0	0	0	7.30369	0	0	0	0	0	0	FALSE	FALSE
Spata5	7.29354	7.14336	7.38008	7.76081	7.51063	0	7.22802	7.25811	7.42078	6.85414	0	0	FALSE	FALSE
S100a13	0	0	0	0	0	0	0	0	0	0	0	0	FALSE	FALSE
Arhgap12	0	0	0	0	0	0	0	0	6.20453	6.13994	6.36674	6.34883	FALSE	FALSE
Tuba4a	6.60456	6.65589	6.51959	6.74252	6.79452	7.06348	7.1465	7.04485	7.1924	7.46509	7.4384	7.64468	TRUE	FALSE
X9530068E07Rik	0	0	0	0	0	0	0	0	0	0	0	0	FALSE	FALSE
Cysrt1	0	0	0	0	0	0	0	0	0	0	0	0	FALSE	FALSE
Tmeff1	0	0	0	0	0	0	0	0	0	0	0	0	FALSE	FALSE
Atg7	0	0	0	0	0	0	0	0	0	0	0	6.38607	FALSE	FALSE
Gm9774	0	0	0	0	0	0	0	0	6.12447	0	5.9591	6.14395	FALSE	FALSE
Enah	0	0	0	0	0	0	0	0	0	0	0	0	FALSE	FALSE
Usp4	6.42964	6.28675	0	0	0	0	6.47566	6.78187	6.73502	6.41174	6.39858	6.55001	FALSE	FALSE
Cnih4	0	0	0	0	0	0	0	0	0	0	0	0	FALSE	FALSE
Lrsam1	0	0	0	0	0	0	0	0	0	0	0	0	FALSE	FALSE
Atp6v1h	6.47933	6.74521	6.58332	0	0	0	6.5735	6.52537	6.61028	6.71655	6.93074	6.70127	FALSE	FALSE
Dcaf8	0	0	0	0	0	0	6.35915	0	0	6.14721	0	5.91217	FALSE	FALSE
Kctd3	0	0	0	0	0	0	0	0	0	0	0	0	FALSE	FALSE
Prkar2a	0	0	0	6.33496	0	0	6.38607	6.23302	5.85361	6.9666	6.69751	7.03109	FALSE	FALSE
Ntmt1	0	0	0	0	0	0	0	0	0	0	0	0	FALSE	FALSE
Mbnl1	0	0	0	0	0	0	6.1554	0	0	0	0	0	FALSE	FALSE
Lrba	6.61016	6.56392	6.27864	0	0	0	6.51524	6.68834	6.67422	6.92599	6.77	6.91562	FALSE	FALSE
Ncam1	6.2173	0	6.59666	0	0	0	6.47309	0	6.44465	7.13991	6.82473	7.03463	FALSE	FALSE
Gpr39	0	0	0	0	0	0	0	0	0	0	0	0	FALSE	FALSE
Uck2	0	0	0	0	0	0	0	0	0	0	0	5.76765	FALSE	FALSE
Kpna4	6.60031	6.90695	6.70187	0	0	0	7.2082	7.09005	6.94783	7.07103	7.30486	7.45327	FALSE	FALSE
Tigit	0	0	0	0	0	0	0	0	0	6.23611	0	0	FALSE	FALSE
Adamts4	0	0	0	0	0	0	0	0	0	0	0	0	FALSE	FALSE
Gclm	0	0	0	0	0	0	0	0	0	0	0	0	FALSE	FALSE
Ift22	0	0	0	0	0	0	0	0	0	0	0	0	FALSE	FALSE
Celf3	0	0	0	0	0	0	0	0	0	0	0	0	FALSE	FALSE
Anapc5	6.88868	0	6.64199	0	0	0	6.49588	6.69517	6.62757	6.60681	6.51757	6.55397	FALSE	FALSE
Ubap2l	0	0	0	0	0	0	0	0	0	0	0	0	FALSE	FALSE
Rps27	0	0	0	0	0	0	0	0	6.09951	0	0	0	FALSE	FALSE
Ankrd17	0	0	0	0	0	0	0	0	0	0	0	6.33056	FALSE	FALSE
Ube2d3	0	0	0	0	0	0	7.06852	0	0	0	6.94319	6.92911	FALSE	FALSE
Sh3glb1	0	0	0	0	0	0	0	0	6.46959	0	0	0	FALSE	FALSE
Sh2b2	0	0	0	0	0	0	0	0	0	0	0	0	FALSE	FALSE
Ngf	6.9902	7.15244	7.03181	6.92414	0	0	7.10415	6.9001	6.8924	7.03607	7.01995	7.2404	FALSE	FALSE
Fxr1	0	0	0	6.75249	0	0	6.63716	6.65555	6.70773	6.8614	6.69979	6.82591	FALSE	FALSE
Dnajb6	0	0	0	0	0	0	0	0	0	0	0	0	FALSE	FALSE
Gak	0	0	0	0	0	0	0	0	0	0	0	0	FALSE	FALSE
Ccna2	0	0	0	0	0	0	0	0	0	6.22961	0	6.19548	FALSE	FALSE
Tyms	0	0	0	0	0	0	0	0	0	6.12031	0	0	FALSE	FALSE
Ift81	0	0	0	0	0	0	0	0	0	0	0	0	FALSE	FALSE
Fubp1	0	0	0	0	0	0	0	0	0	0	0	0	FALSE	FALSE
S100a4	7.64729	7.39669	7.44009	7.82172	7.42552	7.56827	7.66574	7.52613	7.57337	6.06789	5.72152	6.11774	FALSE	TRUE
Agl	6.52704	6.60445	6.62154	0	0	0	6.55902	6.61072	0	0	0	0	FALSE	FALSE
Dhx30	0	0	0	0	0	0	0	0	0	0	0	0	FALSE	FALSE
Klhl18	0	0	0	0	0	0	0	0	0	0	0	0	FALSE	FALSE
Nras	7.87163	7.82168	7.87049	7.78447	0	0	8.01828	7.91857	7.98708	7.94178	7.96511	7.87339	FALSE	FALSE
Nub1	0	0	0	0	0	0	0	0	6.11836	0	0	0	FALSE	FALSE
Camk2d	0	6.10116	6.78701	6.56299	6.64786	0	6.66153	0	6.63759	7.02473	7.70114	7.71177	FALSE	FALSE
Eif4e	0	6.97907	0	0	0	0	7.09646	7.09283	7.23104	0	0	0	FALSE	FALSE
Ehmt1	0	0	0	0	0	0	0	0	0	0	5.69674	5.8652	FALSE	FALSE
Ctbp1	0	0	0	0	0	0	0	0	0	0	0	5.66522	FALSE	FALSE
2011-09-01	7.97277	8.11391	8.06871	7.9667	8.27722	8.24002	8.17307	8.20066	8.13887	7.9785	7.89227	8.0728	FALSE	FALSE
Nup205	0	0	0	0	0	0	0	6.62565	6.5357	6.46043	0	6.64616	FALSE	FALSE
Pnkp	0	0	0	0	0	0	0	0	0	6.30726	0	0	FALSE	FALSE
U90926	0	0	0	0	0	0	0	0	0	6.92312	6.73855	6.92396	FALSE	FALSE
Nrbp1	0	6.75956	0	0	0	0	0	6.82852	6.68175	0	0	0	FALSE	FALSE
Specc1	0	0	0	0	0	0	0	0	5.63748	0	5.63102	5.82671	TRUE	FALSE
Rbm19	0	0	0	0	0	0	0	0	0	0	0	0	FALSE	FALSE
Pum3	0	0	0	0	0	0	0	0	0	0	0	0	FALSE	FALSE
Casc1	6.98024	6.67963	7.29234	0	0	0	6.61875	6.35141	6.61592	0	0	0	FALSE	FALSE
Vopp1	0	0	0	0	0	0	0	0	0	0	0	0	FALSE	FALSE
Magi1	0	0	0	0	0	0	0	0	0	0	0	0	FALSE	FALSE
Lsm8	0	0	0	0	0	0	0	0	0	0	0	0	FALSE	FALSE
Serbp1	0	0	0	0	0	0	0	0	0	0	0	0	FALSE	FALSE
H2afj	8.73827	8.16101	8.20575	8.49856	8.01195	7.94318	8.3782	8.37994	8.48379	8.00087	8.77896	7.77521	FALSE	FALSE
Arl8b	0	0	0	0	0	0	0	0	0	0	0	0	FALSE	FALSE
Tra2a	6.66227	0	0	6.59401	6.86903	0	0	0	6.54822	5.92554	0	0	FALSE	FALSE
2008-03-01	0	0	0	0	0	0	0	0	0	0	0	0	FALSE	FALSE
Lsm5	0	0	0	0	0	0	0	0	0	0	0	0	FALSE	FALSE
Ppp6c	6.37863	6.02036	0	0	0	0	6.38938	6.1994	6.42477	6.70658	6.56679	6.93982	FALSE	FALSE
Tmem176a	0	0	0	0	0	0	0	0	0	0	0	0	FALSE	FALSE
Rarres2	6.9047	7.1182	6.94106	0	6.6755	0	6.797	6.79523	6.77453	0	0	0	FALSE	FALSE
Mgst1	0	0	0	0	0	0	0	0	0	0	0	0	FALSE	FALSE
Gng12	7.10432	0	0	0	0	0	7.1313	6.90416	0	7.20874	7.22053	6.6616	TRUE	FALSE
Tmem168	0	0	0	0	0	0	0	0	0	0	0	0	FALSE	FALSE
Rab11fip5	0	0	0	0	0	0	0	0	0	0	0	0	FALSE	FALSE
Tia1	0	0	0	0	0	0	0	0	0	0	0	0	FALSE	FALSE
C2cd5	0	0	0	0	0	0	0	0	0	0	0	0	FALSE	FALSE
Plekha5	0	0	0	0	0	0	0	0	0	0	0	0	FALSE	FALSE
Pdgfb	0	0	0	0	0	0	0	0	0	0	0	0	FALSE	FALSE
Capns1	0	0	0	0	0	0	0	6.43643	6.68106	6.63768	6.56216	6.62556	FALSE	FALSE
Thop1	0	0	0	0	0	0	0	0	0	0	0	6.15963	FALSE	FALSE
Lims1	6.64729	6.52836	6.55957	0	0	0	6.59534	6.63637	6.86765	6.47878	6.55261	6.44041	FALSE	FALSE
Pald1	0	0	0	0	0	0	0	0	0	0	6.11022	0	FALSE	FALSE
Hdac2	0	0	0	0	0	0	6.38167	0	0	0	6.44239	6.52796	FALSE	FALSE
Abcc3	0	0	0	0	0	0	0	0	6.57797	0	6.32883	0	FALSE	FALSE
Luc7l	5.95843	5.54575	0	6.16239	0	0	5.92628	0	6.00082	0	5.47273	5.60055	FALSE	FALSE
Prmt5	0	0	0	0	0	0	0	0	0	0	6.67445	6.7014	FALSE	FALSE
Acbd3	0	0	0	0	0	0	0	6.30231	0	6.50413	6.51407	6.81087	FALSE	FALSE
Ptpn14	0	0	0	0	0	0	0	0	0	0	0	0	FALSE	FALSE
Acadl	0	6.61382	0	0	0	0	0	0	0	0	0	6.25426	FALSE	FALSE
F3	7.32069	7.18684	7.37291	0	0	0	7.42883	7.19084	7.47435	7.56152	7.58236	7.29137	TRUE	FALSE
Cmpk1	0	0	0	0	0	0	0	0	0	0	0	0	FALSE	FALSE
Tgfbr3	0	6.88481	6.29914	0	0	0	6.6937	0	6.03173	0	0	0	FALSE	FALSE
Cmas	6.74951	0	6.78201	6.77185	0	0	6.75157	6.7749	6.86465	6.73781	6.54032	6.79673	FALSE	FALSE
Abcg2	6.32738	6.2211	6.6152	0	0	0	0	0	6.55454	6.63443	6.45659	6.53408	FALSE	FALSE
Sh3gl3	0	0	0	0	0	0	0	0	0	0	0	0	FALSE	FALSE
Pck2	0	0	6.38883	0	6.8071	6.62287	6.75547	6.88304	6.91533	6.70036	6.99644	7.30554	FALSE	FALSE
Lrp1	8.12988	8.41025	8.06941	7.2391	7.34329	7.30384	7.96027	8.14603	8.02057	7.90832	7.96565	7.98126	FALSE	TRUE
Thoc5	0	0	0	0	0	0	0	0	0	0	0	0	FALSE	FALSE
Ckap5	0	0	0	0	0	0	6.30018	0	6.26098	6.72016	6.58391	6.7948	FALSE	FALSE
Cog6	0	0	0	0	0	0	0	0	0	0	0	6.30007	FALSE	FALSE
Apof	6.53821	0	0	0	0	0	0	0	6.21646	0	0	0	FALSE	FALSE
Loxl1	7.22621	6.90206	6.9519	7.73002	7.56647	7.27579	7.44855	7.36711	7.318	0	0	0	FALSE	FALSE
Vamp8	0	0	0	0	0	0	0	0	0	0	0	0	FALSE	FALSE
Polr2a	7.41581	7.41959	6.76019	0	7.17806	6.93065	7.37411	7.58531	7.44034	7.5953	7.45609	7.59284	FALSE	FALSE
Lrrc40	0	0	0	0	0	0	0	6.2386	0	6.09854	6.05154	6.19676	FALSE	FALSE
Exoc3l4	0	0	0	0	0	0	0	0	0	0	0	0	FALSE	FALSE
Slc4a2	0	0	0	0	0	0	0	0	0	0	0	0	FALSE	FALSE
Srpk2	0	6.29579	0	0	0	0	0	0	6.36314	0	0	0	FALSE	FALSE
Cluh	7.59827	7.86361	7.67545	7.11518	7.19033	7.23586	7.87242	7.92399	7.78328	7.90252	7.74322	7.93673	FALSE	FALSE
Smarca4	0	0	0	0	0	0	0	0	0	6.8727	0	0	FALSE	FALSE
Dennd4b	0	0	0	0	0	0	0	0	0	0	0	0	FALSE	FALSE
Xrcc6	0	0	0	0	0	0	0	0	0	5.97998	6.42877	6.19482	FALSE	FALSE
Spag9	0	6.84164	0	0	0	0	6.83668	6.85473	6.7857	6.82858	6.62684	7.01322	FALSE	FALSE
Mfap3	0	0	0	0	0	0	0	0	0	0	0	0	FALSE	FALSE
Cpne2	0	0	0	0	0	0	0	0	0	0	0	0	FALSE	FALSE
Dbn1	0	0	0	0	0	0	0	0	0	6.4444	0	0	FALSE	FALSE
Wdhd1	6.54433	6.43712	0	0	0	0	6.27133	7.09788	6.84409	6.58203	6.44387	6.65033	FALSE	FALSE
Nup210	0	0	0	0	0	0	0	0	0	0	6.31046	6.40273	FALSE	FALSE
Eef1d	0	0	0	0	0	0	0	0	0	0	0	0	FALSE	FALSE
Dgcr2	0	0	0	0	0	0	0	0	0	0	0	0	FALSE	FALSE
Edc4	0	0	0	0	0	0	0	0	0	7.05702	7.26224	7.41115	FALSE	FALSE
Enpp1	0	0	0	0	0	0	0	0	0	0	6.38712	0	FALSE	FALSE
Slc39a14	0	0	0	0	0	0	6.40598	0	0	0	0	0	FALSE	FALSE
Cdc23	0	0	0	0	0	0	0	0	0	0	0	0	FALSE	FALSE
Als2cl	0	0	0	0	0	0	0	0	0	0	0	0	FALSE	FALSE
Pard3	0	0	0	0	0	0	0	0	5.96854	0	0	0	FALSE	FALSE
Txndc5	0	0	0	0	0	0	0	0	0	0	0	6.30788	FALSE	FALSE
Gpa33	0	0	0	0	0	0	0	0	0	0	0	0	FALSE	FALSE
Xpo4	6.84234	6.77151	0	0	0	0	6.27353	6.51636	6.34581	6.64389	6.62897	6.99207	FALSE	FALSE
Syncrip	6.53602	0	0	0	0	0	0	0	6.7844	0	0	6.69571	FALSE	FALSE
Otud4	0	6.07857	0	0	0	0	0	6.29964	6.39548	0	0	0	FALSE	FALSE
Agpat1	0	0	0	0	0	0	0	0	0	6.031	5.82027	6.00095	FALSE	FALSE
Osmr	0	0	0	0	0	0	0	0	0	0	0	0	FALSE	FALSE
Tgm1	0	0	0	0	0	0	0	0	0	0	0	0	FALSE	FALSE
Dock7	7.22699	7.18656	7.0545	0	0	0	7.22081	7.45407	7.26186	7.53529	7.61508	7.79306	FALSE	FALSE
Gatad2b	0	0	0	0	0	0	0	0	0	0	0	5.76236	FALSE	FALSE
Spn	0	0	0	0	0	0	0	0	0	0	0	0	FALSE	FALSE
Idh2	0	0	0	0	0	0	0	0	0	0	0	6.29807	FALSE	FALSE
Csnk1g1	0	0	0	0	0	0	7.06677	6.81776	6.8445	7.01824	7.08063	6.9351	TRUE	FALSE
Fxyd1	0	0	0	0	0	0	0	0	0	0	0	0	FALSE	FALSE
Atxn2l	0	0	0	0	0	0	0	0	0	0	0	0	FALSE	FALSE
Crebbp	0	0	0	0	0	0	0	0	0	6.06104	6.05679	6.18455	FALSE	FALSE
Rabac1	0	0	0	0	0	0	0	0	0	0	0	0	FALSE	FALSE
Arl6ip1	0	0	0	0	0	0	0	0	0	0	0	0	FALSE	FALSE
Bub3	7.54578	7.57124	7.4518	6.36899	6.47605	0	7.63475	7.63138	7.55615	7.89078	7.73598	8.0633	FALSE	FALSE
Sirt2	0	0	0	0	0	0	0	0	0	0	0	0	FALSE	FALSE
Psenen	5.98357	5.85616	0	0	0	0	6.08332	5.96978	6.17929	6.10154	6.00342	5.90956	FALSE	FALSE
Adam9	6.45725	6.26399	6.28612	0	0	0	6.47999	6.35156	6.6841	6.04462	6.66247	6.20903	FALSE	FALSE
Pnpla6	0	0	0	0	0	0	0	0	0	0	0	0	FALSE	FALSE
Adgrg6	0	0	0	0	0	0	0	0	0	0	0	0	FALSE	FALSE
Tspo	0	0	0	0	0	0	0	0	0	0	0	0	FALSE	FALSE
Zzef1	0	0	0	0	0	0	6.2351	6.41003	0	0	5.61422	0	FALSE	FALSE
Gemin7	0	0	0	0	0	0	0	0	0	0	0	0	FALSE	FALSE
Ate1	5.5275	0	0	0	0	0	0	0	0	0	5.43747	5.66817	FALSE	FALSE
Gde1	0	0	0	0	0	0	0	0	0	0	0	0	FALSE	FALSE
Hebp1	0	0	0	0	0	0	0	0	0	0	0	0	FALSE	FALSE
Slit2	6.3258	6.2552	6.1522	0	0	0	6.26157	6.44948	6.3477	0	0	0	FALSE	FALSE
Rnf213	6.69156	6.85474	0	0	0	0	6.93019	6.87611	6.71388	7.76496	7.53598	7.72439	FALSE	FALSE
Rpl18	8.32428	8.03209	8.13504	8.43466	8.46018	8.35934	8.06614	8.14485	8.37718	7.90062	7.87641	7.82975	FALSE	FALSE
Tubgcp2	0	0	0	0	0	0	0	0	0	0	0	6.28192	FALSE	FALSE
Stx3	0	0	0	0	0	0	0	0	0	0	0	0	FALSE	FALSE
Pde2a	0	6.65223	0	0	0	0	6.78176	6.69802	0	0	0	0	FALSE	FALSE
Prpf40a	0	0	0	0	0	0	0	0	0	0	0	0	FALSE	FALSE
Rfx1	0	0	0	0	0	0	5.70487	0	0	5.86713	0	0	FALSE	FALSE
Bax	0	0	0	0	0	0	0	0	0	0	0	0	FALSE	FALSE
Glrx3	0	0	0	0	0	0	0	6.55958	0	0	0	0	FALSE	FALSE
Aldh16a1	7.14876	7.16367	6.79832	6.68388	6.80959	6.88356	7.15518	7.42282	7.09999	7.28735	6.11945	7.35902	FALSE	FALSE
Gys1	7.21677	7.29455	7.31201	7.09667	0	7.30023	6.83318	7.13897	7.19956	6.90904	6.92044	6.8621	FALSE	FALSE
Hdac6	0	0	0	0	0	0	0	0	0	0	0	6.26338	FALSE	FALSE
Pls3	0	0	0	0	0	0	0	0	0	0	0	0	FALSE	FALSE
Psd3	0	0	0	0	0	0	0	0	0	0	0	0	FALSE	FALSE
Efr3a	0	6.25229	0	0	0	0	6.16885	6.81222	6.9117	6.57663	7.1956	0	FALSE	FALSE
Cdc42bpa	0	0	0	0	0	0	0	0	6.02185	6.83144	7.09475	6.85052	FALSE	FALSE
Rbm34	0	0	0	0	0	0	0	0	0	0	0	0	FALSE	FALSE
Rpl18a	7.89596	7.65437	7.79651	8.18087	8.18107	8.03439	7.68433	7.79241	7.70079	7.44434	7.56953	7.05362	FALSE	FALSE
Iqsec1	0	0	0	0	0	0	0	0	0	0	0	0	FALSE	FALSE
Wwp2	0	0	0	0	0	0	0	0	6.38232	0	5.97812	0	TRUE	FALSE
Polr2c	6.64257	6.59734	0	0	0	0	6.51115	6.91407	6.9174	6.575	6.41815	6.46048	FALSE	FALSE
Dock9	0	0	0	0	0	0	0	0	0	6.31192	6.24748	6.53559	FALSE	FALSE
Pxn	0	0	0	0	0	0	0	0	6.20249	0	0	0	FALSE	FALSE
Tln2	0	0	0	0	0	0	0	0	0	0	6.34207	6.1964	FALSE	FALSE
Rps25	0	0	0	0	0	0	7.45998	0	0	0	0	0	FALSE	TRUE
Tspan3	0	0	0	0	0	0	0	0	6.37555	6.43149	6.44411	0	FALSE	FALSE
Commd4	0	0	0	0	0	0	0	0	0	0	5.56473	0	FALSE	FALSE
Cmtm7	0	0	0	0	0	0	0	0	0	0	0	0	FALSE	FALSE
Eif1b	0	0	0	0	0	0	0	0	0	0	0	0	FALSE	FALSE
Ttc13	0	0	0	0	0	0	0	0	0	0	6.53409	0	FALSE	FALSE
Sparc	0	0	0	0	0	0	0	0	0	0	0	0	FALSE	FALSE
Ilf3	7.59294	7.65871	7.47803	6.377	6.80487	6.33159	7.63162	7.63352	7.50126	7.76258	7.81382	7.94142	FALSE	FALSE
Mindy2	0	0	0	0	0	0	0	0	0	0	0	0	FALSE	FALSE
Slc44a2	0	0	0	0	0	0	0	0	0	0	0	0	FALSE	FALSE
Cdk17	0	0	0	0	0	0	6.1765	0	0	6.03977	6.04805	5.97155	FALSE	FALSE
Usp47	6.70077	7.06659	6.72739	0	0	0	6.79297	6.46379	6.53915	6.42651	6.69446	6.54536	FALSE	FALSE
Pafah1b2	0	0	0	0	0	0	0	0	0	0	0	0	FALSE	FALSE
Trappc6b	0	0	0	0	0	0	0	0	0	0	0	0	FALSE	FALSE
Col18a1	7.34635	7.33248	7.22681	7.37025	0	7.37225	7.20224	7.08664	7.25789	7.44686	7.65163	7.32492	FALSE	FALSE
Icosl	0	0	0	0	0	0	0	0	0	0	0	0	FALSE	FALSE
Stx11	0	0	0	0	0	0	0	0	0	0	0	0	FALSE	FALSE
Hist2h3c1	9.71241	9.11504	9.37414	9.47457	9.07111	8.91004	9.42057	9.45551	9.52896	9.239	9.05584	8.95623	FALSE	FALSE
C1s2	6.64346	6.72959	6.65026	0	0	0	0	0	0	6.84696	6.70247	6.68858	FALSE	FALSE
Erh	0	0	0	0	0	0	0	0	0	0	0	0	FALSE	FALSE
Epb41l2	0	0	0	0	0	0	0	0	0	0	0	0	FALSE	FALSE
Xpot	0	6.60353	6.5332	0	0	0	6.79334	6.74114	0	6.88419	6.45966	6.63833	FALSE	FALSE
Sbno2	0	0	0	0	0	0	0	6.04116	0	0	0	5.93119	FALSE	FALSE
Abracl	0	0	0	0	0	0	0	0	0	0	0	0	FALSE	FALSE
Ptprk	6.21184	6.51254	6.61332	0	0	0	6.99724	7.04759	7.14151	7.03088	7.0683	6.9603	FALSE	FALSE
Rab32	0	0	0	0	0	0	0	0	0	0	0	0	FALSE	FALSE
Ddx24	0	0	0	0	0	0	0	0	0	0	0	0	FALSE	FALSE
Kidins220	0	0	0	0	0	0	0	0	0	0	0	0	FALSE	FALSE
Ptpn21	0	0	0	0	0	0	0	0	0	0	0	0	FALSE	FALSE
Mark3	0	0	0	0	0	0	0	0	0	0	0	0	FALSE	FALSE
Vps13a	6.05679	5.82182	0	0	0	0	6.03882	6.15942	6.11408	5.79222	5.77438	5.9931	FALSE	FALSE
Syt7	0	0	0	0	0	0	0	0	0	6.17298	6.34048	0	FALSE	FALSE
Kif13b	7.98318	8.04879	8.068	8.07379	8.41868	8.47909	7.95877	7.93245	7.86797	7.71002	7.71291	7.44823	FALSE	FALSE
Nrn1	0	0	0	0	0	0	0	0	0	0	6.57992	0	FALSE	FALSE
Trappc8	0	0	0	0	0	0	0	0	0	5.71398	5.76671	5.84219	FALSE	FALSE
Grk6	6.21625	6.14755	0	0	0	0	6.53562	6.38525	6.50503	6.61511	6.53298	6.56104	TRUE	FALSE
Myof	6.81058	0	7.01026	0	6.14866	0	6.54207	6.88447	6.68981	6.78306	7.21614	6.6887	FALSE	FALSE
Sec24c	6.6027	7.01523	6.74491	0	0	0	7.26522	7.26555	6.91424	6.86105	6.76536	6.79956	FALSE	FALSE
Tdp2	0	0	0	0	0	0	0	0	0	0	0	0	FALSE	FALSE
Eml3	0	0	5.63069	0	0	0	0	0	0	0	0	0	FALSE	FALSE
Rasa1	0	0	0	0	0	0	0	0	0	0	0	0	FALSE	FALSE
Spast	0	0	0	0	0	0	0	0	0	0	0	0	FALSE	FALSE
Ppp6r3	0	0	0	0	0	0	0	0	0	6.04324	0	5.96367	FALSE	FALSE
Anxa7	0	0	0	0	0	0	0	0	0	0	0	0	FALSE	FALSE
Rpl36a.ps1	0	0	0	0	0	0	0	0	6.82137	0	0	0	FALSE	FALSE
App	7.93603	8.21389	8.08397	0	6.83662	0	7.53609	7.55437	7.35562	7.9163	8.2392	8.22214	FALSE	FALSE
Ano6	7.05599	6.87931	7.11955	0	0	0	7.17777	7.44847	7.34793	7.44425	7.57134	7.27068	FALSE	TRUE
Rai14	0	0	0	0	0	0	0	0	0	0	0	0	FALSE	FALSE
Ankrd28	6.38998	0	0	0	0	0	0	0	0	0	0	6.02715	FALSE	FALSE
Lrch1	0	0	0	0	0	0	0	0	0	5.62839	0	0	FALSE	FALSE
Uchl3	0	0	0	0	0	0	0	0	0	0	0	0	FALSE	FALSE
Stk3	0	0	0	0	0	0	0	0	0	0	0	0	FALSE	FALSE
Rpl30	7.24062	7.38491	7.20561	7.89673	8.04379	7.73463	7.40037	7.37923	7.30248	7.10178	7.29975	7.47287	FALSE	TRUE
Laptm4b	0	0	0	0	0	0	0	0	0	0	0	0	FALSE	FALSE
Ubr5	0	0	0	0	0	0	0	0	0	6.34651	6.42233	7.20252	FALSE	FALSE
Xpo7	6.84376	7.04607	6.53047	6.46604	6.56124	6.66305	7.3681	7.42812	7.11548	7.56942	7.75392	7.79439	FALSE	FALSE
Haus4	0	0	0	0	0	0	0	0	0	0	0	6.29325	FALSE	FALSE
Ripk3	0	0	0	0	0	0	0	0	0	0	0	0	FALSE	FALSE
Adcy6	0	0	0	0	0	0	0	0	0	0	0	0	FALSE	TRUE
Rbmx	0	0	0	0	0	0	0	0	0	0	0	0	FALSE	FALSE
Mapk1ip1l	0	0	0	0	0	0	0	0	0	0	0	0	FALSE	FALSE
Eppk1	6.76066	7.21328	6.88203	0	0	0	6.38193	6.75979	6.74575	6.85696	6.97451	7.08232	FALSE	FALSE
Dop1b	0	0	0	0	0	0	0	0	0	0	5.62538	5.81597	FALSE	FALSE
Nudcd1	0	6.37168	0	0	0	0	0	6.58	6.48914	0	0	0	FALSE	FALSE
Apol7b	0	0	0	0	0	0	0	0	0	0	0	0	FALSE	FALSE
Tsta3	5.88005	0	0	0	0	0	0	0	0	0	0	6.351	FALSE	FALSE
Nup155	0	0	0	0	0	0	0	0	0	6.18466	5.77238	6.21434	FALSE	FALSE
Ift27	0	0	0	0	0	0	0	0	0	0	0	0	FALSE	FALSE
NA.	7.25645	6.95642	6.73073	0	6.50218	7.33181	7.1124	7.30688	7.21032	6.21189	5.99596	5.99351	FALSE	TRUE
Tns2	0	0	0	0	0	0	0	0	0	0	0	0	FALSE	FALSE
Tmem106c	0	0	0	0	0	0	0	0	0	0	0	0	FALSE	FALSE
Larp4	0	0	0	0	0	0	0	0	0	0	0	0	FALSE	FALSE
Smarcd1	0	0	0	0	0	0	0	0	0	6.46204	6.37807	6.39254	FALSE	FALSE
Oxr1	0	0	0	0	0	0	0	0	0	0	0	0	FALSE	FALSE
Cd47	7.15494	7.05084	7.23661	0	0	0	7.31589	6.85296	7.1786	6.63572	7.03338	6.73197	FALSE	FALSE
Wnt7b	0	0	0	0	0	0	0	0	0	0	0	5.45203	FALSE	FALSE
Crkl	0	0	0	0	0	0	0	0	0	0	0	0	FALSE	FALSE
Ttc23l	6.68583	6.77911	0	0	0	0	6.7438	0	0	6.63248	6.58874	6.78221	FALSE	FALSE
Heg1	0	0	0	0	0	0	0	0	0	0	0	0	FALSE	TRUE
Abcf3	0	0	0	0	0	0	0	0	0	0	0	0	FALSE	FALSE
Lztr1	0	0	0	0	0	0	0	0	0	0	0	5.91126	FALSE	FALSE
Arid1b	0	0	0	0	0	0	0	0	0	0	0	5.8977	FALSE	FALSE
Cryzl1	0	0	0	0	0	0	0	0	0	0	0	5.74088	FALSE	FALSE
Scaf4	0	0	0	0	0	0	0	0	0	0	0	5.81125	FALSE	FALSE
Ube2l3	0	0	0	0	0	0	0	0	0	0	0	0	FALSE	FALSE
Eva1c	0	0	0	0	0	0	0	0	0	5.89137	5.94941	0	FALSE	FALSE
Dynlt1a	0	0	0	0	0	0	0	0	0	0	6.40538	0	FALSE	FALSE
Tmem181a	0	0	0	0	0	0	0	0	0	0	0	0	FALSE	FALSE
Gphn	0	0	6.42393	0	0	0	0	0	0	7.22089	7.12506	7.25356	FALSE	FALSE
Actn1	7.21479	7.21977	7.44333	0	0	0	7.49129	7.33276	7.17389	7.2876	7.4786	7.80361	FALSE	FALSE
Cul4b	6.33698	0	0	0	0	0	6.67016	6.68448	6.53187	7.25525	6.8227	7.00954	FALSE	FALSE
Plcg1	0	0	0	0	0	0	0	0	0	0	0	0	FALSE	FALSE
Gm27029	0	0	0	0	0	0	6.18461	0	6.31065	0	5.82478	6.19899	FALSE	FALSE
Ube2c	0	0	0	0	0	0	0	0	0	0	0	0	FALSE	FALSE
Dnah17	7.62806	7.30168	0	7.92408	0	0	7.3557	0	7.32102	0	0	0	FALSE	FALSE
Fbxl20	0	0	0	0	0	0	0	0	0	0	0	0	FALSE	FALSE
Rpl19	6.86121	6.74074	6.64586	7.21341	0	7.19307	0	6.94835	6.91168	0	0	6.46103	FALSE	TRUE
Arfgef2	0	0	0	0	0	0	0	0	0	6.51105	6.46758	6.59377	FALSE	FALSE
Stau1	0	0	0	0	0	0	0	0	0	0	0	0	FALSE	FALSE
Smurf2	0	0	0	0	0	0	0	0	0	6.35332	0	0	FALSE	FALSE
Fam171a2	0	0	0	0	0	0	6.1383	0	6.0754	6.30563	6.88245	6.10843	TRUE	FALSE
P3h1	0	0	0	0	0	0	0	0	0	0	0	5.32601	FALSE	FALSE
Yars	0	6.6451	0	0	0	0	6.43743	6.44517	0	6.45277	0	6.54997	FALSE	FALSE
NA..1	0	0	0	0	0	0	0	6.82072	6.55574	6.18523	0	0	TRUE	FALSE
Park7	0	0	0	0	0	0	0	0	0	0	0	0	FALSE	FALSE
Itgb4	0	0	0	0	0	0	0	0	0	0	0	0	FALSE	FALSE
Ptprf	5.67042	0	0	0	0	0	7.24415	6.96371	7.52582	7.54893	7.65389	7.73932	TRUE	FALSE
Nrd1	0	0	0	0	0	0	0	6.38869	6.24927	0	0	0	FALSE	FALSE
Nt5c	0	0	0	0	0	0	0	0	0	0	0	0	FALSE	FALSE
Sec24a	0	0	0	0	0	0	0	0	0	0	0	6.12545	FALSE	FALSE
Exoc7	0	0	0	0	0	0	0	0	0	0	6.22755	6.18628	FALSE	FALSE
Srp68	6.27589	0	0	0	6.64083	0	0	6.27928	0	0	0	6.25928	FALSE	FALSE
Metrnl	6.25542	6.30696	0	0	0	0	0	5.96318	0	0	6.31144	6.06506	FALSE	FALSE
Sh3pxd2b	0	0	0	0	0	0	0	0	0	0	0	0	FALSE	FALSE
Med14	0	0	0	0	0	0	0	0	0	0	0	6.2353	FALSE	FALSE
Ralgapb	0	0	0	0	0	0	0	0	0	6.74386	6.68215	6.6801	FALSE	FALSE
Rpn2	0	0	0	0	0	0	0	0	0	0	5.76587	5.83541	FALSE	FALSE
Rptor	0	0	0	0	0	0	0	5.75699	0	5.65478	5.52996	5.90912	FALSE	FALSE
Txlna	0	0	0	0	0	0	0	0	0	0	0	0	FALSE	FALSE
Iqcc	8.1978	8.34602	8.23399	8.1745	0	0	8.1352	8.24182	8.14999	0	0	0	FALSE	FALSE
Ampd2	6.9394	6.47983	6.98896	0	0	0	7.08991	0	0	6.71898	6.82939	6.67566	FALSE	FALSE
Gstm1	0	0	0	0	0	0	0	0	0	0	0	0	FALSE	FALSE
Cstf2	0	0	0	0	0	0	0	6.35957	0	0	6.03282	0	FALSE	FALSE
Abca5	0	0	0	0	0	0	0	0	0	0	0	0	FALSE	FALSE
Dock11	0	0	0	0	0	0	0	0	0	6.57541	6.89547	6.54648	FALSE	FALSE
Stag2	0	6.41878	0	0	0	0	0	0	0	7.07148	7.38707	7.42067	FALSE	FALSE
Rab9	0	0	0	0	0	0	0	0	0	0	0	0	FALSE	FALSE
Huwe1	8.13783	8.29221	8.25445	7.78936	7.26221	6.69588	8.32679	8.35612	8.30867	8.19443	8.15679	8.28632	FALSE	FALSE
Ttc17	0	0	0	0	0	0	0	0	0	0	0	0	FALSE	FALSE
Atp7a	0	0	0	0	0	0	0	0	0	0	0	0	FALSE	FALSE
Rhbdl2	0	0	0	0	0	0	0	0	0	0	0	0	FALSE	FALSE
Eftud2	7.35098	7.27198	7.29433	0	0	7.1714	7.41762	7.46584	7.4019	7.30428	7.48424	7.5231	FALSE	TRUE
Usp8	6.12251	0	0	0	0	0	0	0	0	0	0	0	FALSE	FALSE
Bdnf	0	0	0	0	0	0	0	0	0	0	6.41422	0	FALSE	FALSE
Virma	0	0	0	0	0	0	0	0	0	6.80245	0	6.58696	FALSE	FALSE
Pmpca	0	0	0	0	0	0	0	0	0	6.2275	5.39916	6.45544	FALSE	FALSE
Man1b1	0	0	0	0	0	0	0	0	0	6.59832	0	0	FALSE	FALSE
Npdc1	0	0	0	0	0	0	0	0	0	0	0	0	FALSE	FALSE
Fubp3	0	0	0	0	0	0	0	0	0	0	0	0	FALSE	FALSE
Nmt2	0	0	0	0	0	0	0	0	0	0	5.99736	6.34751	FALSE	FALSE
Cwc22	0	0	0	0	0	0	0	0	0	0	0	0	FALSE	FALSE
Focad	7.06819	7.0146	6.85198	6.62052	6.75516	6.75157	7.02494	7.27107	7.1025	6.75898	0	6.65858	FALSE	FALSE
Lrrc57	0	0	0	0	0	0	0	0	0	0	0	0	FALSE	FALSE
Hnrnpa3	0	0	0	0	0	0	0	0	6.36261	0	0	0	FALSE	FALSE
Asph	0	5.78477	0	0	0	0	0	0	0	0	0	0	FALSE	FALSE
Hp1bp3	0	0	0	0	0	0	0	0	0	0	0	0	FALSE	FALSE
Slc44a1	7.27676	7.17126	6.96372	0	0	0	7.38486	7.18588	7.34382	7.38801	7.63377	7.37085	TRUE	FALSE
Ubap2	0	0	0	0	0	0	0	0	0	0	0	0	FALSE	FALSE
NA..2	7.5487	7.73255	7.5086	0	0	5.98266	7.84954	7.69893	7.77493	8.07708	7.98583	8.29001	FALSE	FALSE
Mdn1	0	5.80156	0	0	0	0	0	0	6.04269	5.95936	5.90009	6.13017	FALSE	FALSE
Cd99l2	0	0	0	0	0	0	0	0	0	0	0	0	FALSE	FALSE
Polr1b	5.68905	5.5887	6.14151	0	0	0	5.9295	6.33088	6.26012	5.88013	5.81309	5.99593	FALSE	FALSE
Pmepa1	0	0	0	0	0	0	0	0	0	0	0	0	FALSE	FALSE
Cd44	7.9667	7.93199	8.13516	0	0	0	8.22753	8.06348	8.21659	8.22902	8.13805	8.0404	FALSE	FALSE
Fmnl2	0	0	0	0	0	0	0	0	0	0	0	0	FALSE	FALSE
Tmem62	0	0	0	0	0	0	0	0	0	0	0	0	FALSE	FALSE
Aqr	0	0	0	0	0	0	0	0	0	0	6.12454	6.32564	FALSE	FALSE
Tmem87a	0	0	0	0	0	0	0	0	0	0	0	0	FALSE	FALSE
Srxn1	0	0	0	0	0	0	0	0	0	0	0	0	FALSE	FALSE
Ldlrad3	0	0	0	0	0	0	0	0	0	0	0	0	TRUE	FALSE
Mvb12b	0	0	0	0	0	0	0	0	0	0	0	0	FALSE	FALSE
NA..3	0	0	0	0	0	0	0	0	0	0	0	0	FALSE	FALSE
Helz2	5.68914	0	0	0	0	0	0	0	0	0	0	0	FALSE	FALSE
Nckap1	7.6749	7.70588	7.71807	0	0	0	7.91054	7.81068	7.85975	8.17782	8.20311	8.16557	TRUE	FALSE
Rae1	0	0	0	0	0	0	0	0	0	0	0	6.40654	FALSE	FALSE
Agrn	0	0	0	0	0	0	0	0	0	6.75443	7.13567	6.84681	FALSE	FALSE
Ttn	0	0	0	0	0	0	0	0	0	0	0	0	FALSE	FALSE
Upf2	0	0	0	0	0	0	0	6.39347	0	0	6.31266	6.62649	FALSE	FALSE
Gorasp2	0	0	0	0	0	0	0	0	6.32818	6.39562	6.10182	0	FALSE	FALSE
Fam171a1	6.18207	0	6.08253	0	0	0	6.45385	5.99601	6.30533	6.75505	6.94934	6.49627	FALSE	FALSE
Raly	0	0	0	0	0	0	0	0	0	0	0	0	FALSE	FALSE
Tpd52l2	0	0	0	0	0	0	0	0	0	0	0	0	FALSE	FALSE
Epb41l1	0	0	0	0	0	0	0	0	6.34778	0	6.2655	6.63956	FALSE	FALSE
Rsu1	0	0	0	0	0	0	0	0	0	0	0	0	FALSE	FALSE
Spc25	0	0	0	0	0	0	0	0	0	0	0	0	FALSE	FALSE
Slc43a3	0	0	0	0	0	0	0	0	0	0	0	0	FALSE	FALSE
Ssrp1	6.78786	7.4264	7.24522	7.42878	7.3813	7.29325	7.55051	7.52427	7.56958	6.81451	6.66936	7.28174	FALSE	FALSE
Ly75	0	0	0	0	0	0	5.95341	0	0	6.38374	6.03651	6.38392	FALSE	FALSE
Rabgap1	6.2461	0	0	0	0	0	0	0	0	7.31702	6.27802	6.5451	FALSE	FALSE
Ptprj	0	0	0	0	0	0	0	0	0	0	0	0	FALSE	FALSE
Mocs3	0	0	0	0	0	0	6.51061	0	6.95589	0	0	0	FALSE	FALSE
NA..4	6.0003	0	0	0	0	0	0	0	0	0	0	0	FALSE	FALSE
Arid1a	0	0	6.65562	0	0	0	6.439	0	0	7.17246	6.78402	7.21381	FALSE	FALSE
Snrpb2	6.05196	6.08707	0	0	0	0	0	6.13082	0	0	0	0	FALSE	FALSE
Chrd	0	0	0	0	0	0	0	0	0	0	0	0	FALSE	FALSE
Dennd3	0	0	0	0	0	0	0	0	0	0	5.68632	0	FALSE	FALSE
Palm3	0	0	0	0	0	0	0	0	0	0	0	0	FALSE	FALSE
Pabpc4	7.04949	7.33367	6.87821	6.79984	0	6.90885	7.13114	7.15116	7.09005	6.64139	7.63758	7.85609	FALSE	FALSE
Kdm1a	0	6.17193	0	0	0	0	0	0	0	0	6.59064	7.10968	FALSE	FALSE
Sptan1	0	0	0	0	0	0	0	0	0	6.4393	6.14389	6.32123	FALSE	FALSE
Layn	0	0	0	0	0	0	0	0	0	0	0	0	FALSE	FALSE
NA..5	0	0	0	0	0	0	0	0	0	0	0	0	FALSE	FALSE
Ppp1r12b	0	0	0	0	0	0	0	0	0	0	0	0	FALSE	FALSE
Dennd4c	6.0916	0	0	0	0	0	6.05945	6.0717	6.05454	6.03032	0	0	FALSE	FALSE
Ptprn	0	0	0	0	0	0	0	0	0	0	0	0	FALSE	FALSE
Slc4a4	0	0	0	0	0	0	0	0	0	0	0	0	FALSE	FALSE
Thada	6.36553	0	0	0	0	0	6.30001	6.42575	0	6.43989	6.42009	6.58556	FALSE	FALSE
Lgals8	0	0	0	0	0	0	0	0	0	0	0	0	FALSE	FALSE
Sec14l1	0	0	0	0	0	0	0	0	0	0	0	0	FALSE	FALSE
Vamp2	0	0	0	0	0	0	0	0	0	0	0	0	FALSE	FALSE
Syngr2	0	0	0	0	0	0	0	0	0	0	0	0	FALSE	FALSE
Chp1	0	0	0	0	0	0	6.37114	0	6.3326	0	6.07052	0	FALSE	FALSE
Hint1	0	0	0	0	0	0	0	0	0	6.21785	0	6.21027	FALSE	FALSE
NA..6	7.22502	7.02123	7.33027	0	0	0	7.10622	7.26345	7.30222	7.86823	7.7843	7.79166	FALSE	FALSE
Lgals9	0	0	0	0	0	0	0	0	0	0	0	0	FALSE	FALSE
2008-09-01	0	0	6.3377	0	0	0	0	6.51895	6.42768	6.61461	0	6.7827	FALSE	FALSE
Kif3a	0	0	0	0	0	0	0	0	0	5.9409	6.06431	6.01098	FALSE	FALSE
Rpl26	7.26879	7.33341	0	0	0	0	0	0	7.54367	0	6.53709	0	FALSE	TRUE
Slfn9	0	0	0	0	0	0	0	0	0	0	0	0	FALSE	FALSE
Jak1	0	5.84849	0	0	0	0	6.1337	0	0	6.04376	6.25176	6.45829	FALSE	FALSE
NA..7	0	0	0	0	0	0	0	0	0	0	0	0	FALSE	FALSE
Prpsap1	6.60573	6.60795	0	0	0	6.699	6.49808	6.44624	6.69623	6.65472	6.57299	6.63122	FALSE	FALSE
Clcn5	0	0	0	0	0	0	0	0	0	0	0	0	FALSE	FALSE
Hgs	7.43731	7.28294	7.49784	0	0	0	7.25346	7.0645	7.31321	7.33031	7.25346	7.12457	TRUE	FALSE
Eif2b3	6.95614	7.07254	6.89099	7.25195	6.92626	7.18769	7.1749	7.28221	7.19857	7.14585	7.26167	7.55647	FALSE	FALSE
Hcfc1	6.38589	6.55396	0	0	0	0	0	6.69542	6.46642	0	0	0	FALSE	FALSE
Naa10	0	0	0	0	0	0	0	0	0	0	6.5478	0	FALSE	FALSE
Mid1	0	0	0	0	0	0	0	0	0	0	0	0	FALSE	FALSE
Mid2	0	0	0	0	0	0	0	0	0	0	0	0	FALSE	FALSE
Clta	7.73352	7.5607	7.67321	0	0	0	7.5262	7.52386	7.75449	7.64227	7.6557	7.52161	TRUE	FALSE
Npr2	0	0	0	0	0	0	0	0	0	0	0	0	FALSE	FALSE
Usp24	7.3158	7.15884	7.03926	6.70331	6.60265	0	7.30895	7.39287	7.27791	7.55318	7.082	7.46196	FALSE	FALSE
Itgb6	0	6.9869	0	0	0	0	7.48041	7.22261	7.25751	0	7.65522	7.43109	FALSE	FALSE
Cobll1	0	6.32183	6.52208	0	0	0	7.02821	6.86016	7.20148	7.03282	6.882	6.74752	TRUE	FALSE
Baiap2	0	0	0	0	0	0	0	0	0	0	0	0	FALSE	FALSE
Thoc2	0	0	0	0	0	0	0	0	0	5.64593	5.75915	5.86881	FALSE	FALSE
Dlgap4	0	0	0	0	0	0	0	0	0	0	0	0	FALSE	FALSE
Hspg2	0	6.83855	6.83257	6.99603	6.7444	6.81138	6.95795	6.8003	0	0	0	0	FALSE	FALSE
Mre11a	0	0	0	0	0	0	0	0	0	0	0	6.07679	FALSE	FALSE
Serinc2	0	0	0	0	0	0	0	0	0	0	6.00949	0	FALSE	FALSE
Bicd1	0	0	0	0	0	0	0	0	0	0	0	0	FALSE	FALSE
Pcbp2	0	0	0	0	0	0	0	0	0	0	0	0	FALSE	FALSE
Dip2c	0	0	0	0	0	0	0	0	0	0	0	0	FALSE	FALSE
Tnik	0	0	0	0	0	0	0	0	0	0	5.82109	0	FALSE	FALSE
Cad	8.38805	8.5904	8.44702	8.08583	8.20965	8.09374	8.32576	8.47654	8.4427	9.05956	8.95601	9.0561	FALSE	FALSE
Dip2b	0	0	0	0	0	0	0	0	0	0	0	0	FALSE	FALSE
Mpdz	0	0	0	0	0	0	0	0	0	0	0	5.91213	FALSE	FALSE
Strn3	0	0	0	0	0	0	0	0	0	6.84836	6.77029	7.06277	FALSE	FALSE
Ythdc2	0	0	0	0	0	0	0	0	0	0	0	0	FALSE	FALSE
Myo18a	7.37592	7.07489	7.146	0	6.62326	0	7.17053	7.33674	7.3295	7.22469	7.06915	7.65114	FALSE	FALSE
Gnai1	0	0	0	0	0	0	0	0	0	6.28224	0	0	FALSE	FALSE
Otud7b	6.23787	0	0	0	0	0	0	6.33654	6.53277	0	6.27971	6.18823	FALSE	FALSE
Eif4b	0	0	0	0	0	0	0	0	0	0	0	0	FALSE	FALSE
Lrch3	5.96337	5.91062	0	0	0	0	0	6.40147	6.62794	6.41514	6.26283	6.64342	FALSE	FALSE
Ppfia1	0	0	0	0	0	0	0	0	0	5.95115	6.16044	6.06494	FALSE	FALSE
Plxnb2	7.72813	7.71947	7.78374	0	0	0	8.07019	7.9014	8.03715	7.97307	8.07218	7.95735	FALSE	FALSE
Flvcr1	0	0	0	0	0	0	0	0	0	0	0	0	FALSE	FALSE
Adamts14	6.87337	7.36935	6.71057	0	0	0	0	6.12477	0	0	0	0	FALSE	FALSE
Dock5	0	0	0	0	0	0	0	0	0	0	0	0	FALSE	FALSE
Dnaaf5	0	0	0	0	0	0	0	0	0	5.98886	0	6.10233	FALSE	FALSE
Rbm25	6.53329	0	0	6.62047	0	0	0	6.4881	6.73534	0	0	6.49268	FALSE	FALSE
Flna	8.47571	8.79601	8.65037	8.28668	8.40816	8.19789	8.6216	8.6799	8.54581	8.73625	8.84557	8.92777	FALSE	FALSE
Stx16	0	0	0	0	0	0	0	0	0	0	0	0	FALSE	FALSE
Rgs19	0	0	0	0	0	0	0	0	0	0	0	0	FALSE	FALSE
Abi1	6.91596	7.17403	7.11153	0	0	0	7.37175	7.45097	7.51097	7.57127	7.51709	7.45784	TRUE	FALSE
Papln	8.25283	8.2414	8.16417	8.45222	7.58548	7.42619	8.09205	8.12769	8.11197	6.87603	7.45346	7.57447	FALSE	FALSE
Nap1l4	6.87404	6.82584	6.80428	0	6.23815	7.04821	7.31439	7.49038	7.03201	0	6.1837	6.1208	FALSE	FALSE
Erbin	6.31103	0	0	0	0	0	6.27798	0	6.15948	6.64455	6.90401	6.90509	FALSE	FALSE
C2	7.06021	7.19499	7.23216	0	7.26174	6.90862	7.03214	0	0	0	0	0	FALSE	FALSE
Hnrnpm	6.791	0	0	7.18256	7.81457	7.46731	5.94033	7.09608	6.99816	0	0	0	FALSE	FALSE
Tjp1	6.37676	6.06863	6.36184	0	0	0	6.86414	6.89898	7.31319	7.44889	7.52269	7.57772	FALSE	FALSE
Hnrnpdl	0	0	0	0	0	0	0	0	0	0	0	0	FALSE	FALSE
Apc2	0	0	0	0	0	0	0	0	0	6.14457	0	0	FALSE	FALSE
Spns1	0	0	0	0	0	0	0	0	0	0	0	0	FALSE	FALSE
D630045J12Rik	0	0	0	0	0	0	0	0	0	0	0	0	FALSE	FALSE
Osbpl3	0	0	0	0	0	0	0	0	0	6.76012	6.8392	6.92499	FALSE	FALSE
Riox2	5.76687	0	0	0	0	0	5.92524	0	5.77176	5.80275	5.70157	5.89817	FALSE	FALSE
Nmral1	0	0	0	0	0	0	0	0	0	0	0	0	FALSE	FALSE
Anapc7	0	0	0	0	0	0	0	6.72603	6.60465	0	6.35599	6.5642	FALSE	FALSE
Cit	0	0	0	0	0	0	0	0	0	0	0	0	FALSE	FALSE
Lypla1	0	0	0	0	0	0	0	0	0	5.962	0	5.9922	FALSE	FALSE
Ccnyl1	0	0	0	0	0	0	0	0	0	0	0	0	FALSE	FALSE
Thoc6	0	0	0	0	0	0	0	0	0	0	0	0	FALSE	FALSE
Carm1	7.65548	7.77073	7.69854	6.83206	7.52308	7.29574	7.78665	7.89992	7.81766	7.62714	7.45347	7.82216	FALSE	FALSE
Rasal2	0	0	0	0	0	0	6.25452	6.02131	6.11197	6.24277	5.98128	6.18184	FALSE	FALSE
Rps19	0	0	0	0	0	0	6.72221	6.83043	0	0	0	0	FALSE	FALSE
S100a1	0	0	0	0	0	0	0	0	0	0	0	0	FALSE	FALSE
Chst12	0	6.45558	0	0	0	0	0	0	0	6.35027	6.38425	6.43423	FALSE	FALSE
Lrrc8d	0	0	0	0	0	0	0	0	0	0	0	0	FALSE	FALSE
Sf1	0	0	0	0	0	0	0	0	0	0	0	0	FALSE	FALSE
Dek	0	0	0	0	0	0	0	0	0	0	0	0	FALSE	FALSE
Mov10	0	0	0	0	0	0	0	0	0	6.17164	6.63114	6.75861	FALSE	TRUE
Cystm1	6.65713	6.43318	6.50606	0	0	0	6.66301	6.4774	6.66178	6.88637	6.58177	6.74712	TRUE	FALSE
Usp46	0	0	0	0	0	0	0	0	0	0	0	0	FALSE	FALSE
Golim4	0	0	0	0	0	0	0	0	0	6.45446	0	0	FALSE	FALSE
Otub1	0	0	0	0	0	0	0	0	0	0	0	0	FALSE	FALSE
Tnfaip8	0	0	0	0	0	0	0	0	0	0	0	0	FALSE	FALSE
Wipi2	6.64739	6.60092	6.39933	0	0	0	6.65457	6.7949	6.79541	6.38396	6.34671	6.54312	FALSE	FALSE
Dctn1	7.65341	7.7303	6.60611	0	6.89745	0	7.54729	7.84726	7.86233	7.55547	7.45507	7.79461	FALSE	FALSE
Wdr33	0	0	0	0	0	0	0	0	0	0	0	6.01957	FALSE	FALSE
Pmvk	0	0	0	0	0	0	6.7528	6.98288	7.12215	6.39639	6.31275	6.24758	FALSE	TRUE
Atp8b2	0	0	0	0	0	0	0	0	0	0	0	0	FALSE	FALSE
Pml	5.96033	5.59628	5.93035	0	0	0	5.71428	6.12895	5.78762	5.86438	0	6.18038	FALSE	FALSE
Klc2	6.2931	0	0	0	0	0	0	0	0	6.32732	6.17167	6.51406	FALSE	FALSE
Vangl2	0	0	0	0	0	0	0	0	0	0	0	0	FALSE	FALSE
Rps27l	7.22266	7.00949	6.94934	7.94711	7.87467	7.84852	7.30387	7.27402	7.39063	6.88683	6.99573	6.97447	FALSE	FALSE
Vps29	0	0	0	0	0	0	0	0	0	0	0	0	FALSE	FALSE
Gm10093	7.39789	7.38609	7.37122	7.21748	7.05926	7.23875	7.46198	7.59357	7.58986	7.51244	7.28861	7.4574	FALSE	FALSE
Rps5	7.96646	8.02387	7.88297	8.3145	8.3517	8.42763	8.17955	8.29403	8.20014	7.96829	8.20033	8.23757	FALSE	FALSE
P2rx4	0	0	0	0	0	0	0	0	0	0	0	0	FALSE	FALSE
Polr3c	0	0	0	0	0	0	0	0	0	0	0	5.97874	FALSE	FALSE
Cdh2	0	0	6.4618	0	0	0	0	0	0	6.39758	5.99586	6.10298	FALSE	FALSE
Gar1	6.38166	0	0	0	0	0	0	0	6.38952	0	6.0535	0	FALSE	FALSE
Tmed7	0	0	0	0	0	0	0	0	0	0	0	0	FALSE	FALSE
Carmil1	0	6.03651	0	0	0	0	0	6.3171	6.28348	7.06491	6.52039	7.16101	TRUE	FALSE
Uba6	0	0	0	0	0	0	0	0	0	6.34643	6.51654	6.89245	FALSE	FALSE
Arl6	0	0	0	0	0	0	0	0	0	0	0	0	FALSE	FALSE
Tmbim1	0	0	0	0	0	0	0	0	0	0	0	0	FALSE	FALSE
Cops6	7.90921	7.88816	7.754	7.90674	7.92646	7.85297	7.94426	7.83938	7.66371	7.8843	7.98787	7.99213	FALSE	FALSE
Tmem106b	0	0	0	0	0	0	0	0	0	0	0	0	FALSE	FALSE
Ttc7	0	0	0	0	0	0	0	0	0	0	0	0	FALSE	FALSE
Snrpa	0	6.81233	0	0	0	0	0	0	7.1602	0	0	0	FALSE	FALSE
Phldb1	0	0	0	0	0	0	0	0	0	0	0	0	FALSE	FALSE
Wdr91	0	0	0	0	0	0	0	0	0	6.32228	0	6.11926	FALSE	FALSE
Apex1	6.22986	0	0	0	0	0	0	0	0	6.4137	0	0	FALSE	FALSE
Qars	7.05956	6.94289	6.80231	6.6978	0	0	7.32746	7.20901	7.25506	7.06337	7.02371	7.45082	FALSE	FALSE
Gltp	0	0	0	0	0	0	0	0	0	0	0	0	FALSE	FALSE
Xpr1	0	0	0	0	0	0	0	0	0	0	0	0	FALSE	FALSE
Reps1	0	0	0	0	0	0	0	0	0	0	0	0	FALSE	FALSE
Ctu2	0	6.07526	0	0	0	0	6.1229	6.19576	6.15709	0	0	0	FALSE	FALSE
Mras	0	0	0	0	0	0	0	0	0	0	0	0	FALSE	FALSE
Tnip1	0	0	0	0	0	0	0	0	0	0	0	0	FALSE	FALSE
Pafah1b3	0	0	0	0	0	0	0	0	0	0	0	0	FALSE	FALSE
Stk25	0	0	0	0	0	0	0	0	0	0	0	0	FALSE	FALSE
Pea15a	0	0	0	0	0	0	0	0	0	0	0	0	FALSE	FALSE
Bicd2	0	0	0	0	0	0	0	0	0	0	0	6.66613	FALSE	FALSE
Spg20	0	0	0	0	0	0	0	0	0	0	0	0	FALSE	FALSE
St3gal2	0	0	0	0	0	0	0	0	0	0	6.48186	6.70505	FALSE	FALSE
Akr1b10	0	0	0	0	0	0	0	0	0	0	0	5.50121	FALSE	FALSE
Napg	0	0	0	0	0	0	0	0	0	0	0	0	FALSE	FALSE
Farp2	0	0	0	0	0	0	6.28585	0	0	0	6.21982	0	FALSE	FALSE
Tnfaip2	0	0	0	0	0	0	0	0	0	0	0	0	FALSE	FALSE
Plrg1	0	0	0	0	0	0	0	6.1827	0	0	0	0	FALSE	FALSE
Ltbp4	7.3442	7.35395	0	0	7.09489	0	6.96109	7.30694	7.17246	0	0	6.91505	FALSE	FALSE
Zc3hav1	0	0	0	0	0	0	0	0	0	6.59229	0	0	FALSE	FALSE
Tspan5	0	0	0	0	0	0	7.00004	0	0	0	6.94618	0	FALSE	FALSE
Atp5a1	6.40236	6.92626	6.89675	0	0	0	6.69366	6.68437	6.63416	6.82707	6.85409	6.88547	FALSE	FALSE
Fmr1	0	0	0	0	0	0	0	0	0	0	0	5.74887	FALSE	FALSE
Ptpn2	0	0	0	0	0	0	0	0	0	5.87003	0	0	FALSE	FALSE
Pex3	0	0	0	0	0	0	0	0	0	0	0	0	FALSE	FALSE
Sumo3	0	0	0	0	0	0	5.98545	0	0	0	0	0	FALSE	FALSE
Cip2a	0	0	0	0	0	0	0	0	0	6.59333	6.64577	6.88085	FALSE	FALSE
Ptges3	0	0	0	0	0	0	0	0	0	0	0	0	FALSE	FALSE
Dip2a	6.13236	6.2493	6.0577	0	0	0	6.64668	6.347	6.43919	6.82899	6.50478	6.08664	FALSE	FALSE
Gsk3a	0	0	0	0	0	0	0	0	0	0	0	6.29522	FALSE	FALSE
Babam2	0	0	0	0	0	0	0	0	0	0	0	6.70337	FALSE	FALSE
Dnajc13	0	0	0	0	0	0	6.49093	0	6.8841	6.65423	6.76771	6.93799	FALSE	FALSE
Wdr61	6.3927	6.35993	6.2266	0	0	0	6.50526	6.43734	6.60632	6.62746	6.62083	6.83499	FALSE	FALSE
Pxdc1	0	0	0	0	0	0	0	0	0	0	0	0	FALSE	FALSE
Ninj1	0	0	0	0	0	0	0	0	0	6.17895	0	0	FALSE	FALSE
Exosc9	0	6.40264	0	0	0	0	0	6.06819	6.22737	0	0	6.19114	FALSE	FALSE
Plcd4	0	8.75671	8.99549	9.25537	9.34653	9.36175	8.85839	8.69319	8.76733	8.60214	8.48615	8.03519	FALSE	FALSE
Tmem50b	0	0	0	0	0	0	0	0	0	0	0	0	FALSE	FALSE
Unc45a	0	0	0	0	0	0	0	0	0	0	5.82539	5.69708	FALSE	FALSE
Tmem222	0	0	0	0	0	0	0	0	0	0	0	0	FALSE	FALSE
Pdlim5	0	0	0	0	0	0	0	0	0	0	0	0	FALSE	FALSE
Umad1	0	0	0	0	0	0	0	0	0	0	0	0	FALSE	FALSE
Psma6	0	0	0	0	0	0	0	6.03611	0	6.31844	6.26055	6.31923	FALSE	FALSE
Ctnna2	0	0	0	0	0	0	0	0	0	0	0	0	FALSE	FALSE
Eif2s2	0	0	0	0	0	0	0	0	0	0	0	6.12238	FALSE	FALSE
Tle3	0	0	0	0	0	0	0	0	0	6.42043	0	6.07438	FALSE	FALSE
Zfand2b	0	0	0	0	0	0	0	0	5.75853	5.55179	5.48146	5.39785	FALSE	TRUE
Runx2	0	0	0	0	0	0	0	0	0	0	0	6.05694	FALSE	FALSE
Arrb1	0	0	0	0	0	0	0	6.75696	0	0	0	0	FALSE	FALSE
Impdh1	0	0	0	0	0	0	0	0	6.72221	6.5793	6.51407	7.15833	FALSE	FALSE
Vti1b	0	0	0	0	0	0	5.64052	0	0	0	0	0	FALSE	FALSE
Wtap	0	0	0	0	0	0	0	0	0	0	0	0	FALSE	FALSE
Wdr26	6.41497	6.3556	0	0	0	0	6.12901	0	0	6.30572	0	6.54192	FALSE	FALSE
Pcmt1	0	0	0	0	0	0	0	0	0	6.26898	6.41364	6.26902	FALSE	FALSE
Mroh1	0	0	0	0	0	0	0	0	0	0	0	0	FALSE	FALSE
H3f3a	7.30283	6.81885	6.90214	7.20526	0	0	7.00932	7.10061	7.14089	6.79024	6.63102	6.63682	FALSE	FALSE
Kif2a	0	0	0	0	0	0	0	0	0	0	6.63292	6.35309	FALSE	FALSE
Psme2	5.6798	0	0	0	0	0	5.81463	0	0	5.70462	5.79614	5.93478	FALSE	FALSE
Nae1	0	0	0	0	0	0	0	0	0	0	6.46673	0	FALSE	FALSE
Piezo1	0	0	0	0	0	0	0	0	0	0	0	0	FALSE	FALSE
Sik3	0	0	0	0	0	0	0	0	0	0	6.27694	0	FALSE	FALSE
Ash2l	6.31482	6.18983	0	0	0	0	6.48731	0	6.49021	6.19349	6.30929	6.36316	FALSE	FALSE
Bri3	0	0	0	0	0	0	0	0	0	0	0	0	FALSE	FALSE
Msto1	0	0	0	0	0	0	0	0	6.63974	0	0	6.72383	FALSE	FALSE
Dnm1l	6.78365	6.63223	6.43454	0	6.58218	6.89692	6.81745	6.94282	6.97663	6.01106	0	6.14761	FALSE	FALSE
Abr	0	0	0	0	0	0	0	0	0	0	0	0	FALSE	FALSE
Arhgef1	6.90912	6.84953	7.08271	0	0	0	6.98492	6.78901	6.89234	5.94432	5.90817	5.97469	FALSE	TRUE
Fnbp1l	0	0	0	0	0	0	0	0	0	0	0	0	FALSE	FALSE
Clca3b	0	0	0	0	0	0	0	0	0	0	0	0	FALSE	FALSE
Skp1a	6.3157	6.18139	0	0	0	0	6.33286	0	6.35313	6.26423	6.44543	0	FALSE	FALSE
Cul5	6.50152	6.45194	6.62101	0	0	0	6.52844	6.61943	6.50746	6.47112	5.98171	6.61985	FALSE	FALSE
Diaph1	6.30888	6.50678	6.45242	0	0	0	6.53716	6.62646	6.62899	7.5887	7.50072	7.73132	FALSE	FALSE
Gcn1	8.34788	8.18224	8.35908	7.9929	7.72914	7.8717	8.20112	8.06089	8.18823	7.99288	7.85578	8.00779	FALSE	TRUE
Eif4g1	6.7937	7.23127	6.27527	6.53043	0	6.07151	6.85707	7.1272	6.72577	7.66582	8.06625	8.20626	FALSE	TRUE
Cdk14	0	0	0	0	0	0	0	0	0	0	0	0	FALSE	FALSE
Ttc21b	0	0	0	0	0	0	0	0	0	0	0	0	FALSE	FALSE
C5ar2	0	0	0	0	0	0	0	0	0	0	0	0	FALSE	FALSE
Ifrd1	0	0	0	0	0	0	0	0	0	0	6.36403	0	FALSE	FALSE
Myo6	0	0	0	0	0	0	0	0	0	0	0	0	FALSE	FALSE
Nf2	0	0	0	0	0	0	0	0	0	0	0	0	FALSE	FALSE
Csnk1a1	0	0	0	0	0	0	0	0	0	0	6.71373	6.18952	TRUE	FALSE
Dpysl3	0	0	0	0	0	0	0	6.1959	0	6.1912	0	7.0778	FALSE	FALSE
Ncapg	7.06348	7.22321	6.51729	0	6.28601	0	7.287	7.35627	6.76791	7.81252	7.77258	7.92674	FALSE	FALSE
Apbb2	0	0	0	0	0	0	0	0	0	0	0	0	FALSE	FALSE
Mcc	5.98778	6.06494	5.91377	0	0	0	6.16652	6.30172	6.22652	6.34774	6.31687	6.34189	FALSE	FALSE
AU018091	0	0	0	0	0	0	0	0	0	0	0	0	FALSE	FALSE
Rps6ka1	0	0	0	0	0	0	0	0	0	0	0	0	FALSE	FALSE
Gcat	0	0	0	0	0	0	0	0	0	6.07668	6.16994	5.95484	FALSE	FALSE
Farsa	7.65364	7.38466	7.37473	0	6.9596	7.1214	7.6285	7.68047	7.58264	7.58319	7.67284	7.73514	FALSE	FALSE
Mta1	0	0	0	0	0	0	6.22945	6.54105	0	6.39886	6.36468	6.6087	FALSE	FALSE
Adamts7	7.22008	7.4702	7.27683	0	0	0	7.16879	7.00612	6.6147	7.78386	7.67996	7.87982	FALSE	FALSE
Ppp4r1	0	0	0	0	0	0	0	5.80865	0	5.4845	5.39351	6.9115	FALSE	FALSE
Col12a1	8.38956	8.66894	8.50958	8.13735	8.25869	8.33512	8.05964	8.23134	8.19648	0	0	0	FALSE	FALSE
Nedd4l	6.88498	6.97039	6.63391	0	0	0	7.47202	6.94857	7.41108	7.73163	7.7224	7.38604	FALSE	FALSE
Sbf2	0	0	0	0	0	0	0	0	0	0	0	0	FALSE	FALSE
Vps53	0	0	0	0	0	0	0	0	0	5.62659	0	6.07998	FALSE	FALSE
Adam17	0	0	0	0	0	0	0	0	0	0	0	0	FALSE	FALSE
Usp7	7.48873	7.64199	7.39761	0	7.23058	6.98915	7.55925	7.82896	7.67366	7.2806	7.38249	7.80275	FALSE	FALSE
Ptgir	0	0	0	0	0	0	0	0	0	0	0	0	FALSE	FALSE
Tcea1	0	0	0	0	0	0	0	0	0	0	0	0	FALSE	FALSE
Vcan	6.58262	6.6431	6.77455	6.40394	0	6.60582	6.86853	6.52126	7.09534	0	0	0	FALSE	TRUE
Usp14	0	0	0	0	0	0	6.86648	0	0	6.52006	6.67796	6.64823	FALSE	FALSE
Parp4	0	0	0	0	0	0	0	0	0	6.99435	6.58719	6.4496	TRUE	FALSE
Gm10036	7.82577	7.91001	7.81039	7.99227	8.26364	8.36894	7.93825	8.06228	8.00736	7.99046	8.1574	8.26074	FALSE	FALSE
Cadm1	0	0	0	0	0	0	5.85759	0	0	0	6.09493	0	FALSE	FALSE
Arhgap5	0	0	0	0	0	0	0	0	0	0	0	0	FALSE	FALSE
Atl3	0	0	0	0	0	0	0	0	0	0	0	0	FALSE	FALSE
Smurf1	0	0	0	0	0	0	0	0	0	0	0	0	FALSE	FALSE
Fam129a	0	0	0	0	0	0	0	0	0	0	0	0	FALSE	FALSE
Psap	8.72961	8.91695	8.8499	8.56035	8.62376	8.47222	8.76354	8.84833	8.61296	8.48134	8.4314	8.60877	FALSE	FALSE
Rbms1	0	0	0	0	0	0	0	0	0	0	0	0	FALSE	FALSE
Exoc5	0	0	0	0	0	0	0	0	0	0	0	0	FALSE	FALSE
Gm5093	0	0	0	0	0	0	0	0	0	6.26031	0	0	FALSE	FALSE
Znrf1	0	0	0	0	0	0	0	0	0	0	0	0	FALSE	FALSE
Blvrb	0	0	0	0	0	0	0	0	0	0	0	0	FALSE	FALSE
Micall2	0	0	0	0	0	0	0	0	0	0	0	0	FALSE	FALSE
Gm20390	0	0	0	0	0	0	0	0	0	0	0	0	FALSE	FALSE
Chd1	0	0	0	0	0	0	0	0	0	0	5.9279	0	FALSE	FALSE
Nptxr	0	0	0	0	0	0	0	0	0	0	0	0	FALSE	FALSE
Tnfrsf12a	0	0	0	0	0	0	0	0	0	6.53335	6.35839	6.50095	FALSE	FALSE
Dsp	0	0	0	0	0	0	0	0	0	0	0	0	FALSE	FALSE
Cdk4	0	0	0	0	0	0	0	6.2334	6.28639	0	0	6.2463	FALSE	FALSE
Cnot2	0	6.51119	0	0	0	0	6.87022	0	0	0	0	0	FALSE	FALSE
Ablim1	0	0	0	0	0	0	0	0	0	0	0	0	FALSE	FALSE
Denr	0	0	0	0	0	0	0	0	0	0	0	0	FALSE	FALSE
Kif21a	0	0	0	0	0	0	0	0	0	6.36972	0	6.2284	FALSE	FALSE
Ufd1	0	0	0	0	0	0	0	0	0	0	0	0	FALSE	FALSE
Slc6a8	0	0	0	0	0	0	0	0	0	0	0	0	FALSE	FALSE
2007-09-01	7.78497	7.84643	7.71152	7.86862	7.80481	7.92635	7.89532	7.92743	7.81178	7.81515	7.82874	7.89821	FALSE	FALSE
Sec23a	6.9634	7.13586	6.9018	0	0	0	7.17693	7.02682	7.15688	6.61461	6.56308	6.45991	FALSE	FALSE
Trim24	0	0	0	0	0	0	0	0	0	6.17035	6.12821	6.26214	FALSE	FALSE
Cacna2d1	0	0	0	0	0	0	0	0	0	0	0	0	FALSE	FALSE
Apob	0	0	7.06759	0	0	0	0	0	0	0	0	7.02551	FALSE	FALSE
Abcc4	0	0	0	0	0	0	0	0	0	0	0	0	FALSE	TRUE
Gtf3c4	0	0	0	0	0	0	0	0	0	0	5.78414	5.57733	FALSE	FALSE
Gigyf2	0	0	0	0	0	0	0	0	0	0	0	0	FALSE	FALSE
Tnxb	0	0	0	0	0	0	0	0	0	0	0	0	FALSE	FALSE
X4930523C07Rik	0	0	0	0	0	0	0	0	0	0	0	0	FALSE	FALSE
Sap18	0	0	0	0	0	0	0	0	0	0	0	0	FALSE	FALSE
Tarbp1	0	0	6.36016	0	0	0	0	6.46653	6.34225	0	0	0	FALSE	FALSE
Aldh3b3	0	0	0	0	0	0	0	0	0	0	0	0	FALSE	FALSE
Atp11a	0	0	0	0	0	0	0	0	0	0	0	0	FALSE	FALSE
Pi4ka	0	0	0	0	0	0	6.79651	0	6.58572	6.41477	6.42651	0	FALSE	FALSE
Smad2	0	0	0	0	0	0	0	0	0	0	6.26658	6.59353	TRUE	FALSE
Slc7a1	7.54	7.41244	7.46115	7.3855	6.98645	7.35862	7.62736	7.50904	7.62944	7.24348	7.6154	7.39601	FALSE	TRUE
Alcam	0	0	0	0	0	0	0	0	0	0	0	0	FALSE	TRUE
Tgfbr1	0	0	0	0	0	0	0	0	0	0	0	0	FALSE	FALSE
Klra2	0	0	0	0	0	0	0	0	0	0	0	0	FALSE	FALSE
Tpm1	0	0	0	0	0	0	0	6.55648	6.76185	0	0	0	FALSE	FALSE
Ppp4r3a	0	0	0	0	0	0	0	0	0	6.3442	6.41542	6.43319	FALSE	FALSE
Lipe	0	0	0	0	0	0	0	0	0	0	0	0	FALSE	FALSE
Acacb	0	6.47197	6.41073	6.57424	0	0	6.46852	6.66643	6.57438	6.46805	6.46681	6.5773	FALSE	FALSE
Hnrnpd	6.23965	6.05185	0	0	0	0	0	0	0	6.1069	0	0	FALSE	FALSE
Ranbp9	0	0	0	0	0	0	0	0	0	6.35482	0	6.57403	FALSE	FALSE
Igfbp7	0	0	0	0	0	0	0	0	0	5.91874	5.9455	0	FALSE	FALSE
Pcdh19	0	0	0	0	0	0	0	0	0	0	0	0	FALSE	FALSE
Ubc	8.775	8.58467	8.41692	8.1285	7.81783	8.07214	8.78524	8.6196	8.79079	8.79147	8.63632	8.49718	FALSE	FALSE
Pcdhb9	0	0	0	0	0	0	0	0	0	6.48352	6.70136	6.79098	FALSE	FALSE
Kif23	7.02276	6.58856	6.70979	0	0	0	7.31269	6.94333	7.4596	7.52424	7.45231	6.99016	FALSE	FALSE
Muc5b	7.04984	7.21846	7.185	0	0	0	0	0	0	6.86049	6.92782	6.97033	FALSE	FALSE
Arhgef37	0	0	0	0	0	0	0	0	0	0	0	0	FALSE	FALSE
Loxl4	7.84497	7.88606	7.79423	7.5578	7.10514	7.05065	7.8061	7.71058	7.93192	7.87345	7.92746	7.65137	FALSE	FALSE
Ahnak	8.31456	8.26352	8.09433	7.90325	8.10023	8.15609	8.42034	8.40269	8.42405	8.09996	8.40763	8.15045	FALSE	FALSE
Myo1e	0	0	0	0	0	0	0	0	6.37794	6.32558	5.91953	6.31875	FALSE	FALSE
Rit1	0	0	0	0	0	0	0	0	0	0	0	0	FALSE	FALSE
C1s1	8.49484	8.59045	8.55663	7.56136	7.94492	7.71478	8.24944	8.21413	7.85709	8.702	8.63133	8.73409	FALSE	FALSE
Abca7	0	0	0	0	0	0	0	0	0	0	5.78161	0	TRUE	FALSE
Sec22b	0	0	0	0	0	0	0	0	0	0	0	0	FALSE	FALSE
Utrn	0	0	0	0	0	0	7.03218	0	6.9888	7.17158	7.08828	7.1246	FALSE	FALSE
Pam	6.61931	6.63955	0	0	0	0	0	0	0	6.77751	6.62876	6.91049	FALSE	FALSE
Rgs20	0	0	0	0	0	0	0	0	0	0	0	0	FALSE	FALSE
Srp72	0	0	0	0	0	0	0	0	0	0	0	6.98669	FALSE	FALSE
Mta3	6.48037	0	0	0	0	0	0	6.42885	0	6.13697	0	6.24822	FALSE	FALSE
Klc1	6.60118	6.44604	6.62395	0	0	0	6.52908	6.68526	6.68262	6.33656	6.45987	6.35873	FALSE	FALSE
Numa1	7.4357	7.31317	7.28246	7.2511	0	6.53193	7.49506	7.58679	7.65992	6.88551	6.69903	7.11631	FALSE	FALSE
Rbms2	0	0	0	0	0	0	0	0	0	0	0	0	FALSE	FALSE
Slf2	0	0	0	0	0	0	0	0	0	0	0	0	FALSE	FALSE
Scamp3	6.76722	6.4477	6.45682	0	0	0	6.42807	6.44522	6.48467	6.52955	0	6.80746	FALSE	FALSE
Sspn	0	0	0	0	0	0	0	0	0	0	0	0	FALSE	FALSE
Rap1gds1	0	0	0	0	0	0	6.43407	0	0	0	0	0	FALSE	FALSE
Kif1c	0	0	0	0	0	0	0	0	0	0	0	0	FALSE	FALSE
Afdn	0	0	0	0	0	0	0	0	0	0	6.40792	6.39627	FALSE	FALSE
Atp6v0c	6.15039	6.0854	6.52385	0	0	0	0	0	0	0	0	5.969	FALSE	FALSE
Dnajc2	0	0	0	0	0	0	0	0	0	0	0	0	FALSE	FALSE
Nt5c2	6.59223	6.81803	0	0	0	0	6.60135	6.55167	6.50599	6.24299	6.36938	6.47435	FALSE	FALSE
Cep89	0	0	0	0	0	0	0	0	0	0	0	0	FALSE	FALSE
Ccdc93	0	5.97845	0	0	0	0	0	5.89359	0	0	0	6.53921	FALSE	FALSE
Btaf1	0	0	0	0	0	0	0	0	0	6.43597	0	6.51685	FALSE	FALSE
Tanc1	6.53115	6.10161	6.39009	6.36819	0	0	6.63876	6.61795	6.61441	6.50575	6.70832	6.34873	FALSE	FALSE
Arhgap17	0	0	0	0	0	0	0	0	0	0	0	0	FALSE	FALSE
Gsk3b	6.64724	0	0	0	0	0	0	6.67211	0	6.87852	6.63325	6.71437	FALSE	FALSE
Chd4	6.7212	6.76502	0	6.93461	7.12274	6.75887	7.0421	7.19117	7.03084	6.44017	6.65454	7.01212	FALSE	FALSE
Inpp5a	0	0	0	0	0	0	0	0	0	0	0	0	FALSE	FALSE
Sec16a	0	0	6.7803	0	0	0	0	0	0	6.53715	6.61301	6.75106	FALSE	FALSE
Mars	6.79538	6.61825	6.82867	6.92822	7.09705	0	6.8414	7.0016	7.08189	6.87521	7.02796	7.18483	FALSE	FALSE
Tyk2	0	0	0	0	0	0	0	0	0	0	0	0	FALSE	FALSE
Neo1	7.64121	7.71353	7.59707	6.71367	0	0	7.70441	7.56246	7.54538	7.65359	7.5271	7.40829	FALSE	FALSE
Ifi204	6.43098	6.42744	0	0	6.57727	0	6.48045	6.36099	6.33674	0	0	5.97974	FALSE	FALSE
Ipo9	7.69017	7.62901	7.69322	7.71047	7.79204	7.43791	7.81914	7.81819	7.74737	7.34713	6.78023	7.16563	FALSE	TRUE
Inf2	0	5.52425	0	0	0	0	0	5.82638	5.51103	5.80173	5.72714	5.98782	FALSE	FALSE
Laptm4a	6.49866	6.39797	6.58008	0	0	0	6.4414	0	6.39055	6.43382	6.6086	6.31626	FALSE	FALSE
Slc12a2	6.67155	6.35769	6.60167	0	0	0	7.26122	6.8785	6.98388	7.04427	7.35027	7.26731	TRUE	FALSE
Trim33	0	6.62996	0	0	0	0	6.46183	6.58715	0	6.71294	6.59667	6.74515	FALSE	FALSE
Apobec3	0	0	0	0	0	0	0	0	0	0	5.75968	0	FALSE	FALSE
Asap1	0	0	0	0	0	0	0	0	0	0	0	0	FALSE	FALSE
Mark2	6.32408	6.52807	6.52092	0	0	0	6.71366	6.75657	6.97983	6.89417	6.33816	6.37433	FALSE	FALSE
Pdgfrb	7.66399	7.44383	7.46953	7.15945	7.50932	7.48356	7.09809	7.31563	7.22608	0	0	0	FALSE	FALSE
Srgap3	0	0	0	0	0	0	0	0	0	0	0	0	FALSE	FALSE
Nop2	6.95392	6.87011	0	0	7.15195	7.13306	6.85321	6.87193	6.92195	6.6827	6.81028	6.78764	FALSE	FALSE
Lamb1	9.54003	9.6253	9.6578	9.34479	9.38931	9.41363	9.43356	9.44685	9.42677	9.10548	9.09388	9.03177	TRUE	FALSE
Atl2	0	0	0	0	0	0	0	0	0	0	0	0	FALSE	FALSE
Thsd7a	6.32212	6.33951	6.2026	0	0	0	6.83796	6.77975	6.81832	7.36463	7.59412	7.32015	FALSE	FALSE
Igf1r	5.73369	0	0	0	0	0	6.41853	6.86957	6.95463	6.79107	6.81332	6.79449	TRUE	FALSE
Plekhn1	0	0	0	0	0	0	0	0	0	0	0	0	FALSE	FALSE
Syne2	0	0	6.78067	0	0	0	0	0	0	0	0	0	FALSE	FALSE
Ehbp1l1	0	0	0	0	0	0	0	0	0	0	0	0	FALSE	FALSE
Pds5a	0	0	0	0	0	0	0	0	0	0	0	5.99648	FALSE	FALSE
Peli2	0	0	0	0	0	0	0	0	0	0	0	0	FALSE	FALSE
Akap9	0	0	0	0	0	0	0	0	0	0	5.56115	5.75153	FALSE	FALSE
Raph1	0	0	0	0	0	0	0	0	0	6.0216	0	0	FALSE	FALSE
Pdpk1	0	0	0	0	0	0	0	0	0	0	0	0	FALSE	FALSE
Setd3	0	0	0	0	0	0	0	0	0	0	6.01254	6.10816	FALSE	FALSE
Cyb5r3	0	0	0	0	0	0	0	0	0	0	0	0	FALSE	FALSE
Atp11c	0	0	0	0	0	0	0	0	0	0	0	0	TRUE	FALSE
Ubr3	0	0	0	0	0	0	0	0	0	0	5.45533	0	FALSE	FALSE
Pde4d	0	0	7.63677	8.48393	0	0	7.6433	0	7.68924	7.43899	7.29879	7.21809	FALSE	FALSE
Arl8a	0	0	0	0	0	0	0	0	0	0	0	0	FALSE	FALSE
Mpzl2	0	0	0	0	0	0	0	0	0	6.39019	6.30993	6.26963	FALSE	FALSE
Lancl2	0	0	0	0	0	0	6.33357	0	0	0	0	0	FALSE	FALSE
Ergic3	0	0	0	0	0	0	0	0	0	0	0	0	FALSE	FALSE
Ide	6.88082	6.71972	0	0	0	0	0	6.93665	6.74572	6.95534	6.73243	0	FALSE	FALSE
Epb41	0	0	0	0	0	0	0	0	0	0	0	0	FALSE	FALSE
Myd88	0	0	0	0	0	0	0	0	0	0	0	0	FALSE	FALSE
Mtmr1	0	0	0	0	0	0	0	0	0	0	0	0	FALSE	FALSE
Bace1	0	0	0	0	0	0	0	0	0	0	0	0	FALSE	FALSE
Fxyd5	0	0	0	0	0	0	0	0	0	0	0	0	FALSE	FALSE
Ggt1	0	0	0	0	0	0	0	0	0	0	0	0	FALSE	FALSE
Banp	0	0	0	0	0	0	0	0	0	0	0	6.16838	FALSE	FALSE
Rpa2	6.75346	6.75899	0	0	0	0	6.78165	0	0	0	6.33985	0	FALSE	FALSE
Ywhaq	6.8322	6.9431	6.7098	0	0	0	6.92824	6.80094	6.90481	7.10748	7.20222	7.18076	TRUE	FALSE
Eps15	0	0	0	0	0	0	0	0	0	0	6.07423	6.13551	FALSE	FALSE
Adgrl3	0	0	0	0	0	0	0	0	0	6.12639	0	0	FALSE	FALSE
Fkbp1a	0	0	0	0	0	0	0	0	0	0	0	0	FALSE	FALSE
Cc2d1b	0	0	0	0	0	0	0	0	0	0	0	0	FALSE	FALSE
Yipf3	0	0	0	0	0	0	0	0	0	0	0	0	FALSE	FALSE
Gm10260	8.24876	8.20336	8.19992	8.48299	8.48035	8.58731	8.36853	8.24856	8.37466	8.18227	8.22458	8.28881	FALSE	FALSE
Adam12	0	0	0	0	0	0	0	0	0	0	0	0	FALSE	FALSE
Mri1	0	0	0	0	0	0	0	0	0	0	5.53861	5.8625	FALSE	FALSE
Efemp1	0	0	0	0	0	0	0	0	0	0	0	6.29327	FALSE	FALSE
Rps12.ps3	7.01034	7.05454	6.89177	7.33294	7.22147	7.21872	7.31917	7.33472	7.32414	6.72433	6.64119	6.94093	FALSE	FALSE
Hnrnpr	6.12362	0	0	6.74034	0	0	0	0	0	0	0	6.25091	FALSE	FALSE
Ankrd50	0	0	0	0	0	0	0	0	0	6.61949	6.39545	6.87944	FALSE	FALSE
Slc45a4	0	0	0	0	0	0	0	0	0	0	0	0	FALSE	FALSE
Pcdh1	0	0	0	0	0	0	0	0	0	6.46833	6.20322	6.29585	FALSE	FALSE
Slc22a23	0	0	0	0	0	0	0	0	0	0	6.61189	0	FALSE	FALSE
Arhgef10	0	0	0	0	0	0	0	0	0	0	0	0	FALSE	FALSE
Tspan15	0	0	0	0	0	0	6.7353	6.5528	6.78902	0	6.85825	0	TRUE	FALSE
Eif4g2	0	0	0	0	0	0	0	0	0	0	0	0	FALSE	FALSE
Col4a5	6.00256	0	0	0	0	0	0	0	0	0	0	0	FALSE	FALSE
Gypc	0	0	0	0	0	0	0	0	0	0	0	0	FALSE	FALSE
Crk	0	0	0	0	0	0	0	0	0	0	0	0	FALSE	FALSE
Ttc37	7.23111	7.19299	6.96433	0	0	0	7.26112	7.39335	7.33512	7.29024	7.22943	7.24393	FALSE	FALSE
Xylt1	6.99639	7.3379	7.534	6.98618	7.23495	7.07828	6.84109	6.81022	0	0	0	0	FALSE	FALSE
Pik3c2a	0	0	0	0	0	0	0	5.98703	6.15342	6.51206	6.13008	6.16176	FALSE	FALSE
Map4k4	0	0	0	0	0	0	0	0	0	0	5.96973	0	FALSE	FALSE
Farp1	7.9992	7.69542	8.06551	0	0	0	8.80389	8.68781	8.72949	8.47724	8.54993	8.3903	FALSE	FALSE
Fryl	0	0	0	0	0	0	0	0	0	0	5.89173	0	FALSE	FALSE
Ltbp3	8.78849	8.90348	8.75579	7.93568	8.05744	7.97569	8.56617	8.76533	8.55212	9.12788	9.2639	9.39264	FALSE	FALSE
Iqgap3	6.278	5.98555	0	0	0	0	6.75619	6.66394	6.51331	6.82203	7.14117	6.78764	FALSE	FALSE
Myo10	0	0	6.28056	0	0	0	6.86816	6.69688	6.89758	6.91093	6.70166	6.98068	FALSE	FALSE
Slc4a7	6.22771	6.43827	6.25176	0	0	0	6.52464	6.35474	6.36451	7.01928	7.1664	6.96212	TRUE	FALSE
Agap3	6.3024	6.39301	0	0	0	0	6.05526	0	6.53224	0	0	6.11468	FALSE	FALSE
Trappc10	0	0	0	0	0	0	0	0	0	0	0	5.77693	FALSE	FALSE
Abl2	0	0	0	0	0	0	0	0	0	0	0	0	FALSE	FALSE
Met	6.00337	6.08386	6.04999	0	0	0	6.28271	6.32416	6.37348	6.52064	6.4792	6.17757	FALSE	FALSE
Arhgef12	0	0	0	0	0	0	0	0	0	0	0	0	FALSE	FALSE
Stxbp2	0	0	0	0	0	0	0	0	0	0	0	0	FALSE	FALSE
Kctd10	0	0	0	0	0	0	0	0	0	0	0	0	FALSE	FALSE
Add1	6.38267	6.22227	6.49799	0	0	0	0	0	0	6.298	6.27614	6.77892	FALSE	FALSE
Dmxl1	6.47566	6.20577	6.19923	0	0	0	6.29168	6.47452	6.33941	6.06674	0	0	FALSE	FALSE
Strn	0	6.59806	0	0	0	0	0	0	0	6.69871	6.46722	6.88959	FALSE	FALSE
Clec10a	0	0	0	0	0	0	0	0	0	0	0	0	FALSE	FALSE
Copa	8.31131	8.337	8.17511	8.16518	8.17814	8.24983	8.38589	8.44948	8.38419	8.37416	8.3234	8.45702	FALSE	TRUE
Glg1	6.29842	6.74974	6.44206	0	0	0	6.17383	5.84464	5.717	6.852	7.23732	7.19844	TRUE	FALSE
Ddx46	0	0	0	0	0	0	0	0	0	0	0	6.23109	FALSE	FALSE
Stag1	0	0	0	0	0	0	0	0	0	0	5.94546	0	FALSE	FALSE
Ciao2b	0	0	0	0	0	0	0	0	0	0	0	0	FALSE	FALSE
Pip4p1	0	0	0	0	0	0	0	0	0	6.34366	0	0	FALSE	FALSE
Pip5k1c	0	0	0	0	0	0	0	0	0	0	0	0	FALSE	FALSE
Src	6.74254	0	7.2274	0	0	0	7.725	6.19808	7.49883	8.01381	7.95185	7.81277	TRUE	FALSE
Hectd1	6.52539	0	6.78327	0	0	0	6.49941	6.47985	0	7.13621	7.13293	7.34657	FALSE	FALSE
Diaph3	0	0	0	0	0	0	0	0	0	0	0	0	FALSE	FALSE
Slc12a4	0	0	0	0	0	0	0	0	0	0	0	0	FALSE	FALSE
Anxa6	0	0	0	0	0	0	0	0	0	0	0	0	FALSE	FALSE
Eml4	0	0	0	0	0	0	0	0	0	6.38767	0	6.33333	FALSE	FALSE
Sympk	0	0	0	0	0	0	0	0	0	7.10568	7.09307	7.19209	FALSE	FALSE
Traf7	0	0	0	0	0	0	0	0	0	0	6.20691	0	FALSE	FALSE
Tra2b	6.4555	0	0	6.68983	0	0	6.22326	0	6.4542	0	6.45378	0	FALSE	TRUE
St13	0	0	0	0	0	0	0	0	0	0	0	0	FALSE	TRUE
Sf3a2	7.00113	7.24866	6.96252	6.91703	6.83068	7.05346	6.92681	7.25203	7.20742	6.8319	7.35696	7.30914	FALSE	FALSE
U2af1	6.71938	0	0	0	0	0	0	6.65276	6.72748	0	0	0	FALSE	FALSE
Fam168b	0	0	0	0	0	0	0	0	0	0	0	0	FALSE	FALSE
Icam2	0	0	0	0	0	0	0	0	0	0	0	0	FALSE	FALSE
Ppp2r1b	0	0	0	0	0	0	0	0	0	0	0	0	FALSE	FALSE
Prrc2a	6.18164	0	0	0	0	0	0	6.41551	0	6.73073	0	0	FALSE	FALSE
Prps1l3	6.97054	7.1494	6.85366	6.80556	7.48882	0	7.19981	7.25597	7.26169	7.18407	6.9087	7.22727	FALSE	FALSE
Ctdspl	0	0	0	0	0	0	0	0	0	0	0	0	FALSE	FALSE
Fus	0	0	0	0	0	0	0	0	0	0	0	0	FALSE	FALSE
Gps1	7.65074	8.14582	7.57122	6.89938	7.53726	7.03197	7.92791	8.09198	7.63945	8.25215	8.16935	8.28001	FALSE	FALSE
Spr	0	0	0	0	0	0	6.55842	0	6.6124	6.5935	6.62741	6.60053	FALSE	FALSE
Ccnb1	0	0	0	0	0	0	6.57918	6.53187	0	6.78861	6.78929	6.80689	FALSE	FALSE
Gtf2i	0	0	0	0	0	0	6.48613	0	0	7.14811	7.17592	7.63305	FALSE	FALSE
Guk1	0	0	0	0	0	0	0	0	0	0	0	0	FALSE	FALSE
Rps28	0	0	0	0	0	0	0	0	0	0	0	0	FALSE	FALSE
Shmt1	7.17557	7.13091	7.03631	7.19432	7.25527	7.30285	7.17196	7.40976	7.30328	7.29409	7.18427	7.16862	FALSE	FALSE
Klhdc4	0	0	0	0	0	0	0	0	0	0	0	0	FALSE	FALSE
Ube4b	6.28939	0	0	0	0	0	6.31186	0	6.35118	0	0	0	FALSE	FALSE
Pkn2	0	0	0	0	0	0	0	0	6.24212	5.93845	0	6.18287	FALSE	FALSE
Zc3h18	0	0	0	0	0	0	0	0	5.96571	0	0	0	FALSE	FALSE
Naa15	7.4114	7.47968	7.50348	0	7.52852	7.46733	7.61676	7.69028	7.51843	7.85114	7.84296	7.93151	FALSE	FALSE
Armc8	0	0	0	0	0	0	0	0	0	0	0	6.59755	FALSE	FALSE
Rpf2	0	0	0	0	0	0	0	0	0	0	0	0	FALSE	FALSE
Sec23ip	6.7513	0	6.47117	0	0	0	0	0	0	6.60934	6.69454	6.82609	FALSE	FALSE
Arhgap39	0	0	0	0	0	0	0	0	0	0	0	0	FALSE	FALSE
Wdr70	6.2852	6.24157	0	0	0	0	6.26119	0	0	6.68822	6.32253	6.7367	FALSE	FALSE
X9130019O22Rik	0	0	0	0	0	0	0	0	0	6.6435	6.72238	6.74705	FALSE	FALSE
Supt16	7.55606	7.83793	7.51151	6.92858	7.01225	7.04001	7.83508	7.86495	7.66437	7.80265	7.49588	7.79559	FALSE	FALSE
Itih2	0	0	0	0	0	0	6.49817	5.99041	0	6.76707	7.32656	7.37634	FALSE	FALSE
Tll1	0	0	0	0	0	0	0	0	0	0	7.34978	0	FALSE	FALSE
Mink1	0	0	0	0	0	0	6.56804	0	6.46471	7.04696	6.95025	6.85616	TRUE	FALSE
Htt	0	0	0	0	0	0	0	0	0	0	0	6.57019	FALSE	FALSE
Lpar5	0	0	0	0	0	0	0	0	0	0	0	0	FALSE	FALSE
Arfgef1	0	0	0	0	0	0	0	0	0	6.45935	5.97392	0	FALSE	FALSE
Itga7	0	0	0	0	0	0	0	0	0	0	0	0	FALSE	FALSE
Ctnnd1	7.72672	7.66637	7.82867	0	0	0	7.91263	7.8422	8.02243	8.07759	8.05077	7.98723	TRUE	FALSE
Myo5b	0	0	0	0	0	0	0	0	0	0	0	0	FALSE	FALSE
Ift88	0	0	0	0	0	0	0	0	0	0	5.53847	0	FALSE	FALSE
Naaa	0	0	0	0	0	0	0	0	0	6.73973	6.60573	6.8064	FALSE	FALSE
Idi1	0	0	0	0	0	0	0	0	0	0	0	0	FALSE	FALSE
Lrrc32	0	0	0	0	0	0	0	0	0	0	0	0	FALSE	FALSE
Atp2b1	7.11052	6.94438	7.15461	0	0	0	7.21838	7.09764	7.4371	7.5483	7.49105	7.29281	FALSE	FALSE
Jak2	0	0	0	0	0	0	0	0	0	0	0	0	FALSE	FALSE
Sf3b1	8.27374	8.24042	8.26107	7.85859	7.93807	7.92318	8.32677	8.3043	8.19791	8.38315	8.46673	8.54264	FALSE	FALSE
Lamc2	7.28749	7.48252	7.66093	0	0	0	7.36964	7.36137	7.28294	7.78229	7.84644	8.00788	FALSE	FALSE
Pdgfa	0	0	0	0	0	0	0	0	0	0	0	0	FALSE	FALSE
Gprc5a	8.0721	8.0167	7.97657	0	0	0	8.5245	8.51685	8.65369	8.68795	8.68159	8.48544	TRUE	FALSE
Efemp2	8.69405	8.69841	8.78298	8.65981	8.76329	8.70545	8.79307	8.79977	8.66906	8.91202	8.92145	8.97381	FALSE	FALSE
Notch2	7.3889	7.3205	6.99038	0	0	0	7.35265	7.12594	7.24729	7.77409	7.72888	7.42823	TRUE	FALSE
Cyth3	0	0	0	0	0	0	0	0	0	0	6.32067	6.30529	FALSE	FALSE
Mpp7	0	0	0	0	0	0	0	0	0	0	0	0	FALSE	FALSE
Hnrnpl	6.53633	6.43897	0	7.11777	7.12577	6.82483	6.82799	7.46777	7.5529	6.91517	7.26312	7.5292	FALSE	TRUE
Frmd4a	0	0	0	0	0	0	0	0	0	0	0	0	FALSE	FALSE
Stx5a	0	0	0	0	0	0	0	0	0	0	0	0	FALSE	FALSE
Cpsf6	0	5.88028	0	6.02371	0	0	0	0	0	0	0	0	FALSE	FALSE
Arhgef2	0	0	0	0	0	0	0	0	0	6.662	6.24482	6.31716	FALSE	FALSE
Esd	7.22722	7.5032	6.87037	0	0	0	7.47129	7.38862	7.70716	8.25249	8.238	8.34827	FALSE	FALSE
Plch1	0	0	0	0	0	0	0	0	0	0	0	0	FALSE	FALSE
Nsun2	6.87655	6.43891	0	0	0	0	6.79507	6.7197	7.11807	7.47384	7.34959	7.62005	FALSE	FALSE
Atp2c1	0	0	0	0	0	0	0	0	0	0	0	0	FALSE	FALSE
Grn	0	0	0	0	0	0	0	0	0	0	5.91239	0	FALSE	FALSE
Ddx27	0	0	0	0	0	0	0	0	0	0	0	0	FALSE	FALSE
Pfdn5	0	0	0	0	0	0	0	0	0	0	0	0	FALSE	FALSE
Rbp4	0	6.55888	0	0	0	0	0	0	0	7.15812	7.05331	6.62551	FALSE	FALSE
Haus2	0	0	0	0	0	0	0	0	0	0	0	6.02296	FALSE	FALSE
Srsf1	6.58033	0	0	6.88081	7.01435	0	6.46258	6.5035	6.6848	0	0	0	FALSE	TRUE
Tbc1d17	0	0	0	0	0	0	0	0	0	0	0	0	FALSE	FALSE
Trp53	0	0	0	0	0	0	0	0	0	6.17811	0	6.37776	FALSE	FALSE
Noc2l	5.77124	5.59554	0	0	0	0	5.68006	6.0228	6.0269	5.83813	5.85425	5.94548	FALSE	FALSE
Crlf3	0	0	0	0	0	0	0	0	0	0	0	6.19282	FALSE	FALSE
Prim1	6.36847	6.34167	6.07092	0	0	0	6.52139	6.71001	6.59506	6.66523	6.20203	6.59371	FALSE	FALSE
Fgfr1	0	0	0	0	0	0	0	0	0	0	0	0	FALSE	FALSE
Trim26	0	0	0	0	0	0	0	0	0	0	0	0	FALSE	FALSE
Epn2	0	0	0	0	0	0	0	0	0	0	0	0	FALSE	FALSE
Dnmt1	7.51195	7.32471	6.75498	7.8118	7.64935	7.4663	7.7853	7.93786	7.76741	6.98464	6.46027	7.13871	FALSE	FALSE
Trappc13	0	0	0	0	0	0	0	0	0	0	0	0	FALSE	FALSE
Pitpna	6.53913	0	0	0	0	0	0	6.68643	6.70017	0	7.0911	0	FALSE	FALSE
Col6a3	7.90026	7.97543	8.26649	8.11076	0	8.11564	7.8611	7.98105	7.83229	0	0	0	FALSE	FALSE
Irgm1	0	0	0	0	0	0	0	6.54306	6.41268	0	0	0	FALSE	FALSE
Myh14	7.41765	0	7.23371	0	7.24052	0	7.20458	7.25081	7.39	0	7.36203	0	FALSE	FALSE
Atp6v0a1	0	0	0	0	0	0	0	0	0	0	0	0	FALSE	FALSE
Zfp977	6.61627	6.23935	6.20417	6.79485	0	0	6.19846	6.39129	6.20965	6.2405	6.06729	5.78658	FALSE	FALSE
Map1lc3b	0	0	0	0	0	0	0	0	0	0	0	0	FALSE	FALSE
Sema3b	6.3025	0	6.46087	7.70095	7.1261	6.87153	6.85117	6.99142	6.54068	5.75365	0	5.96864	FALSE	FALSE
Hk2	0	0	0	0	0	0	0	6.41238	0	7.09022	7.14179	7.3369	FALSE	FALSE
Capn2	6.69241	6.68176	0	0	0	0	6.84507	6.8499	6.40727	7.0703	6.6895	7.1465	FALSE	FALSE
Angpt1	9.5537	9.21304	9.19761	9.97835	9.84077	9.68321	9.25959	9.2955	9.19609	0	0	0	FALSE	FALSE
Bin1	0	0	0	0	0	0	0	0	0	0	0	0	FALSE	FALSE
NA..8	0	0	0	0	0	0	0	0	0	0	0	0	FALSE	FALSE
Dpysl2	8.32948	8.32728	8.31584	8.38281	8.52119	8.53278	8.39797	8.49604	8.47015	8.13997	8.1521	8.30289	FALSE	TRUE
Gtpbp1	6.40449	6.40577	6.17217	0	0	0	6.4287	6.36579	6.53113	6.38128	6.11093	6.49571	FALSE	FALSE
Stxbp1	6.12914	6.25071	0	0	0	0	0	6.22505	0	0	0	6.12837	FALSE	FALSE
Raet1b	0	0	0	0	0	0	0	0	0	5.93936	5.94912	0	FALSE	FALSE
Raet1c	0	0	0	0	0	0	0	0	0	0	0	0	FALSE	FALSE
Ephb6	0	0	0	0	0	0	0	0	0	0	0	0	FALSE	FALSE
NA..9	0	0	0	0	0	0	0	0	0	5.9756	0	5.8861	FALSE	FALSE
Capn5	7.06722	7.12267	6.88862	0	0	0	7.04273	7.11551	7.1944	7.34846	7.75639	7.00651	FALSE	FALSE
Prdx6	0	0	0	0	0	0	6.42925	0	0	6.53812	6.61332	6.24277	TRUE	FALSE
Matn2	9.4481	9.49877	9.47123	9.54821	9.44606	9.41529	9.25239	9.29411	9.23616	8.74208	8.88304	8.91238	FALSE	TRUE
NA..10	7.05061	7.12353	0	0	0	0	0	0	0	0	6.96985	0	FALSE	FALSE
NA..11	6.60221	6.61117	6.76014	0	7.06401	0	6.50771	6.78534	6.80371	6.75193	6.75828	6.88786	FALSE	FALSE
Ebf2	0	6.81053	0	0	0	0	0	7.02173	7.18715	6.79161	7.01013	6.79991	TRUE	FALSE
Serpinb6b	0	0	0	0	0	0	0	0	0	0	0	0	FALSE	FALSE
Prdx4	0	6.47398	7.02094	0	7.65671	7.60056	0	0	0	6.88857	6.98098	7.32666	FALSE	FALSE
Aip	0	0	0	0	0	0	0	0	0	0	0	0	FALSE	FALSE
Flot1	6.01645	0	0	0	0	0	0	0	0	6.30328	6.26107	5.83706	FALSE	FALSE
Numbl	0	0	0	0	0	0	0	0	0	0	0	0	FALSE	FALSE
Atox1	0	0	0	0	0	0	0	0	0	0	0	0	FALSE	FALSE
Lfng	0	0	0	0	0	0	0	0	0	0	6.33718	0	FALSE	FALSE
NA..12	0	0	0	0	0	0	0	0	0	0	6.56776	0	FALSE	FALSE
Napsa	7.73851	7.72881	7.68989	7.91442	8.11611	8.07646	7.62749	7.66182	7.66122	7.17673	6.04324	7.17615	FALSE	FALSE
Snap23	7.18943	7.02202	0	0	0	0	7.41246	7.21743	7.46201	7.53274	7.46151	7.39449	TRUE	FALSE
Psmb1	0	0	0	0	0	0	0	0	0	0	0	0	FALSE	FALSE
NA..13	0	0	0	0	0	0	0	0	0	0	0	0	FALSE	FALSE
Man2b1	6.36964	7.05216	6.51558	0	0	0	7.20906	6.98108	6.87121	7.38901	7.31612	7.53119	FALSE	FALSE
Rpl21	7.96956	7.45053	7.79815	8.11734	8.10027	8.04833	7.74144	7.58673	7.623	7.50125	7.72374	7.56426	FALSE	FALSE
Scarb2	0	0	0	0	0	0	0	0	0	0	0	0	FALSE	FALSE
Grcc10	0	0	6.36575	0	0	0	6.30307	6.34647	0	6.29035	6.45073	6.30274	FALSE	FALSE
Emg1	0	0	0	0	0	0	0	0	0	0	0	0	FALSE	FALSE
Polr1a	6.48756	6.52488	0	0	0	0	0	6.55089	6.78324	6.44199	6.43597	6.66651	FALSE	FALSE
Cx3cl1	0	0	0	0	0	0	0	0	0	0	0	0	FALSE	FALSE
Cpsf2	0	6.29219	0	0	0	0	6.34203	0	0	6.60849	6.10302	6.40809	FALSE	FALSE
Kcnh2	0	0	0	0	0	0	0	0	0	0	0	0	FALSE	FALSE
NA..14	0	0	0	0	0	0	0	0	0	0	0	0	FALSE	FALSE
Dhx15	7.28484	7.19656	7.36099	7.26724	6.98008	6.94618	7.47179	7.48199	7.50541	7.69697	7.61787	7.83161	FALSE	FALSE
Purb	7.25382	7.32681	7.12662	0	0	0	7.12415	7.06164	7.22261	6.57047	6.48799	6.80456	FALSE	TRUE
Hs3st1	0	0	0	0	0	0	6.28174	0	0	6.72922	7.00013	7.08867	FALSE	FALSE
Slc6a6	0	0	6.51879	0	0	0	6.99222	0	6.95028	7.2811	7.16388	6.66587	FALSE	FALSE
Srsf5	0	0	0	0	0	0	0	0	0	0	0	0	FALSE	FALSE
Kpna3	6.96194	6.82033	6.84129	0	7.15186	0	7.02567	7.0244	6.88378	7.14752	6.95032	7.21814	FALSE	FALSE
Kpna6	6.62495	6.49446	5.98395	6.65594	0	0	6.72033	6.78773	6.61964	6.86741	6.95731	7.1212	FALSE	FALSE
NA..15	7.00591	6.89807	6.98081	0	0	0	6.8844	6.79128	6.63602	0	0	0	FALSE	TRUE
NA..16	0	0	0	0	0	0	0	0	0	0	0	0	FALSE	FALSE
Abcc1	6.66692	6.74497	6.77431	0	0	0	6.93718	6.86649	7.07103	6.86313	6.54389	6.66037	FALSE	TRUE
Exoc4	0	0	0	0	0	0	0	0	0	6.055	5.48207	0	FALSE	FALSE
Hax1	0	0	0	0	0	0	0	0	0	0	0	0	FALSE	FALSE
Pld3	0	0	0	0	0	0	0	0	0	0	0	0	FALSE	FALSE
Edil3	7.00217	6.8681	0	0	0	0	0	0	0	8.02633	7.86704	7.78062	FALSE	FALSE
Cd151	0	0	0	0	0	0	0	0	0	0	0	0	FALSE	FALSE
Psmd14	7.84122	7.93192	7.81285	7.28001	7.71858	6.94452	7.84438	7.97668	7.88337	8.10168	8.00681	8.2638	FALSE	TRUE
Adam10	7.8421	7.83058	7.85861	6.82008	0	0	8.08586	7.84181	8.14765	8.25161	8.24448	8.09785	FALSE	FALSE
Npc1	0	0	0	0	0	0	0	0	0	0	0	0	FALSE	FALSE
Bmpr2	0	0	0	0	0	0	0	0	6.47952	0	0	0	FALSE	FALSE
Hyal2	0	0	0	0	0	0	0	0	0	6.31856	0	0	FALSE	FALSE
Anxa3	0	0	0	0	0	0	0	0	0	0	0	0	FALSE	FALSE
Ap1b1	7.5904	7.51774	7.34667	7.52059	7.60959	7.58223	7.62388	7.75201	7.54537	7.40262	7.44843	7.58498	FALSE	FALSE
Capn6	6.44574	6.26233	5.42287	0	0	0	5.63366	6.15878	6.30047	0	0	0	FALSE	FALSE
Neu1	0	0	0	0	0	0	0	0	0	6.72964	6.5921	6.71147	FALSE	FALSE
Itgb1bp1	0	0	0	0	0	0	0	0	0	0	0	0	FALSE	FALSE
Myadm	8.04438	8.03499	8.13783	6.97755	0	7.1284	8.19299	8.1364	8.33333	8.23629	8.03379	8.02772	TRUE	FALSE
Nudc	6.56101	0	0	0	0	0	0	0	6.59045	0	0	0	FALSE	FALSE
Pnn	0	0	0	0	0	0	0	0	0	0	0	0	FALSE	FALSE
Dnajb3	0	0	0	0	0	0	0	0	0	0	0	0	FALSE	FALSE
Hnrnph1	7.84973	7.48005	7.52615	8.05096	7.87993	7.97243	7.6963	7.85226	7.96204	7.4313	7.46873	7.39554	FALSE	TRUE
Cops5	7.56724	7.76995	7.63814	0	7.05835	6.6708	7.68156	7.57834	7.30863	7.5586	7.72473	7.93093	FALSE	FALSE
Slc1a4	6.88382	5.98103	6.59872	0	0	0	7.45929	7.1365	7.29537	7.36478	7.59199	7.34242	FALSE	FALSE
Pitpnm1	0	6.07722	0	0	0	0	0	0	0	6.44649	6.18772	6.30073	FALSE	FALSE
Sdc4	0	0	0	0	0	0	6.85028	0	0	0	6.25064	6.02715	FALSE	TRUE
Zw10	0	6.5351	0	0	0	0	6.65449	6.5683	6.47175	6.5956	6.64416	6.84805	FALSE	FALSE
Cavin1	0	0	0	0	0	0	7.01687	7.03949	7.29186	0	6.50911	6.8273	FALSE	FALSE
Ap3d1	0	0	0	0	0	0	0	0	0	0	6.06722	6.12008	FALSE	FALSE
Aqp7	0	0	0	0	0	0	0	0	0	0	0	0	FALSE	FALSE
Bysl	0	0	0	0	0	0	6.05327	5.9372	6.13827	0	0	0	FALSE	FALSE
Csnk2a2	0	0	0	0	0	0	0	0	0	0	0	0	FALSE	FALSE
Itgb3	0	0	0	0	0	0	0	0	0	0	0	0	FALSE	FALSE
Tnfsf12	0	0	0	0	0	0	0	0	6.21901	6.33453	6.2599	6.33684	FALSE	FALSE
Prkag1	0	0	0	0	0	0	0	0	0	0	0	0	FALSE	FALSE
Sema6b	6.63943	6.77173	0	0	0	0	0	0	0	0	0	0	FALSE	FALSE
Banf1	7.75881	7.53588	7.59171	8.01254	7.36599	7.29152	7.88326	7.66445	7.8024	7.22611	7.3383	6.97519	FALSE	TRUE
Asna1	0	0	0	0	0	0	0	0	0	6.54865	6.68316	6.60159	FALSE	FALSE
Slk	6.71324	6.59041	0	0	0	0	6.87961	6.82254	6.95506	6.81204	0	6.78533	FALSE	FALSE
Impa1	0	6.34877	0	0	0	0	0	0	0	0	0	6.03334	FALSE	FALSE
Copb2	8.04945	8.14189	7.88242	6.92626	7.7795	6.26409	8.149	8.19518	8.00165	7.96483	8.10329	8.26834	FALSE	TRUE
Nck2	0	0	0	0	0	0	0	0	0	0	0	0	FALSE	FALSE
Stk10	0	0	0	0	0	0	0	0	0	0	0	0	FALSE	FALSE
Eif6	6.71891	6.67552	0	0	0	0	0	0	0	6.93725	7.19877	7.20019	FALSE	FALSE
Rpl35a	7.91681	0	7.23717	7.87559	7.64859	0	7.31148	0	7.4384	7.3822	7.50361	7.36814	FALSE	FALSE
Atp2a2	0	0	0	0	0	0	0	0	0	0	0	0	FALSE	FALSE
Supt5h	6.77623	6.68675	6.42948	6.68575	6.67293	0	7.03483	6.87746	6.90957	7.2078	7.12639	7.34398	FALSE	FALSE
Ilk	6.76122	6.56937	6.58354	0	0	0	0	0	7.00035	6.94641	6.68178	6.80013	FALSE	FALSE
Psmb5	0	0	0	0	0	0	0	0	0	0	0	0	FALSE	FALSE
Eif3d	7.84761	7.94586	7.68536	7.82329	7.81729	7.85765	7.88498	7.89804	7.96447	7.98574	8.09388	8.18472	FALSE	FALSE
NA..17	0	0	0	0	0	0	0	0	0	0	0	0	FALSE	FALSE
Ptp4a2	0	0	0	0	0	0	0	0	0	0	0	0	FALSE	FALSE
Tpst1	0	6.35116	6.46058	6.43556	0	0	6.62226	6.13399	6.17	6.65841	6.7123	6.84826	FALSE	FALSE
Itgb5	0	0	0	0	0	0	0	0	0	0	0	0	FALSE	FALSE
Nmt1	0	6.89139	6.98529	6.87658	7.03298	6.91956	6.94977	0	0	0	6.77739	7.03165	FALSE	FALSE
Pdlim1	0	0	0	0	0	0	0	0	0	0	0	0	FALSE	FALSE
Tspan6	0	0	0	0	0	0	0	6.64533	0	7.13293	0	0	FALSE	FALSE
Psma3	6.45298	0	0	0	0	0	0	6.5198	6.5934	6.75736	0	0	FALSE	FALSE
Stx7	0	0	0	0	0	0	0	0	0	0	0	0	FALSE	FALSE
Ugdh	7.13466	7.1313	0	7.2398	7.55758	7.16215	7.34203	7.29548	7.35545	7.04218	7.10085	7.30367	FALSE	FALSE
Tnfaip1	7.15278	6.87412	7.18159	6.80917	7.97166	7.20986	0	7.06058	6.97292	0	0	0	FALSE	TRUE
Vamp4	0	0	0	0	0	0	0	0	0	0	0	0	FALSE	FALSE
Ubr1	0	6.29981	0	0	0	0	6.22794	0	0	6.28661	6.44553	6.41362	FALSE	FALSE
Snx3	0	0	0	0	0	0	0	0	0	0	0	0	FALSE	FALSE
NA..18	0	0	0	0	0	0	0	0	0	0	0	0	FALSE	FALSE
Fgfbp1	0	0	0	0	0	0	0	0	0	0	0	6.27506	FALSE	FALSE
Srpk1	5.98445	5.86919	0	0	0	0	5.97578	0	0	5.74695	5.75286	5.82084	FALSE	FALSE
Dtnb	0	0	0	0	0	0	0	0	0	6.65993	0	0	FALSE	FALSE
NA..19	0	6.32673	6.38966	0	0	0	6.54701	6.40076	6.55296	6.64648	6.69957	6.62627	FALSE	FALSE
Clec11a	9.25768	9.40441	9.35856	9.07247	9.04489	9.06108	9.14019	9.15588	9.06081	0	0	0	FALSE	FALSE
Col5a1	8.33774	7.8101	7.96638	8.02535	7.50004	7.74882	8.42519	8.37572	8.4987	9.02288	8.88149	8.61996	TRUE	FALSE
NA..20	6.73561	6.41577	6.59661	6.80642	0	6.94896	6.47025	6.2929	6.62745	6.1173	6.25631	5.93147	FALSE	FALSE
Sorl1	0	0	0	0	0	0	0	0	0	6.58155	6.42957	6.53116	FALSE	FALSE
Ctnnal1	0	0	0	0	0	0	0	0	0	0	0	0	FALSE	FALSE
Wdr1	0	0	0	0	0	0	0	0	0	0	0	0	FALSE	FALSE
Ikbkb	0	7.23012	0	0	8.11116	0	7.20082	0	7.48254	7.27145	7.3853	6.83187	FALSE	FALSE
Tulp3	0	0	0	0	0	0	0	0	0	0	0	0	FALSE	FALSE
Igf2bp1	0	0	0	0	0	0	0	0	0	0	0	6.26626	FALSE	FALSE
Dync1i2	6.99677	7.38178	7.10731	6.7092	0	0	7.31781	7.34965	7.10741	7.80749	7.7424	7.89533	FALSE	FALSE
Shoc2	0	0	0	0	0	0	0	0	0	0	0	0	FALSE	FALSE
Cops3	8.02078	8.06062	7.9248	7.6561	7.66852	7.65335	7.97748	8.01916	7.96311	8.14684	8.19767	8.22845	FALSE	FALSE
Cops4	7.92765	7.89794	7.97963	7.82334	7.96568	8.02588	7.89957	8.00273	7.86384	7.99539	7.86515	7.95631	FALSE	FALSE
NA..21	0	0	0	0	0	0	0	0	0	0	0	0	FALSE	FALSE
Lrp6	0	0	0	0	0	0	0	0	0	0	0	0	FALSE	FALSE
NA..22	0	0	0	0	0	0	0	0	0	0	0	0	FALSE	FALSE
Gosr1	0	0	0	0	0	0	0	0	0	0	0	0	FALSE	FALSE
NA..23	0	0	0	0	0	0	0	0	0	0	0	0	FALSE	FALSE
Ugcg	0	0	0	0	0	0	0	0	0	0	0	0	FALSE	FALSE
Stk16	0	0	0	0	0	0	0	0	0	0	0	0	FALSE	FALSE
Tom1	0	0	0	0	0	0	0	0	0	0	0	0	FALSE	TRUE
F11r	0	0	0	0	0	0	0	0	0	0	0	0	FALSE	FALSE
Stam2	6.52902	0	6.53711	0	0	0	0	0	0	0	0	0	FALSE	FALSE
NA..24	0	0	0	0	0	0	0	0	0	0	5.51281	0	FALSE	TRUE
Idh1	0	0	0	0	0	0	0	0	0	0	0	0	FALSE	FALSE
Hdac3	0	0	0	0	0	0	0	0	0	6.29219	0	6.11106	FALSE	FALSE
Lin7c	0	0	6.99364	0	0	0	7.202	0	7.43705	7.32742	0	0	FALSE	FALSE
Tcn2	0	0	0	0	0	0	0	0	0	7.11089	6.99114	7.4078	FALSE	FALSE
Stx8	0	0	0	0	0	0	0	0	0	0	0	0	FALSE	FALSE
Cpd	0	0	0	0	0	0	0	0	0	0	0	0	FALSE	FALSE
Tpp1	0	0	0	0	0	0	0	0	0	6.5152	6.23571	6.43302	FALSE	FALSE
Mkln1	0	0	0	0	0	0	0	0	0	5.92507	0	0	FALSE	FALSE
Itm2b	0	6.4258	6.31597	0	0	0	0	0	6.59284	6.50748	6.58211	6.57946	FALSE	FALSE
Cope	7.10171	7.03471	6.36704	0	0	0	7.45894	7.31509	7.51453	7.0865	6.95373	7.22339	FALSE	FALSE
Rbm3	0	0	0	0	0	0	0	0	0	0	0	0	FALSE	FALSE
Dhfr	0	0	0	0	0	0	0	0	0	0	0	0	FALSE	FALSE
Hprt1	0	0	0	0	0	0	0	0	0	0	0	0	FALSE	FALSE
NA..25	0	0	0	0	0	0	0	0	0	0	0	0	FALSE	FALSE
C3	7.18167	7.08296	6.8992	0	0	0	6.36821	0	0	5.8635	0	0	FALSE	FALSE
B2m	0	7.03683	6.86104	0	0	0	6.72907	0	6.70146	7.24544	6.86186	6.80205	FALSE	TRUE
H2.D1	0	0	0	0	0	0	0	0	0	0	0	0	FALSE	FALSE
Col4a1	8.74317	8.47705	8.66179	8.74537	8.36496	8.35474	8.71845	8.65022	8.75539	8.93766	8.97982	8.4937	FALSE	FALSE
Lamc1	7.73703	7.74051	7.70901	0	0	0	7.48776	7.3471	7.42745	7.96947	7.87188	7.81323	FALSE	FALSE
Iap	0	0	0	0	0	0	0	0	0	0	0	0	FALSE	FALSE
NA..26	0	0	0	0	0	0	0	0	0	6.8357	6.88491	0	FALSE	FALSE
Fabp4	6.65457	7.26409	6.63734	6.82475	0	7.084	6.68244	0	0	0	0	0	FALSE	FALSE
Tk1	0	0	0	0	0	0	0	0	0	0	0	0	FALSE	FALSE
Tgfb1	8.39387	8.52099	8.41002	8.06224	7.87288	7.98236	8.36356	8.47761	8.25001	8.35959	8.56303	8.69746	FALSE	FALSE
NA..27	7.0854	6.92261	6.73249	6.94389	0	6.75146	6.99544	6.97551	6.85549	6.45626	0	6.2089	FALSE	FALSE
Prnp	0	0	6.2082	0	0	0	0	0	0	6.74817	0	0	FALSE	FALSE
Aldoa	8.16361	8.3211	8.26463	7.81463	7.75553	7.72054	7.95519	8.03052	8.0306	7.83216	7.81343	7.94897	FALSE	FALSE
NA..28	0	0	0	0	0	0	0	0	0	0	0	0	FALSE	FALSE
Tuba1b	8.92203	8.84588	8.83584	9.16149	9.3112	9.34005	8.98714	9.02612	9.1214	9.16979	9.17548	9.25525	FALSE	FALSE
Ly6a	7.34106	7.36301	7.42032	0	0	0	7.61284	7.46073	7.54265	7.72083	7.91733	7.6956	FALSE	FALSE
Ldha	7.14597	7.42578	7.58707	7.24679	7.31281	0	7.50611	7.3782	7.29177	7.53253	7.16167	7.29726	FALSE	FALSE
Gpi	0	0	0	0	0	0	0	0	0	0	0	0	FALSE	FALSE
Abcb1b	5.89086	5.74772	0	0	0	0	6.23147	6.15125	6.43618	6.23686	5.96498	6.07599	FALSE	TRUE
Plau	0	0	0	0	0	0	0	0	0	7.52764	7.64226	7.62541	FALSE	FALSE
Csf1	5.90146	5.80086	6.41789	0	0	0	5.94256	6.37033	0	0	0	0	FALSE	FALSE
Anxa2	7.11461	7.0959	7.21535	0	0	0	6.67224	6.46103	7.13194	7.46777	7.69295	7.58447	FALSE	FALSE
Rrm1	6.66159	6.96076	6.75635	0	0	0	6.96125	6.83146	6.33359	7.24827	7.40584	7.52758	FALSE	FALSE
Hsp90aa1	8.64879	8.64594	8.71871	8.75259	8.73795	8.80085	8.75527	8.74727	8.66062	8.76133	8.6413	8.69525	FALSE	FALSE
Aprt	6.88177	6.75834	7.13242	0	0	0	6.94966	7.09677	7.05975	7.26169	7.24682	7.24222	TRUE	FALSE
Hsp90b1	9.17952	9.33975	9.25152	9.06763	9.28371	9.25626	9.10493	9.24964	9.07809	8.90349	8.86863	8.95991	FALSE	FALSE
Col4a2	8.86442	8.68127	8.78815	8.97162	8.40953	8.44459	8.80771	8.70571	8.83732	9.14289	9.24527	8.67075	FALSE	FALSE
S100a10	0	0	0	0	0	0	0	0	0	6.4826	6.62229	6.29026	FALSE	FALSE
Sod1	0	0	0	0	0	0	0	0	0	0	0	0	FALSE	FALSE
Mdh2	0	6.68225	0	0	0	0	0	6.28695	6.48468	7.35191	7.73506	7.53612	FALSE	FALSE
Gnai2	8.02481	7.90148	8.06337	7.37981	7.04108	7.32141	8.14937	8.04372	8.1378	8.23454	8.3146	8.18341	FALSE	FALSE
Itgb1	8.46046	8.4233	8.43985	0	0	0	8.70981	8.56473	8.74993	8.79238	8.82858	8.65876	TRUE	FALSE
P4hb	6.90665	7.0463	6.96359	0	0	0	6.77289	6.80904	6.92455	6.84479	6.8711	6.95964	FALSE	FALSE
Ncl	7.17716	6.86854	7.00393	7.52924	7.33907	7.19923	7.27782	7.35073	7.37656	6.48233	6.60458	6.75248	FALSE	TRUE
Pgk1	7.60361	7.8331	7.76741	0	0	0	7.71846	7.66575	7.66247	7.94691	8.05273	8.07236	TRUE	FALSE
Chmp6	0	0	0	0	0	0	0	0	0	0	0	0	FALSE	FALSE
H2afv	7.82724	7.19019	7.58637	7.57974	7.48156	7.22879	7.76024	7.56602	7.71382	6.89196	7.47397	7.20189	FALSE	FALSE
Smim1	0	0	0	0	0	0	0	0	0	0	0	0	FALSE	FALSE
Chtf8	0	0	0	0	0	0	0	0	0	0	0	0	FALSE	FALSE
Calm3	7.13672	7.01961	7.38507	0	0	0	7.4817	7.37952	7.54162	7.30492	7.40176	7.32467	FALSE	FALSE
Anxa1	0	0	0	0	0	0	0	0	0	6.85493	6.3653	6.50126	FALSE	FALSE
Eef1a1	9.09569	8.99842	9.01899	9.28845	9.2811	9.31437	9.09184	9.11581	9.21333	9.09377	9.11019	9.17938	FALSE	FALSE
Pol	0	0	0	0	0	0	0	0	0	0	0	0	FALSE	FALSE
NA..29	7.38748	7.78405	7.35135	6.81782	0	0	7.44	7.19943	6.96328	0	0	6.06348	FALSE	TRUE
Nid1	9.03326	9.19095	9.19507	0	0	0	9.00091	8.99812	9.06236	9.53589	9.56425	9.49143	FALSE	FALSE
Alad	7.8566	7.74732	7.71321	7.83805	7.97977	8.03064	7.73519	7.77232	7.70702	6.50155	0	0	FALSE	FALSE
Ctsb	0	6.20093	6.22285	6.33292	0	0	6.04387	0	0	0	6.16161	6.32976	FALSE	FALSE
Eif4a2	0	0	0	0	0	0	6.41607	0	0	0	6.36923	6.43906	FALSE	FALSE
Txn	0	0	0	0	0	0	0	0	0	0	0	0	FALSE	FALSE
Rras	6.93433	6.56079	6.9451	0	0	0	7.32962	7.20311	7.28648	7.23142	7.78226	7.04001	TRUE	FALSE
Slc3a2	7.66123	7.53686	7.61163	7.47943	7.5694	7.13599	7.84227	7.70556	7.75076	7.82048	7.84508	7.56619	FALSE	FALSE
NA..30	0	0	0	0	0	0	0	0	0	0	0	0	FALSE	TRUE
Hist1h2bq	9.84829	9.24244	9.33445	9.79017	9.31589	9.17324	9.48772	9.49044	9.69854	9.2089	9.27891	8.75657	FALSE	TRUE
Hist1h2bc	0	0	0	0	0	0	0	0	6.23328	0	0	0	FALSE	FALSE
Sub1	0	0	0	6.64595	0	0	0	0	0	0	0	0	FALSE	FALSE
Col1a1	9.33666	8.77023	8.81508	9.24792	8.84985	8.60364	8.80836	8.86964	8.92606	8.60158	8.68497	8.25849	FALSE	FALSE
Lpl	8.6675	8.63736	8.6374	8.77549	8.58706	8.74645	8.63482	8.69572	8.64067	8.84589	8.85212	8.9484	FALSE	TRUE
Plat	0	6.88726	6.62785	0	0	0	7.261	7.22136	7.02829	7.87666	8.12584	8.10374	FALSE	FALSE
Fn1	0	0	0	0	0	0	0	0	0	0	0	0	FALSE	FALSE
Lamp1	0	0	0	0	0	0	0	0	0	0	0	0	FALSE	FALSE
Cdk1	7.61619	7.67158	7.1002	6.8706	0	7.02641	7.82376	7.77134	7.79673	8.02902	8.09255	8.17777	FALSE	FALSE
Hsp90ab1	9.19036	9.21152	9.14198	9.21008	9.27589	9.25232	9.25554	9.29128	9.20488	9.23927	9.17826	9.28067	FALSE	FALSE
Krt8	0	6.54408	6.55903	0	0	0	6.7089	6.89843	7.05767	7.47379	7.92334	7.89241	FALSE	FALSE
Itga5	0	6.39648	0	0	0	0	0	6.28959	0	6.5662	6.54801	6.36782	FALSE	TRUE
Oas1g	0	0	0	0	0	0	0	0	0	0	0	0	FALSE	FALSE
Tcp1	8.84263	8.90553	8.83779	8.76272	8.88096	8.89562	8.87365	8.94427	8.93027	9.17423	9.17707	9.27339	FALSE	FALSE
Pfkl	7.24012	7.24259	7.28274	0	6.74981	6.77202	7.26138	7.33995	7.2409	7.61486	7.72331	7.92984	FALSE	FALSE
Pdcd6	0	0	0	0	0	0	6.06874	0	6.69228	6.67744	7.1954	6.84099	FALSE	FALSE
Rpl7a	8.19802	7.95311	8.09625	8.23661	0	0	8.06089	8.01657	7.7741	7.72207	7.84933	7.7458	FALSE	TRUE
NA..31	6.73115	6.67274	0	0	0	0	6.72561	6.85011	6.77429	7.00398	6.75124	6.63041	TRUE	FALSE
Umps	7.03707	7.2796	7.34713	7.5293	7.61775	7.70029	7.5073	7.60332	7.53982	7.25621	7.17053	7.2671	FALSE	TRUE
Il1r1	0	0	0	0	0	0	0	0	0	0	0	0	FALSE	FALSE
Srgn	0	0	0	0	0	0	0	0	0	0	0	0	FALSE	FALSE
S100a6	0	0	0	0	0	0	7.09527	0	7.08842	0	7.06569	7.02633	FALSE	FALSE
Atp1b1	7.22261	6.75965	6.37871	0	0	0	7.32104	7.29391	7.52071	7.41941	7.6135	7.4411	FALSE	FALSE
Rpl27a	7.85796	7.60007	7.15606	8.05365	7.99915	7.44376	7.73618	7.78231	7.86301	7.75154	7.85757	7.57654	FALSE	FALSE
Rps16	8.88079	8.79629	8.66077	9.29188	9.13216	9.18839	8.84946	8.88318	8.95874	8.64972	8.63705	8.64178	FALSE	TRUE
Rpl7	8.55866	8.26278	8.36337	8.78055	8.06243	8.40836	8.2052	8.22652	8.36401	8.1337	8.1577	7.87814	FALSE	FALSE
Rpsa	8.48732	8.55001	8.40576	8.7339	8.86335	8.85769	8.62465	8.65334	8.62399	8.63923	8.64487	8.7229	FALSE	FALSE
Calr	5.99676	0	0	0	0	0	0	0	0	0	0	0	FALSE	FALSE
Srp54	0	0	0	0	0	0	0	0	0	0	0	0	FALSE	FALSE
Psmd3	8.14045	8.30358	8.18901	7.91221	8.01891	7.9819	8.04072	8.19496	8.12117	8.25096	8.31264	8.47955	FALSE	TRUE
Lmnb1	6.01043	0	0	0	0	0	6.19962	6.2242	6.43124	0	0	0	FALSE	FALSE
Rplp0	8.38931	8.41217	8.325	8.91115	8.78745	8.82818	8.39303	8.44685	8.39575	8.42899	8.47075	8.55442	FALSE	TRUE
Map1b	6.36979	6.46468	0	0	0	6.90089	6.30769	6.39342	6.35826	6.13707	6.15134	6.16625	FALSE	FALSE
Insr	0	0	0	0	0	0	0	0	0	0	0	6.01267	FALSE	FALSE
Nme1	0	0	0	0	0	0	0	0	0	0	0	0	FALSE	TRUE
NA..32	6.68227	7.18744	6.86379	0	0	0	6.64377	0	0	6.86303	6.66511	6.53889	FALSE	FALSE
Lgals1	7.95035	7.98822	7.9725	7.72136	0	0	8.15518	8.04544	8.14755	7.98593	8.13792	8.08966	FALSE	FALSE
Prkce	0	0	0	0	0	0	0	0	0	0	0	0	FALSE	FALSE
Lgals3	0	7.41266	7.22688	0	0	0	7.02886	7.0187	7.08728	6.94899	7.17058	6.93806	FALSE	FALSE
Srp14	0	0	0	0	0	0	0	0	0	0	0	0	FALSE	FALSE
NA..33	6.28119	0	0	0	0	6.36786	0	0	0	6.4956	0	0	FALSE	TRUE
Ass1	7.6443	7.61488	7.56693	7.76553	7.96693	7.86929	7.62215	7.61399	7.72094	0	0	0	FALSE	FALSE
NA..34	7.47724	7.95267	7.71451	0	0	0	7.52604	7.42991	7.53052	8.38178	8.75295	8.49716	FALSE	FALSE
Hspa1l	0	0	0	0	0	0	0	0	0	0	0	0	FALSE	FALSE
Gapdh	8.90851	8.84016	8.79233	8.86812	9.07671	9.09788	8.82913	8.85001	8.98299	8.97922	8.95737	9.02127	FALSE	FALSE
Tgfb3	7.36158	7.6696	7.70578	0	0	0	7.15165	7.18038	6.79631	8.17447	8.39759	8.38277	FALSE	FALSE
Eno1	8.50879	8.65185	8.54844	8.62286	8.5209	8.30688	8.56101	8.48669	8.56091	8.73197	8.79302	8.82966	FALSE	FALSE
NA..35	7.58623	7.56043	7.42398	7.19725	6.67259	0	7.58453	7.69655	7.55553	7.515	7.52113	7.68777	FALSE	FALSE
Ap2a2	8.12113	8.06427	8.02845	8.07762	7.86932	7.92201	8.12985	8.16853	8.15609	8.1461	8.14734	8.25314	FALSE	FALSE
Gba	6.49945	6.65472	6.86813	0	0	0	6.64147	6.6984	7.05342	6.57993	6.35403	6.63719	FALSE	FALSE
Ppia	7.83594	7.77074	7.86921	6.61365	0	6.58645	7.97829	7.93551	8.07474	8.04391	8.0786	7.97158	FALSE	FALSE
Tpi1	0	6.81311	0	0	0	0	6.54042	6.34532	0	7.10714	7.13707	7.11714	FALSE	FALSE
Slc2a1	7.48732	7.53564	7.56929	0	0	0	7.36254	7.30982	7.34584	7.37444	7.38641	7.28097	FALSE	FALSE
Hspa1a	0	0	0	0	0	0	0	0	0	0	0	0	FALSE	FALSE
Pcna	7.50124	7.53965	7.13713	7.32566	7.30773	7.42198	7.49208	7.59382	7.80017	7.63325	7.78887	7.72434	FALSE	FALSE
Ptpra	6.61716	6.65148	6.66098	0	0	0	6.81598	6.62016	6.94038	7.29853	7.30201	7.20216	TRUE	FALSE
Ctsd	6.41532	7.44325	7.3046	0	0	0	7.47224	7.39224	7.29704	7.92454	7.91484	8.02395	FALSE	FALSE
Cyr61	7.3845	6.61005	6.28905	0	0	0	7.70056	8.07276	8.15918	8.63611	8.65115	8.70446	FALSE	FALSE
Bsg	8.32995	8.17909	8.26935	7.15791	7.28946	7.7813	8.34608	8.35832	8.49202	8.35243	8.27577	8.19335	FALSE	FALSE
Cfl1	7.69671	7.38279	7.50715	0	0	0	7.72734	7.71524	7.75712	7.69542	7.77879	7.71099	FALSE	FALSE
NA..36	0	0	0	0	0	0	0	0	0	0	0	0	FALSE	TRUE
NA..37	0	0	0	0	0	0	0	0	0	0	0	0	FALSE	FALSE
Fasn	9.51546	9.54721	9.48643	9.38416	9.49097	9.50973	9.52809	9.56837	9.44966	9.43254	9.30967	9.39529	FALSE	TRUE
Gstp1	0	0	0	0	0	0	6.52392	0	0	0	0	0	FALSE	FALSE
Rpl13a	8.14376	7.8856	8.05011	8.48413	8.27386	8.13475	7.96501	7.99366	8.07291	7.99772	7.85474	7.62701	FALSE	FALSE
Serpinh1	8.25679	7.83252	7.94901	8.36597	8.11883	8.23251	8.34435	8.23452	8.27999	0	0	0	FALSE	FALSE
Hspa5	8.05192	8.10524	7.96244	7.89096	7.78509	7.7424	7.98848	8.07525	7.90704	7.6147	7.77293	7.87791	FALSE	FALSE
Hexb	6.38005	6.69596	0	0	0	0	6.17525	6.48488	6.23355	0	0	0	FALSE	FALSE
NA..38	0	0	0	0	0	0	0	0	0	0	0	0	FALSE	FALSE
Vim	8.82344	8.80677	8.78571	8.58778	8.4818	8.3122	8.68034	8.86205	8.80894	9.07188	9.09258	9.18761	TRUE	FALSE
Gdf1	0	0	0	0	0	0	0	0	0	0	0	0	FALSE	FALSE
Evi2a	0	0	0	0	0	0	0	0	0	0	0	0	FALSE	FALSE
Klra1	0	0	0	0	0	0	0	0	0	0	0	0	FALSE	FALSE
NA..39	6.97487	6.79287	0	6.80433	0	0	6.87894	7.34185	7.41591	0	6.64251	0	FALSE	FALSE
Il5ra	0	0	0	0	0	0	0	0	0	6.88207	6.81066	6.84495	FALSE	FALSE
Gna11	6.96212	6.23251	7.1608	0	0	0	7.20211	7.17757	7.33413	7.35984	7.47012	7.2353	TRUE	FALSE
Gnaq	6.38473	6.38057	6.49629	0	0	0	6.76469	5.82585	6.97075	7.10147	6.43664	6.92991	FALSE	FALSE
Cst3	7.25746	7.41934	6.87834	0	0	0	7.08711	6.69389	7.04293	7.16566	6.5105	6.57412	FALSE	FALSE
Eno3	0	0	0	0	0	0	0	0	0	0	6.17114	0	FALSE	FALSE
Mfge8	8.80747	8.42784	8.50221	7.07052	7.68536	7.76183	8.60613	8.44928	8.69282	8.38267	8.37273	8.35166	FALSE	TRUE
Tgm2	6.98646	0	0	6.81435	0	0	0	6.64399	6.94981	0	0	0	FALSE	FALSE
Serpine1	6.86107	7.89741	7.7918	0	0	0	7.42964	7.3079	7.23714	8.12869	8.158	8.24062	FALSE	FALSE
Ap1g1	7.186	7.37987	6.54744	6.93983	6.80543	0	7.36935	7.30587	7.147	6.8988	7.11214	7.149	FALSE	FALSE
Crabp2	0	0	0	0	0	0	0	0	0	0	0	0	FALSE	FALSE
Eif3a	8.48612	8.58509	8.51815	8.4922	8.26043	8.1865	8.54153	8.62419	8.5625	8.71096	8.77555	8.83395	FALSE	TRUE
Gja1	6.85958	7.09117	7.17794	0	0	0	7.74831	7.60062	7.81846	7.90428	7.85824	7.65395	TRUE	FALSE
Ggta1	0	0	0	0	0	0	6.45063	0	0	0	6.7215	6.72895	FALSE	FALSE
Cat	0	0	6.01544	0	0	0	5.87224	5.99741	0	0	0	0	FALSE	FALSE
Impdh2	7.53223	7.73883	7.49427	7.45074	7.57904	7.63255	7.53291	7.62116	7.43356	7.5505	7.74345	8.08753	FALSE	FALSE
Aldh1a1	0	0	0	0	0	0	0	6.3309	0	6.44254	7.45719	7.3628	FALSE	FALSE
M6pr	0	0	0	0	0	0	7.16938	6.8461	6.82209	7.18741	7.13236	7.13529	FALSE	FALSE
Tnfrsf1a	0	0	0	0	0	0	0	0	0	0	0	0	FALSE	FALSE
Mcm3	7.41893	7.39756	6.95783	7.57437	7.91193	7.86775	7.61402	7.71715	7.80549	7.7183	7.55057	7.86035	FALSE	FALSE
Rps2	8.84726	8.72418	8.63613	9.13878	9.04383	9.04669	8.96238	8.93647	8.98695	8.43138	8.51564	8.52679	FALSE	TRUE
Timp2	0	0	0	0	0	0	0	0	0	0	0	6.6548	FALSE	FALSE
NA..40	0	0	0	0	0	0	0	0	0	6.37891	0	6.40714	FALSE	FALSE
NA..41	0	0	0	0	0	0	0	6.11737	0	6.20377	6.47648	0	FALSE	FALSE
Tln1	8.35382	8.35795	8.44182	8.18361	8.0859	7.84404	8.3958	8.378	8.31664	8.52317	8.46121	8.54786	FALSE	FALSE
Ezr	6.79445	6.94204	6.55711	0	0	6.60141	7.19645	6.96898	6.61173	7.19612	7.20804	7.04036	TRUE	FALSE
Msn	7.72165	7.72875	7.34272	0	7.7082	7.43292	7.87948	7.87836	7.86354	8.04926	8.03643	7.92639	TRUE	FALSE
Rdx	0	0	0	0	0	0	0	0	0	0	6.23666	0	FALSE	FALSE
Ctnna1	7.07657	6.94359	6.31065	0	0	0	7.3855	6.90262	7.44514	7.29887	7.14076	7.26986	FALSE	FALSE
U2af2	0	0	0	0	0	0	0	6.57411	6.67205	0	6.38496	0	FALSE	FALSE
Glud1	6.80466	6.91594	6.90772	0	6.67681	0	6.6763	6.74012	6.6359	6.90006	6.69363	6.87591	FALSE	FALSE
Pik3r1	0	0	0	0	0	0	0	0	0	0	0	0	FALSE	FALSE
Psmd7	7.78205	7.96351	7.80919	7.69784	7.79043	7.85111	7.8918	7.97328	7.90803	8.07482	8.02276	8.14786	FALSE	TRUE
Pdgfra	0	0	0	0	0	0	6.12581	6.19981	6.10326	0	0	0	FALSE	FALSE
Sars	7.80107	7.943	7.90075	8.00932	8.04513	7.94397	8.03874	8.04669	8.01758	8.04372	8.07544	8.13529	FALSE	TRUE
Marcks	0	0	0	0	0	0	0	0	0	0	0	0	FALSE	FALSE
NA..42	0	0	0	0	0	0	0	0	0	0	0	0	FALSE	FALSE
Man2a1	0	0	0	0	0	0	0	0	0	0	0	0	FALSE	FALSE
Snrpb	6.85394	6.54646	0	6.50726	6.76041	0	6.6523	0	0	0	6.29853	0	FALSE	FALSE
Tgfb2	7.51396	7.71995	7.75186	0	0	0	6.60476	7.11721	6.96186	8.15564	8.34431	8.41664	FALSE	FALSE
Cd40	0	0	0	0	0	0	0	0	0	0	0	0	FALSE	FALSE
Gna12	0	0	0	0	0	0	0	0	0	0	0	0	FALSE	FALSE
Gna13	6.34516	6.54149	0	0	0	0	6.92023	6.89086	6.78447	6.42174	5.91069	6.30218	FALSE	TRUE
Plaa	6.62657	6.63019	6.64054	6.35794	0	6.57651	6.54784	6.82462	6.7253	6.70311	6.74828	6.88922	FALSE	FALSE
Xrcc5	0	0	0	0	0	0	5.98264	0	0	6.06254	5.70903	6.01737	FALSE	FALSE
Rpl3	8.41785	8.17117	8.15482	8.56534	8.39643	8.38794	8.13846	8.24788	8.3041	8.00659	7.93218	7.82366	FALSE	FALSE
H2afx	7.73357	7.24435	7.41059	8.01431	7.16301	0	7.82264	7.52529	7.58399	6.91351	7.3848	6.60235	FALSE	TRUE
Pdia3	6.1178	6.94737	7.15198	0	0	0	6.89524	6.92568	6.64985	7.36212	7.53871	7.30292	FALSE	FALSE
Gjc1	6.12205	0	6.22287	0	0	0	6.97441	6.86977	7.01305	7.20782	7.33482	7.04222	FALSE	FALSE
Gjb3	0	0	6.83927	0	0	0	7.42899	7.10212	7.36992	7.38362	7.34879	7.12057	FALSE	FALSE
Aco1	0	0	0	0	0	0	0	0	0	0	0	0	FALSE	FALSE
Adh5	0	0	0	0	0	0	0	0	0	6.87694	7.01296	6.8979	FALSE	FALSE
NA..43	0	0	0	0	0	0	0	0	0	0	0	0	FALSE	FALSE
Bgn	7.10809	7.48666	7.58378	0	6.73275	6.47497	7.14625	6.30984	6.92717	7.71857	7.64841	7.80458	FALSE	FALSE
Nap1l1	7.83992	7.81703	7.75619	8.0385	8.1564	8.05915	8.03028	7.99709	7.93645	7.31235	7.63246	7.71671	FALSE	TRUE
Atxn10	8.2909	8.14195	0	0	8.42534	0	8.47114	8.49837	8.46739	8.37943	8.04763	8.08604	FALSE	FALSE
NA..44	0	0	0	0	0	0	0	0	0	0	0	0	FALSE	FALSE
Marcksl1	0	0	0	0	0	0	0	0	0	5.52955	5.50135	5.48697	FALSE	FALSE
Prkcd	0	0	0	0	0	0	0	0	0	0	0	0	FALSE	FALSE
Ctgf	0	0	0	0	0	0	0	0	0	7.35985	7.96733	7.94812	FALSE	FALSE
Pabpc1	8.3462	8.47574	8.45376	8.16584	8.31992	8.17117	8.37147	8.43086	8.39721	7.72074	8.39324	8.50936	FALSE	TRUE
Gnb4	0	0	0	0	0	0	0	0	0	0	0	0	FALSE	FALSE
Vcam1	0	0	0	0	0	0	0	0	0	5.8422	0	0	FALSE	FALSE
Nedd8	0	0	0	0	0	0	0	0	0	5.92773	6.10517	0	FALSE	FALSE
Ccnb2	0	5.91367	0	0	0	0	6.15005	6.15198	5.91549	0	6.09036	6.07529	FALSE	FALSE
Ppic	6.13184	0	6.16741	0	0	0	6.26057	0	6.08547	6.23775	6.50955	6.24751	FALSE	TRUE
Fkbp4	6.82983	6.87519	6.85263	0	0	0	6.84556	6.90583	6.88844	6.96417	6.91268	6.96884	FALSE	FALSE
F2r	0	0	0	0	0	0	0	0	0	0	0	0	FALSE	FALSE
Aimp1	0	0	0	0	0	0	0	0	0	0	6.46878	6.4114	FALSE	FALSE
Prkar2b	7.21885	7.20461	7.22675	6.4269	6.72013	0	7.41305	7.3201	7.4681	7.25469	7.19888	7.36241	FALSE	FALSE
Slc6a11	0	0	0	0	0	0	7.07188	6.83455	6.85397	7.01444	7.15921	6.92897	FALSE	FALSE
Akt1	0	0	0	0	0	0	0	0	0	0	0	0	FALSE	FALSE
Dbi	0	0	0	0	0	0	0	0	0	0	0	0	FALSE	TRUE
Map2k1	0	0	0	0	0	0	0	0	0	6.7904	6.57357	6.49817	FALSE	FALSE
Areg	0	0	0	0	0	0	0	0	0	0	0	0	FALSE	FALSE
Ssb	6.52546	6.39787	6.48244	6.71728	0	0	6.36581	6.24499	6.23759	0	6.31919	0	FALSE	TRUE
Drg1	6.62356	6.59319	0	0	0	0	0	0	0	6.75494	6.79785	6.74911	FALSE	FALSE
Serpinc1	0	0	6.61709	0	0	0	0	0	0	0	6.71256	0	FALSE	FALSE
Nectin2	0	0	0	0	0	0	0	0	0	6.20529	0	0	FALSE	FALSE
NA..45	0	0	0	0	0	0	0	0	0	0	0	0	FALSE	FALSE
NA..46	6.86562	6.81487	0	0	0	0	6.90503	6.89189	6.83927	6.84524	7.05641	6.9027	FALSE	FALSE
NA..47	7.04198	7.19165	7.13149	7.20404	0	7.14792	7.25108	7.21018	7.21227	7.20363	6.99022	7.27756	FALSE	FALSE
Kif4	0	0	0	0	0	0	0	0	0	0	6.06187	6.26129	FALSE	FALSE
Pola1	6.37641	6.44821	0	0	0	0	6.53985	6.75117	6.63667	7.24753	7.03691	7.19923	FALSE	FALSE
Prim2	0	0	0	0	0	0	0	0	0	6.73091	6.34856	6.5605	FALSE	FALSE
Pola2	0	0	0	0	0	0	0	0	0	6.35424	6.59064	6.59561	FALSE	FALSE
Ranbp1	6.41667	0	0	0	0	0	0	0	0	6.50535	0	6.44744	FALSE	FALSE
NA..48	0	0	0	0	0	0	0	0	0	0	0	0	FALSE	FALSE
Mif	0	6.7892	6.58015	0	0	0	0	0	0	0	6.88862	6.94977	FALSE	FALSE
Ptpn11	0	0	0	0	0	0	0	0	0	0	0	0	FALSE	FALSE
Rab3d	0	0	0	0	0	0	0	0	0	0	0	0	FALSE	FALSE
Rab5c	6.72532	6.99629	0	0	0	0	7.36173	7.32899	7.40107	7.53066	7.42067	7.40634	FALSE	FALSE
Rab6a	7.62213	7.21759	7.49812	0	0	0	7.76872	7.69627	7.6882	7.78149	7.6099	7.52033	FALSE	FALSE
Rab21	0	0	6.09125	0	0	0	0	0	0	0	6.56889	0	FALSE	FALSE
Rab12	0	0	0	0	0	0	0	0	0	0	0	0	FALSE	FALSE
Rab22a	0	0	0	0	0	0	0	0	0	0	0	0	FALSE	FALSE
Rab23	6.33712	0	0	0	0	0	0	0	6.51983	6.85722	6.98572	6.83249	FALSE	FALSE
Rab24	0	0	0	0	0	0	0	0	0	0	0	0	FALSE	FALSE
Rab17	0	0	0	0	0	0	0	0	0	0	0	0	FALSE	FALSE
Rab18	0	0	6.51988	0	0	0	6.4871	6.67622	6.1799	6.11932	6.2399	6.79602	FALSE	FALSE
Rab20	0	0	0	0	0	0	0	0	0	0	0	0	FALSE	FALSE
Thbs1	9.4508	9.59487	9.63708	9.00095	8.93123	8.88193	9.30861	9.38611	9.27372	9.96982	9.9845	9.94043	TRUE	FALSE
Plaur	0	0	0	0	0	0	6.98908	6.94695	7.18367	6.98944	6.89577	7.02461	FALSE	FALSE
Ly6d	0	0	0	0	0	0	0	0	0	0	0	0	FALSE	FALSE
Fah	0	0	0	0	0	0	0	0	0	0	0	0	FALSE	FALSE
Fbl	7.18532	7.03567	6.86412	7.3763	7.49086	7.43415	6.98598	7.28457	7.37042	6.38702	6.71492	6.79872	FALSE	FALSE
Canx	0	0	0	0	0	0	0	0	0	0	0	0	FALSE	FALSE
Ap1m1	7.3772	7.41556	7.26243	0	0	0	7.5122	7.48127	7.41569	7.07733	6.85359	7.27593	FALSE	FALSE
Prdx1	7.55769	7.46669	7.25307	7.48601	7.36175	7.27224	7.68824	7.42454	7.67409	7.38627	7.02617	7.18865	FALSE	FALSE
Cd81	8.33068	8.43335	8.42791	8.25387	8.03957	8.27642	8.38475	8.23805	8.36562	8.36054	8.39351	8.14823	FALSE	TRUE
Ldlr	7.12707	7.05721	7.21992	0	0	0	7.1532	6.97176	7.04945	7.65579	7.59546	7.70399	TRUE	FALSE
Rpl12	7.96133	8.0886	7.79227	8.47643	8.44251	8.13837	8.00385	8.0717	8.13446	7.77344	7.85229	7.94514	FALSE	FALSE
Sar1a	0	0	0	0	0	0	0	0	0	0	0	0	FALSE	FALSE
Bmpr1a	6.43769	6.33248	6.68899	0	0	0	6.51978	0	6.68628	6.69391	6.75361	6.53376	FALSE	FALSE
NA..49	0	0	0	0	0	0	0	0	0	0	0	0	FALSE	FALSE
Ppm1a	0	0	0	0	0	0	0	0	0	0	0	0	FALSE	FALSE
Por	0	0	0	0	0	0	0	0	0	0	0	0	FALSE	FALSE
Acvr1	0	0	0	0	0	0	6.47079	0	0	6.74137	6.47324	0	TRUE	FALSE
Fbln2	10.2445	10.4504	10.3571	9.98974	10.1294	10.0909	10.2494	10.2731	10.2502	10.5487	10.5899	10.6036	FALSE	FALSE
NA..50	8.85107	9.05396	8.92714	8.33133	8.64795	8.71876	8.84222	8.90711	8.8206	7.63017	9.13478	8.53714	TRUE	FALSE
Lig1	0	0	0	0	0	0	0	5.69245	0	7.22899	7.08045	7.48657	FALSE	FALSE
Hspa9	0	0	6.59003	7.12307	6.94896	0	6.44058	6.63927	6.82543	6.69002	6.46112	6.38471	FALSE	FALSE
Dnm2	6.54065	6.61367	0	0	0	0	6.28879	6.6992	6.6576	6.67408	6.9406	7.21937	FALSE	FALSE
NA..51	6.36523	6.24812	6.25003	0	0	0	6.31088	6.25648	6.13637	6.78798	6.7925	7.01439	FALSE	FALSE
Traf2	0	0	0	0	0	0	0	0	0	0	5.96894	6.00178	FALSE	FALSE
Fyn	0	0	0	0	0	0	0	0	0	5.95714	0	0	FALSE	FALSE
Cap1	7.54249	7.485	7.45853	6.67747	7.27469	7.18808	7.78109	7.79392	7.4931	7.35993	7.23009	7.55865	FALSE	FALSE
Tkt	7.35205	7.75285	7.60742	6.78032	6.69931	6.58136	7.76062	7.65404	7.55537	8.2036	8.07795	8.16041	FALSE	FALSE
Cd82	0	6.75313	0	0	0	0	0	0	0	0	0	0	FALSE	FALSE
Cd9	7.63065	7.57598	7.37887	0	0	0	7.75787	7.73501	7.86938	7.82345	7.97244	7.69809	FALSE	FALSE
Vps26a	0	0	0	0	0	0	0	0	0	0	0	0	FALSE	FALSE
Rpl28	7.57373	7.39719	7.46779	7.83375	7.59331	7.63625	7.42129	7.40822	7.51231	7.34684	7.45735	7.34641	FALSE	FALSE
Abca1	0	0	0	0	0	0	0	0	0	0	0	0	FALSE	TRUE
Csk	0	6.41186	0	0	0	0	0	0	0	6.56499	0	0	FALSE	FALSE
Tnfsf9	0	0	0	0	0	0	0	0	0	0	0	0	FALSE	FALSE
NA..53	0	0	0	0	0	0	0	0	6.43799	0	0	0	FALSE	FALSE
Cd63	6.71801	6.63952	6.75365	0	0	0	0	0	0	6.58051	0	0	FALSE	TRUE
2002-09-01	7.95749	8.01708	7.93607	7.8023	8.1825	8.14771	8.03659	8.0525	8.02309	7.88537	7.88673	8.00303	FALSE	FALSE
NA..54	0	0	0	0	0	0	0	0	0	0	0	0	FALSE	FALSE
Stat5a	0	0	0	0	0	0	0	0	0	0	0	0	FALSE	FALSE
Pura	6.84666	7.09279	6.69468	0	0	0	6.70311	6.82628	6.7766	6.73304	0	6.7617	FALSE	TRUE
Cct8	8.72917	8.76523	8.79803	8.51524	8.59517	8.60717	8.75948	8.89853	8.8547	9.02461	9.07493	9.14851	FALSE	FALSE
Cox6a1	0	0	0	7.52071	0	0	0	0	0	0	0	0	FALSE	FALSE
Msh2	6.20882	6.48474	0	0	0	0	6.3955	6.94879	6.78025	7.27885	7.4454	7.58556	FALSE	FALSE
Hist1h1a	0	0	0	0	0	0	0	0	0	0	0	0	FALSE	FALSE
Hist1h1d	0	0	6.28337	0	0	0	0	0	6.2445	0	0	0	FALSE	FALSE
Itgav	6.37302	6.50753	5.5963	0	0	0	6.50539	0	6.57461	6.76729	6.88741	6.19215	FALSE	FALSE
Sdc2	0	0	0	0	0	0	0	0	0	0	0	0	FALSE	FALSE
Akr1b1	7.27786	6.9391	6.79182	6.50173	7.02861	7.09093	7.14594	7.02432	7.10843	7.34721	7.56752	7.64932	FALSE	FALSE
Akr1b8	6.31612	6.37876	6.35984	0	0	0	6.50318	6.36095	6.56678	6.62347	6.60185	6.76699	FALSE	FALSE
Cfl2	0	0	0	0	0	0	0	0	0	0	0	0	FALSE	FALSE
Acadm	6.9279	6.91506	0	0	0	0	6.78793	7.23679	7.16988	6.23676	0	0	FALSE	FALSE
Rangap1	0	0	0	0	0	0	0	0	0	0	0	0	FALSE	FALSE
Nsf	0	0	0	0	0	0	0	0	0	0	6.40873	0	FALSE	FALSE
Vps4b	6.69178	6.73806	0	0	0	0	6.40666	6.51714	6.47692	6.99252	0	7.03579	FALSE	FALSE
Psmc2	7.93314	8.05104	7.85508	7.315	7.83315	7.90432	7.94375	8.04442	8.03056	8.45841	8.34537	8.5444	FALSE	TRUE
Adss	0	0	0	0	0	0	0	0	0	0	0	6.50496	FALSE	FALSE
Brcc3	0	6.60792	0	0	0	0	6.58673	6.66119	6.86385	6.51387	0	6.41499	FALSE	FALSE
Nedd4	7.72952	7.73257	7.71564	7.30425	6.86518	0	7.68864	7.70251	7.77512	7.54553	7.67008	7.62829	FALSE	FALSE
Tes	0	0	0	0	0	0	0	0	0	0	0	0	FALSE	FALSE
Pla2g4a	0	0	0	0	0	0	0	0	0	0	0	5.56169	FALSE	FALSE
Aldh2	7.0443	7.12271	7.00436	6.89785	0	0	7.04704	7.40324	7.00398	6.66359	0	6.57555	FALSE	FALSE
Capza1	0	0	0	0	0	0	6.6454	0	0	6.49663	6.6208	6.78302	TRUE	FALSE
Capza2	0	6.98	6.59565	6.63947	0	6.96519	6.95082	6.9878	6.9916	7.05239	7.05877	7.13843	FALSE	FALSE
NA..55	6.56644	6.49682	6.47251	0	6.97293	0	6.80419	6.5232	6.55636	6.96779	6.82398	7.14724	FALSE	FALSE
NA..56	0	0	0	0	0	0	0	0	0	0	0	0	FALSE	FALSE
NA..57	7.46795	7.98246	7.94621	7.5686	7.34155	7.48813	7.73518	7.89275	7.76518	8.1295	7.97932	8.17592	FALSE	FALSE
Pfkm	0	0	0	0	0	0	0	0	0	0	0	5.90555	FALSE	FALSE
Rpl6	7.96133	7.72849	7.62945	8.3628	8.01055	7.73689	7.66543	7.64149	7.67015	7.61478	7.68123	7.35201	FALSE	FALSE
Rplp1	7.07664	7.10178	7.04076	6.65586	7.49883	7.43083	7.23206	7.26727	7.3223	7.16711	6.94245	7.10154	FALSE	FALSE
Rpl5	8.35974	8.21304	8.26276	8.27875	7.54245	7.49474	8.10975	8.06393	8.03181	7.88896	8.00758	7.84908	FALSE	FALSE
Rpl13	8.09503	7.81475	7.82939	8.00281	8.06055	8.04301	8.02825	8.01895	8.06442	7.75176	7.64173	7.64549	FALSE	FALSE
Eif1	0	0	0	0	0	0	0	0	0	6.13561	6.22248	0	FALSE	FALSE
Anxa5	0	0	0	0	0	0	0	6.04836	0	5.58349	0	5.91663	FALSE	FALSE
Lmna	7.61135	7.5845	7.59929	7.48592	7.78677	7.79689	7.86906	7.91466	7.84944	7.2971	7.49658	7.83572	FALSE	FALSE
Hspa4l	0	0	0	0	0	0	6.27462	0	0	7.20718	6.9577	7.26748	FALSE	FALSE
Slc25a4	0	0	0	0	0	0	0	0	0	0	0	0	FALSE	FALSE
Slc11a2	0	0	0	0	0	0	0	0	0	0	0	0	FALSE	FALSE
Hnrnpa1	6.62684	6.64592	0	0	7.03699	7.08593	0	0	6.795	0	6.05242	0	FALSE	FALSE
Cdk5	0	0	0	0	0	0	0	0	0	0	0	0	FALSE	FALSE
Mcm4	7.58972	7.55523	7.04497	7.48975	7.74934	7.5375	7.89789	8.00518	8.03997	8.12284	8.04646	8.20265	FALSE	FALSE
Psma2	0	0	0	0	0	0	0	0	0	0	0	0	FALSE	FALSE
NA..58	0	0	0	0	0	0	0	0	0	0	0	0	FALSE	FALSE
Psen1	0	0	0	0	0	0	0	0	0	5.85997	0	0	FALSE	FALSE
Cav1	6.93911	6.76275	7.07943	0	0	0	6.55211	6.92746	6.90193	7.16859	7.05748	6.9257	TRUE	FALSE
Srp9	0	0	0	0	0	0	0	0	0	0	0	0	FALSE	FALSE
Ahcy	7.7315	7.84174	7.97236	7.66891	7.24536	7.02604	8.07507	7.93257	7.77654	8.36371	8.34867	8.4378	FALSE	FALSE
Atp6v1a	7.49247	7.60617	7.54953	6.17742	6.76245	6.62016	7.5021	7.55017	7.39959	7.48127	7.45656	7.55644	FALSE	FALSE
Atp6v1e1	0	0	0	0	0	0	5.84879	0	0	0	0	6.04084	FALSE	FALSE
S100a11	6.57579	6.59521	6.5458	7.08714	7.20284	7.20548	7.06755	6.87256	7.15039	6.41405	6.67084	6.52238	FALSE	FALSE
Pa2g4	6.90986	7.05808	6.84282	7.06648	0	7.05511	7.00702	7.132	7.18839	7.46371	7.53333	7.57938	FALSE	FALSE
Fmod	6.9465	6.94815	6.83741	0	0	0	0	6.72738	0	0	0	0	FALSE	FALSE
Rab7a	6.3796	6.77815	7.08782	0	0	0	7.46292	7.43356	7.56588	7.7369	7.68717	7.71675	FALSE	FALSE
Rpl9	7.7864	7.85877	8.20879	8.25285	8.39048	8.32441	7.75811	7.85406	7.9394	7.83282	8.0258	8.04096	FALSE	FALSE
Plcb3	0	0	0	0	0	0	0	0	0	0	0	0	FALSE	FALSE
Hsd17b4	0	0	0	0	0	0	0	0	0	0	0	0	FALSE	FALSE
Ccl9	6.77985	6.46073	6.56925	0	0	0	0	6.49536	0	0	0	0	FALSE	FALSE
Atp6v0d1	0	0	0	0	0	0	0	0	0	0	0	0	FALSE	FALSE
Tst	6.51866	0	0	0	0	0	0	0	0	0	0	0	FALSE	FALSE
Kpna2	7.26309	7.23251	7.18713	7.32525	7.56623	7.48339	7.61167	7.50028	7.48373	7.4922	7.43548	7.57467	FALSE	FALSE
Pold1	6.20553	6.31404	6.19493	0	0	0	0	6.42949	6.39131	5.95615	0	6.2935	FALSE	FALSE
Polr1c	6.56139	6.61522	0	0	0	0	6.68329	6.79152	6.7436	6.62702	6.34187	6.64518	FALSE	FALSE
Usp10	0	6.43343	6.46342	0	0	0	6.39506	6.21833	0	7.02759	7.37398	7.27994	FALSE	FALSE
Pkm	8.88852	8.99258	9.00783	8.56226	8.7616	8.69044	8.96607	8.93451	8.86586	9.49032	9.51981	9.59161	TRUE	FALSE
NA..59	0	6.34433	0	0	0	0	6.2982	0	0	6.2878	6.60125	6.69621	FALSE	FALSE
S1pr2	0	0	0	0	0	0	0	0	0	0	0	0	FALSE	FALSE
Efnb1	0	0	0	0	0	0	6.62561	0	6.46349	6.27603	0	0	FALSE	TRUE
Efnb2	6.60505	6.69028	7.19976	0	0	0	7.44497	7.21037	7.65927	7.56054	7.5618	7.40742	TRUE	FALSE
Ndst2	0	0	0	0	0	0	0	0	0	0	6.64089	0	FALSE	FALSE
Tmem165	0	0	0	0	0	0	0	0	0	0	0	0	FALSE	FALSE
Hmga2	0	0	0	0	0	0	0	0	0	0	0	0	FALSE	FALSE
Epb41l4a	0	0	0	0	0	0	0	0	0	0	0	0	FALSE	FALSE
Mmp14	0	0	0	0	0	0	0	0	0	0	0	0	FALSE	FALSE
Pitpnb	0	0	0	0	0	0	0	0	0	0	0	0	FALSE	FALSE
Slc16a1	7.93803	7.85112	7.77186	7.09269	7.1395	7.28643	7.92014	7.80836	8.05767	8.06528	7.94223	7.88105	FALSE	FALSE
Rab2a	0	5.95671	5.9083	0	0	0	6.05465	6.14092	6.67489	6.93673	6.86184	6.84157	FALSE	FALSE
Anapc1	6.54964	6.40254	0	0	0	0	6.54468	6.46253	6.12538	6.69797	7.0661	7.2489	FALSE	FALSE
NA..60	0	0	0	0	0	0	0	0	0	0	0	0	FALSE	FALSE
Stom	7.20301	7.02747	7.2633	6.36389	6.15391	6.26423	7.53815	7.4079	7.44579	7.41619	7.05181	7.06889	FALSE	FALSE
Msh6	0	6.23624	0	0	0	0	0	6.16373	0	7.23785	6.85634	7.37173	FALSE	FALSE
Rad23b	0	0	0	0	0	0	0	0	0	0	0	0	FALSE	FALSE
St3gal1	6.88541	7.3679	6.99484	6.76201	0	0	6.91445	6.75796	6.67739	7.24606	7.10517	7.46226	FALSE	FALSE
Ephb3	0	0	0	0	0	0	0	0	0	0	0	0	FALSE	FALSE
Ephb4	7.20965	5.97679	6.783	0	0	0	7.45318	6.67358	7.39315	7.48627	7.71991	7.43569	TRUE	FALSE
Ephb2	0	0	0	0	0	0	0	0	0	0	5.47829	0	FALSE	FALSE
Psmc4	7.6362	7.75517	7.76463	7.70766	7.92753	7.92323	7.77466	7.77517	7.79753	8.17176	8.11724	8.23749	FALSE	TRUE
Adsl	7.46761	7.43648	7.48935	7.41389	7.50405	6.88747	7.42544	7.64449	7.32932	7.12287	7.11471	7.31532	FALSE	FALSE
Ddx6	0	0	0	0	0	0	6.65498	0	0	0	7.02902	7.1025	FALSE	FALSE
Pltp	9.05434	9.1499	9.14925	9.16613	9.09307	9.02362	9.01473	8.97504	8.78696	8.23686	8.22879	8.31264	FALSE	FALSE
NA..61	7.04716	0	0	0	0	0	0	0	6.66243	0	0	0	FALSE	FALSE
Rab8a	6.3236	6.40131	0	0	0	0	6.81137	6.44154	0	6.54049	6.9927	6.9836	FALSE	FALSE
NA..62	6.72648	6.94374	0	0	0	0	0	6.86636	6.96971	6.88103	6.72229	6.93641	FALSE	FALSE
NA..63	0	0	0	0	0	0	0	0	0	0	0	0	FALSE	FALSE
Usp5	7.51215	7.44475	7.44246	7.19995	7.56807	7.25551	7.58349	7.62832	7.60499	7.47862	7.48173	7.53452	FALSE	FALSE
Atp5f1b	7.1975	7.6969	7.54319	0	0	0	6.44448	7.23927	6.96433	7.79892	7.82263	8.07265	FALSE	FALSE
Ackr3	0	0	0	0	0	0	0	0	0	0	0	0	FALSE	FALSE
Cd38	0	0	0	0	0	0	0	0	0	0	0	0	FALSE	FALSE
Ctbp2	0	0	0	0	0	6.58239	0	0	0	0	6.64773	6.57466	FALSE	FALSE
Smo	6.79067	6.76101	6.94091	0	0	0	6.63161	0	6.80522	6.81985	6.52475	6.51652	FALSE	FALSE
NA..64	8.30507	8.28695	8.12146	0	0	0	8.56514	8.27621	8.53831	8.72253	8.57455	8.39065	FALSE	FALSE
Sssca1	6.67658	6.78647	0	0	0	0	6.75079	6.67629	0	6.61819	6.6813	6.78849	FALSE	FALSE
Psca	0	0	0	0	0	0	0	0	0	0	0	0	FALSE	FALSE
Ncstn	0	0	0	0	0	0	0	0	0	0	0	0	FALSE	FALSE
Atp6v1d	0	0	0	0	0	0	0	0	0	0	5.9971	0	FALSE	FALSE
Actn4	8.40314	8.33876	8.32083	8.31871	8.36702	8.26453	8.42482	8.36165	8.27168	8.02853	7.96783	8.0929	FALSE	FALSE
Snrpa1	0	7.01	0	0	0	0	6.9465	7.20066	0	6.84686	7.55186	7.59925	FALSE	FALSE
Tm9sf2	0	7.84023	0	0	0	0	0	0	0	0	0	0	FALSE	FALSE
Loxl2	8.80316	8.96279	9.00988	8.85895	8.3676	8.39072	8.875	8.75815	8.84668	8.6083	8.81043	8.61294	FALSE	TRUE
Rasa2	0	0	0	0	0	0	0	0	0	0	5.96752	5.95821	FALSE	FALSE
Plscr4	0	0	0	0	0	0	0	0	0	0	0	0	FALSE	FALSE
Eef2	8.70478	8.84704	8.87908	8.65311	8.655	8.52984	8.80772	8.72807	8.70367	9.13427	9.08874	9.16613	TRUE	FALSE
Ctdsp1	0	0	0	0	0	0	0	0	0	6.32909	6.2397	0	FALSE	FALSE
Tbc1d10a	0	0	0	0	0	0	6.38223	0	6.23396	0	0	0	FALSE	FALSE
Tubgcp3	0	0	0	0	0	0	0	0	0	5.86701	0	5.93935	FALSE	FALSE
Tnks1bp1	6.0762	5.85422	6.00325	0	0	0	6.05805	6.33029	6.24807	6.28765	6.05277	6.48075	FALSE	FALSE
Eif5	0	0	0	0	0	0	0	0	0	0	0	0	FALSE	FALSE
Anks1	0	0	0	0	0	0	0	0	0	0	0	0	FALSE	FALSE
Sf3b6	6.86266	6.90411	6.87468	7.08019	0	0	6.89042	7.09475	6.96432	7.0128	6.96179	7.0849	FALSE	FALSE
Arpc4	7.59587	7.80263	7.82856	7.76073	7.83107	7.84982	7.64163	7.71778	7.71312	7.34425	7.28957	7.42491	TRUE	FALSE
Sec61g	0	0	0	0	0	0	0	0	0	0	0	0	FALSE	FALSE
Ruvbl1	8.3659	8.5493	8.3978	8.4866	8.52356	8.49516	8.43165	8.50428	8.45762	8.54278	8.58883	8.72775	FALSE	FALSE
Eif3e	8.14442	8.20036	8.29686	8.08318	8.01182	7.78682	8.35597	8.3426	8.1653	8.38732	8.48163	8.51942	FALSE	TRUE
Pcbp1	7.46645	6.78884	7.54458	7.99432	8.0271	7.92445	7.66835	7.56729	7.71347	7.47645	7.40917	7.49801	FALSE	FALSE
Gabarapl2	0	0	0	0	0	0	0	0	0	0	0	0	FALSE	FALSE
Actb	9.98029	9.95651	9.90156	9.9167	10.0309	10.0314	9.95761	9.99143	10.0599	10.183	10.165	10.2698	FALSE	FALSE
Rac3	0	0	0	0	0	0	0	0	0	0	0	0	FALSE	FALSE
Cdc42	6.79822	6.44501	6.63911	5.97706	0	6.03165	6.74814	6.00013	6.95228	7.07214	7.31557	6.86813	FALSE	FALSE
Eif4a1	8.08379	8.16239	8.23975	8.43681	8.45852	8.46027	8.15262	8.16394	8.27476	8.28791	8.28463	8.30705	FALSE	FALSE
Rps20	7.6878	7.85901	7.44462	7.61835	8.06715	8.2189	8.10356	8.13252	8.00234	7.46274	7.78707	7.79339	FALSE	TRUE
Megf8	0	0	0	0	0	0	0	0	0	0	0	0	FALSE	FALSE
Dnajc5	0	0	0	0	0	0	0	0	0	0	0	0	FALSE	FALSE
Rab5b	0	0	0	0	0	0	0	0	0	0	0	0	FALSE	FALSE
Cks1b	0	0	0	0	0	0	0	0	0	0	0	0	FALSE	FALSE
Rab10	7.2039	7.22003	7.26729	0	0	0	7.45223	6.66751	7.46202	7.49711	7.56192	7.44318	FALSE	FALSE
Rab8b	0	0	0	0	0	0	0	0	0	0	0	0	FALSE	FALSE
Ube2m	0	0	0	0	0	0	6.25268	0	0	6.41607	0	6.45347	FALSE	FALSE
Ube2n	0	6.35077	0	0	0	0	0	0	0	0	0	5.95708	FALSE	FALSE
Actr2	7.87795	7.80505	7.86474	7.77198	8.0721	7.92395	7.89009	7.94857	7.82902	7.58704	7.41954	7.65676	TRUE	FALSE
Actr1a	7.09778	7.67289	7.47667	6.69013	7.29254	7.71843	7.73136	7.76557	7.82265	7.58833	7.18176	7.59006	FALSE	FALSE
NA..65	7.5211	7.61214	8.17901	8.02436	7.10425	7.25964	8.32178	8.29844	8.1833	8.39324	8.43271	8.52334	FALSE	FALSE
Arl4c	0	0	0	0	0	0	0	6.26928	0	6.34226	6.41712	0	FALSE	FALSE
Arl1	0	0	0	0	0	0	0	0	0	0	0	0	FALSE	FALSE
Abce1	7.37188	7.25532	6.85392	7.63495	7.4621	7.43549	7.30982	7.33183	7.39384	7.48531	7.68321	7.62806	FALSE	FALSE
Rap2b	0	0	0	0	0	0	0	0	0	0	6.74153	5.77119	FALSE	FALSE
Psme3	7.44437	7.56852	7.43498	7.53798	7.64405	7.58055	7.44009	7.67608	7.5155	7.46776	7.47702	7.58598	FALSE	FALSE
Magoh	0	0	0	0	0	0	0	0	0	0	0	6.44226	FALSE	FALSE
Rpl27	7.12551	5.7747	6.67175	0	7.58512	0	0	6.78576	6.8083	6.49353	7.15433	6.72593	FALSE	TRUE
Rpl37a	7.11767	7.04076	6.92969	7.75008	7.86045	7.95316	7.11624	7.09896	7.31205	7.15011	7.10867	7.11227	FALSE	FALSE
Rnd3	0	0	0	0	0	0	0	0	0	0	0	0	FALSE	FALSE
Arf4	7.59363	7.59895	7.59805	7.66037	7.30675	6.98234	7.73696	7.59247	7.69608	7.75654	7.79341	7.81208	FALSE	FALSE
Vbp1	0	0	0	0	0	0	0	0	0	0	0	0	FALSE	FALSE
NA..66	6.25059	6.10452	6.70631	6.44173	0	6.79768	6.40018	6.70571	6.82581	6.75818	6.03141	0	FALSE	TRUE
Snn	0	0	0	0	0	0	0	0	0	0	0	0	FALSE	FALSE
Copz1	7.17589	7.26802	7.1396	7.13906	7.09237	7.06889	7.13101	7.34392	7.32615	7.51144	7.49806	7.73746	FALSE	FALSE
Ap1s1	6.62584	6.70253	0	0	0	0	7.04689	6.87696	6.72451	6.35036	6.5975	6.62967	FALSE	FALSE
Nutf2	0	6.48694	0	0	0	0	0	0	0	6.4407	6.05972	6.12801	FALSE	FALSE
Hnrnpk	7.56445	7.47787	7.43064	7.67104	7.68467	6.96042	7.55195	7.63757	7.63925	7.44872	7.34883	7.51467	FALSE	TRUE
Ywhag	6.84991	5.96543	6.4481	0	0	0	7.04179	7.03278	6.54133	7.2539	7.34555	7.28192	TRUE	FALSE
Rras2	8.06577	7.88271	8.05945	0	0	0	8.37822	8.37579	8.44736	8.56834	8.53915	8.49545	TRUE	FALSE
Rps7	7.40161	7.3459	7.18193	8.04614	8.02453	8.10578	7.60126	7.6713	7.7635	6.859	7.28742	7.17304	FALSE	TRUE
Ppp1ca	7.43353	7.50312	7.20028	7.09923	7.39127	7.37572	7.68116	7.63278	7.70608	7.71767	7.79596	7.79665	FALSE	FALSE
Ppp1cb	6.79397	6.89866	6.79755	0	0	6.94573	7.03362	7.02526	7.02645	7.15963	7.02955	0	FALSE	FALSE
Psmc1	7.81054	7.57018	7.70235	7.66589	7.59167	7.5832	7.83323	7.96878	7.94261	8.1478	8.13647	8.28378	FALSE	FALSE
Psmc5	7.43407	7.76696	7.72591	7.26797	6.81975	7.34836	7.67521	7.82272	7.73621	8.18047	8.22699	8.28423	FALSE	TRUE
Rps8	8.96562	8.77731	8.75332	9.31448	9.11083	9.11277	8.86887	8.86427	8.85756	8.45186	8.54822	8.36927	FALSE	TRUE
Rps15a	8.3609	8.29783	8.29524	8.70748	8.65	8.63729	8.611	8.47783	8.45148	8.12642	8.27353	8.33171	FALSE	TRUE
Ywhae	7.46228	7.50325	7.80051	0	0	0	7.95452	7.73683	7.89406	7.92925	7.7609	7.78753	FALSE	FALSE
Rps14	7.55428	7.52517	7.35559	8.14557	7.72414	8.19537	7.76371	7.90019	7.97182	7.23719	7.31069	7.37802	FALSE	TRUE
Rps23	8.05717	7.73364	7.90946	8.5462	8.51976	8.58533	8.11341	8.04599	8.19723	7.58906	7.65523	7.52175	FALSE	TRUE
Rps29	0	0	0	7.73437	0	8.19557	7.1889	7.42954	7.58074	0	6.64906	6.69579	FALSE	FALSE
Rps11	8.57968	8.28621	8.36342	8.85032	8.60313	8.70891	8.40473	8.45137	8.58923	8.15752	8.17661	8.21606	FALSE	TRUE
Rps13	8.75079	8.3493	8.30149	9.23393	8.95454	8.91978	8.71133	8.57158	8.78586	8.20602	8.30876	8.09833	FALSE	TRUE
Snrpe	7.20137	7.19504	7.34386	7.35513	0	7.62384	7.29752	7.42563	7.45793	6.88634	6.97498	6.87863	FALSE	FALSE
Snrpf	6.83259	6.67582	6.41875	6.83396	6.91691	6.90071	6.83502	6.91069	7.02902	6.66542	6.38351	6.42852	FALSE	TRUE
Snrpg	6.54386	6.27589	6.33766	0	0	0	6.47034	6.57952	6.61734	6.48859	6.30867	6.14211	FALSE	FALSE
Snrpd1	7.74159	7.54487	7.40242	7.83748	7.8007	7.71549	7.77886	7.8395	7.88271	6.87297	7.09499	7.3891	FALSE	TRUE
Snrpd2	6.81834	0	0	6.86909	6.91729	6.96667	6.50161	0	0	0	0	0	FALSE	FALSE
Snrpd3	6.65209	6.50136	0	0	0	0	6.66309	6.68193	6.69058	0	6.53076	6.55598	FALSE	TRUE
Arf6	6.95528	6.8624	6.73478	0	0	0	7.20796	7.22914	7.19226	7.53274	7.62544	7.48992	FALSE	FALSE
Psmc6	7.69948	7.86389	7.62788	7.60794	7.7617	7.6615	7.79698	7.95295	7.82293	8.21735	8.29041	8.39536	FALSE	TRUE
Kcnab2	6.387	0	0	6.75412	0	0	6.65997	6.4407	7.05323	0	0	0	FALSE	FALSE
Rab11a	6.95784	0	0	0	0	0	6.31057	0	0	0	6.85913	6.66189	FALSE	FALSE
Dynlrb1	0	0	0	0	0	0	0	0	0	0	0	0	FALSE	FALSE
Rps4x	8.18755	8.1209	8.01899	8.73511	8.49704	8.5373	8.32504	8.2647	8.32123	7.77586	8.04949	8.03503	FALSE	TRUE
Ap2s1	7.22144	7.23686	7.22598	7.26635	0	0	7.20458	7.22881	7.19318	7.1417	7.3108	7.38507	FALSE	FALSE
Rhob	0	0	0	0	0	0	0	0	0	0	0	0	FALSE	FALSE
Hpcal1	0	0	0	0	0	0	0	0	0	0	0	0	FALSE	FALSE
Rpl23a	0	0	0	0	0	0	0	0	0	0	0	0	FALSE	FALSE
Rps6	8.62927	8.41415	8.3293	9.01026	8.84525	8.82644	8.6493	8.58641	8.70899	8.21381	8.16059	8.02666	FALSE	FALSE
Mtpn	0	0	0	0	0	0	0	0	0	6.27268	6.20688	0	FALSE	FALSE
Hist1h4a	10.16	9.6184	9.67098	10.1789	9.6479	9.53642	9.88287	9.90263	10.007	9.60215	9.75279	9.17426	FALSE	FALSE
Atp6v1b2	7.09346	7.27068	7.05767	0	7.15375	0	7.33816	7.19973	7.12077	7.0454	7.14829	7.48313	FALSE	FALSE
Rab1A	6.03491	6.20591	6.27121	0	0	0	6.27163	6.05561	6.4043	6.19612	6.80431	6.6972	FALSE	FALSE
Ran	8.26869	8.22181	8.27786	8.06741	7.8008	7.98885	8.31129	8.19844	8.30246	8.38337	8.17377	8.36403	FALSE	FALSE
Rpl23	7.37619	7.31137	7.1525	7.97477	8.18653	8.21746	7.37816	7.48403	7.56329	7.21521	7.31228	7.33876	FALSE	TRUE
Rap1a	0	6.67975	0	0	0	0	7.32858	7.23515	6.77026	6.78551	7.31065	7.28614	FALSE	FALSE
Rps15	7.14245	6.78508	6.69397	7.62444	6.99571	7.29039	7.28574	7.33854	7.53714	6.67529	6.31576	6.30164	FALSE	TRUE
NA..67	7.79673	7.55145	7.60627	8.36212	8.32449	8.22523	7.83891	7.85612	7.88925	7.23507	7.49268	7.29431	FALSE	TRUE
Rps26	8.33628	8.0724	8.03639	8.6771	8.71344	8.59874	8.25373	8.27759	8.36597	7.85088	7.87336	7.81283	FALSE	TRUE
Fau	0	0	0	0	0	0	0	0	0	0	0	0	FALSE	FALSE
Elob	6.28706	0	6.34606	0	0	0	6.48229	6.26848	6.61837	6.40403	6.08027	6.33836	FALSE	FALSE
Gnb1	7.87848	7.83768	7.85824	0	6.7944	6.69828	8.01161	7.91046	8.00363	8.18267	8.21611	8.14098	TRUE	FALSE
Polr2l	0	0	0	0	0	0	0	0	0	0	0	0	FALSE	FALSE
Rbx1	6.58591	6.74747	0	0	0	0	6.87841	6.6564	6.74778	0	0	0	FALSE	FALSE
Gnb2	8.05127	7.98362	8.06729	6.92113	7.43425	7.11571	8.17906	8.09146	8.26072	8.23922	8.30304	8.17699	TRUE	FALSE
Rpl39	6.40526	0	6.66408	0	0	6.80294	6.76392	0	0	0	0	0	FALSE	FALSE
Rpl31	0	0	6.60958	7.10561	7.17187	7.24859	0	0	0	0	0	6.72266	FALSE	TRUE
Rps3	8.77408	8.82459	8.75913	9.09806	8.97811	9.04029	8.88217	8.91604	8.86481	8.80018	8.94413	8.98026	FALSE	TRUE
Rpl32	7.88438	7.69794	7.99147	8.238	7.88839	8.04957	7.58644	7.61686	7.73536	7.50033	7.36449	7.48878	FALSE	FALSE
Rpl8	7.9758	7.68907	7.69007	8.13408	8.00983	7.92168	7.78442	7.81527	7.77217	7.57655	7.5768	6.97605	FALSE	TRUE
Cacng7	0	0	0	0	0	0	0	0	0	0	0	0	FALSE	FALSE
Ybx1	6.62641	6.07748	0	0	0	0	6.50985	0	6.19596	6.03451	6.408	6.04798	FALSE	TRUE
Pfn1	7.6669	7.5661	7.72498	0	6.81291	6.9376	7.88491	7.82674	7.91518	7.97381	8.02272	7.9335	TRUE	FALSE
Rps27a	7.47874	7.00724	6.89096	7.54202	7.40519	7.38575	7.3108	7.23517	7.35211	6.96563	7.15045	6.99585	FALSE	FALSE
Pafah1b1	6.58551	6.67695	6.48156	0	0	0	0	0	0	6.3565	6.33955	6.40116	FALSE	FALSE
Hspa8	9.00402	9.05115	8.91854	8.8046	8.86326	8.86095	8.95107	9.0054	8.93701	9.15103	9.09212	9.16628	FALSE	TRUE
Vamp3	6.69588	6.89501	0	7.03575	6.75326	0	6.97415	6.82275	6.96648	6.75394	7.0244	6.17699	FALSE	TRUE
Tpt1	0	0	0	0	0	0	0	0	0	6.49122	6.62278	6.56821	FALSE	FALSE
Dnaja1	7.69566	7.67938	7.47634	6.88883	7.21775	7.49805	7.73442	7.68113	7.58778	7.82968	7.83456	7.84912	FALSE	TRUE
Hspd1	8.34733	8.64666	8.61687	7.48873	7.76503	7.84696	8.14276	8.29946	7.92348	8.55957	8.63662	8.78499	FALSE	FALSE
S100a5	0	0	0	0	0	0	0	0	0	0	0	0	FALSE	FALSE
Mapk1	0	0	0	0	0	0	0	0	0	6.50873	6.38148	6.60932	FALSE	FALSE
NA..68	6.5868	6.59299	6.77623	0	0	0	7.02706	6.64905	6.70609	6.99661	6.98824	7.10663	FALSE	FALSE
NA..69	0	0	0	0	0	0	0	0	0	0	6.52921	0	FALSE	FALSE
Ywhaz	7.42132	7.37907	7.47023	0	6.68514	6.98494	7.61422	7.5418	7.72819	7.56729	7.44052	7.58932	FALSE	FALSE
Dynll1	0	0	0	0	0	0	0	0	0	6.85553	6.85745	6.79848	FALSE	FALSE
Eif5a	6.83671	6.97436	6.62516	0	0	0	6.87484	7.19794	7.19176	7.30681	7.21224	7.25501	TRUE	FALSE
Actg1	7.89675	7.87998	7.81335	7.45963	7.65638	7.73816	7.88467	7.87697	7.96712	8.29911	8.31589	8.41886	FALSE	FALSE
Rps17	7.18704	6.87719	7.09325	7.58014	7.41541	7.81144	7.40739	7.28598	7.5431	6.66233	6.97192	6.94728	FALSE	TRUE
Rala	6.70526	0	0	0	0	0	6.97336	0	0	6.74586	6.85072	6.65378	FALSE	FALSE
Rps10	7.10462	6.93213	6.84166	7.5928	7.53436	7.69054	7.48534	7.45899	7.36277	6.87467	7.15027	7.13271	FALSE	TRUE
Ppp2ca	7.36838	7.21764	6.94843	7.09265	7.07229	6.96665	7.34343	7.34799	7.30982	7.71212	7.79176	7.75619	FALSE	FALSE
Csnk2b	6.79475	6.90302	0	7.00243	0	0	6.91566	6.90402	7.01607	6.88287	7.11949	0	FALSE	TRUE
Rpl22	0	0	0	0	0	0	0	0	0	0	5.90496	0	FALSE	FALSE
Actc1	8.11959	8.0859	7.98677	8.16723	8.36857	8.39205	8.27708	8.10998	8.10684	8.3602	8.59654	8.55913	FALSE	FALSE
Rack1	8.26425	8.2584	8.28346	8.09475	8.17219	8.14348	8.20836	8.26024	8.30703	8.46823	8.49588	8.57394	FALSE	FALSE
NA..70	6.33915	6.38016	6.28326	0	0	0	0	6.29528	0	6.40045	6.42045	6.50967	FALSE	FALSE
Tuba1a	7.30827	6.93167	0	7.14311	7.13017	7.02436	7.10616	7.02292	7.23111	7.26297	7.52377	7.34764	FALSE	FALSE
Tubb4b	8.87721	8.80532	8.77009	9.03607	9.18927	9.26651	8.94197	9.00856	9.08375	9.14529	9.17826	9.26107	FALSE	FALSE
Tuba1c	7.15649	7.25093	6.93332	7.0092	7.58969	7.63735	7.24993	7.33163	7.42175	7.66677	7.48157	7.83469	FALSE	FALSE
Ywhah	6.67182	6.83095	6.54859	0	0	0	6.92374	6.64049	7.00749	6.95558	6.98028	6.87274	TRUE	FALSE
Sbds	0	0	0	0	0	0	0	0	0	0	0	0	FALSE	FALSE
Kpnb1	8.29616	8.32885	8.41217	8.43067	8.46477	8.44133	8.55097	8.5121	8.38484	8.33353	8.20426	8.40398	FALSE	FALSE
NA..71	0	0	0	0	0	0	0	0	0	6.55068	6.64838	6.79742	FALSE	FALSE
NA..72	0	0	0	0	0	0	0	0	0	0	0	0	FALSE	FALSE
Lrig1	0	0	0	0	0	0	6.28901	0	0	0	6.49475	0	TRUE	FALSE
Plxna1	0	0	0	0	0	0	6.73305	0	0	6.51743	6.87167	6.96551	FALSE	FALSE
Plxna2	0	0	0	0	0	0	0	0	0	0	0	0	FALSE	FALSE
NA..73	0	0	0	0	0	0	0	0	0	0	0	0	FALSE	FALSE
Pkn1	0	0	0	0	0	0	0	0	0	0	0	0	FALSE	FALSE
Sema3e	0	6.27589	0	0	0	0	0	0	0	6.67647	6.84935	6.76512	FALSE	FALSE
Vamp7	0	0	0	0	0	0	0	0	0	0	0	0	FALSE	FALSE
Mpp1	0	0	0	0	0	0	6.40613	0	6.92941	6.44634	6.50428	6.53845	FALSE	FALSE
Pebp1	0	0	0	0	0	0	0	6.00217	0	6.24147	6.33308	0	FALSE	FALSE
Stam	6.97701	6.78697	7.16474	0	0	0	6.8521	6.84691	6.5584	6.95846	6.41855	6.78727	FALSE	FALSE
Has2	0	0	0	0	0	0	0	0	0	0	6.00074	0	FALSE	FALSE
Hnrnph2	0	0	0	0	0	0	0	0	0	0	6.32311	0	FALSE	FALSE
NA..74	0	0	0	0	0	0	0	0	7.09335	0	0	0	FALSE	FALSE
Rock2	7.47767	7.70204	7.46362	0	6.94934	0	7.3684	7.5793	7.55169	7.72647	7.84144	7.91199	FALSE	FALSE
Smad1	0	0	0	0	0	0	0	0	0	0	0	0	FALSE	FALSE
Elavl1	0	0	0	0	0	0	0	0	0	0	0	0	FALSE	FALSE
Rad50	0	6.30803	0	0	0	0	6.317	6.4914	6.56612	6.55393	6.64054	6.70902	FALSE	FALSE
Usp9x	6.90129	7.21635	7.19262	5.76281	6.70643	6.249	7.17135	7.43708	7.36745	8.07133	7.81493	8.07037	FALSE	TRUE
NA..75	6.42723	6.41155	0	0	0	0	6.59999	6.49315	6.56697	6.64706	6.53451	6.59676	FALSE	FALSE
Slc7a3	0	0	0	0	0	0	0	0	0	0	0	0	FALSE	FALSE
Erbb2	0	0	0	0	0	0	6.23805	0	0	6.27626	6.33482	6.15676	TRUE	FALSE
Ext2	8.15667	8.36177	8.40442	7.34394	7.38084	7.38126	7.93856	7.97295	7.89479	8.20992	8.2566	8.32079	FALSE	FALSE
Slc9a3r1	5.84817	5.74518	0	0	0	0	6.09608	0	6.08593	5.97152	6.28221	6.2493	TRUE	FALSE
Stx4	6.99656	6.82651	6.8119	0	0	0	7.16023	6.93885	7.13786	7.21484	7.11767	6.9633	FALSE	FALSE
Vasp	0	0	6.47679	0	0	0	6.81368	6.76679	6.76779	6.74351	6.62594	6.64343	FALSE	FALSE
Naca	0	0	0	0	0	0	0	0	0	0	0	0	FALSE	FALSE
Casp3	5.89871	5.70787	5.90156	0	0	0	0	0	5.73852	5.67055	0	0	FALSE	FALSE
Ctps1	7.09262	7.05354	6.7655	6.91011	7.12869	7.21442	7.29579	7.35447	7.54222	7.50671	7.54466	7.7354	FALSE	FALSE
Gaa	5.85824	6.55541	6.74593	0	0	0	7.7495	7.84016	7.5301	6.83419	7.21906	7.16767	FALSE	FALSE
Cct7	8.74874	8.77843	8.76473	8.65418	8.76613	8.88586	8.79501	8.88573	8.82202	9.08952	9.02768	9.18458	FALSE	FALSE
Cct2	8.67297	8.75402	8.70667	8.64204	8.73265	8.81323	8.7211	8.8082	8.75222	9.00642	9.07686	9.15183	FALSE	FALSE
Cct4	8.57156	8.65929	8.62477	8.5581	8.71024	8.82187	8.66934	8.77724	8.73336	8.99965	9.03751	9.17266	FALSE	FALSE
Cct5	8.76819	8.78702	8.81028	8.59612	8.71278	8.80179	8.81026	8.84777	8.85277	9.10123	9.12097	9.18338	FALSE	FALSE
Cct6a	8.54044	8.59654	8.64388	8.59415	8.55569	8.69888	8.71598	8.70139	8.63894	9.01195	9.02465	9.09437	FALSE	FALSE
Cct3	8.65446	8.69252	8.64905	8.6503	8.61716	8.73663	8.70847	8.81819	8.75912	9.07302	9.12405	9.21423	FALSE	FALSE
Irs2	0	0	0	0	0	0	0	0	0	0	0	0	FALSE	FALSE
Tgfbi	8.71801	8.66281	8.55261	8.6867	8.70919	8.72202	8.61266	8.60802	8.54576	0	0	0	FALSE	FALSE
Sgcb	0	0	0	0	0	0	0	0	0	0	0	0	FALSE	FALSE
Tnfrsf26	0	0	0	0	0	0	0	0	0	0	0	0	FALSE	FALSE
NA..76	0	0	0	0	0	0	0	0	0	0	6.44598	0	FALSE	FALSE
Tubg2	0	0	0	0	0	0	0	0	0	0	0	0	FALSE	FALSE
Arf1	0	0	0	0	0	0	6.97994	6.24539	6.46789	6.19537	6.81969	6.28901	FALSE	FALSE
Arf5	0	0	0	0	0	0	0	0	0	0	0	0	FALSE	FALSE
Ap2m1	7.93851	7.94886	7.88668	7.40259	6.64243	0	7.97265	7.96726	7.96686	7.94729	7.88285	8.03354	FALSE	FALSE
Rhog	6.41968	6.76599	0	0	0	0	6.99361	6.95209	6.99965	7.30739	7.28289	7.21139	FALSE	FALSE
NA..77	7.22696	7.08468	7.21035	7.57828	0	0	6.90374	7.13969	7.35534	0	7.04076	6.90361	FALSE	TRUE
Serpinf1	6.61595	7.52203	7.43371	0	0	7.47216	7.08214	6.87274	6.71587	0	0	0	FALSE	FALSE
NA..78	0	0	0	0	0	0	0	0	0	0	0	0	FALSE	FALSE
Mcm2	7.98856	8.04001	7.97034	8.17333	8.28312	8.19002	8.18101	8.27747	8.16862	8.25336	8.22819	8.35009	FALSE	FALSE
Mcm6	7.9903	7.98532	7.88619	8.08246	8.07835	7.92986	8.1685	8.36137	8.13871	8.21173	8.08693	8.17389	FALSE	FALSE
Csrp1	0	0	0	0	0	0	0	0	0	0	0	0	FALSE	FALSE
Nrp1	0	6.5737	6.64907	0	0	0	6.10013	0	0	7.03395	6.43095	6.34021	FALSE	FALSE
NA..79	0	0	0	0	0	0	0	0	0	0	0	0	FALSE	FALSE
Rhod	0	0	0	0	0	0	0	0	0	0	0	0	FALSE	FALSE
Rps3a	8.55175	8.45527	8.41591	8.95386	8.74832	8.65531	8.66347	8.64234	8.75265	8.13287	8.22786	8.27862	FALSE	TRUE
Atp1b3	7.10503	7.07401	7.21564	6.79642	6.79064	7.02057	7.36382	7.14276	7.30118	7.18279	6.95154	6.91832	FALSE	TRUE
NA..80	0	0	0	0	0	0	0	0	0	0	6.48363	0	FALSE	FALSE
NA..81	0	6.21147	0	0	0	0	0	6.30777	0	6.31108	6.3638	6.66772	FALSE	FALSE
Anxa11	0	0	0	0	0	0	0	0	0	0	0	0	FALSE	FALSE
Anxa4	0	0	0	0	0	0	0	0	0	0	0	0	FALSE	FALSE
Bop1	0	0	0	0	0	0	0	0	6.83436	0	6.26907	6.50214	FALSE	FALSE
Smad5	0	0	0	0	0	0	0	0	0	0	0	0	FALSE	FALSE
Ext1	7.94585	8.30856	8.01961	7.49382	7.18144	6.80651	7.71912	7.81239	7.53274	7.88431	7.91254	7.95222	FALSE	FALSE
Dok1	0	0	0	0	0	0	0	0	0	0	0	0	FALSE	FALSE
Ppp4c	0	0	0	0	0	0	0	0	0	6.78701	6.73404	7.04135	FALSE	FALSE
Smad4	0	0	0	0	0	0	0	0	0	0	0	0	FALSE	FALSE
Aurka	0	0	0	0	0	0	0	0	0	0	0	0	FALSE	FALSE
Smarcc1	6.51303	6.69844	6.33542	6.80751	0	0	6.97128	7.00966	6.79103	7.44962	7.74135	7.79189	FALSE	FALSE
Tep1	0	0	0	0	0	0	0	0	0	6.25895	6.37352	6.41382	TRUE	FALSE
Wbp2	0	0	0	0	0	0	0	0	0	0	0	0	FALSE	FALSE
NA..82	0	0	0	0	0	0	0	0	0	0	0	0	FALSE	FALSE
Cxadr	7.28384	6.96379	0	0	0	0	7.16929	6.46786	7.08084	7.3598	7.40681	7.27628	FALSE	FALSE
NA..83	0	0	0	0	0	0	0	0	0	0	0	0	FALSE	FALSE
Pld2	0	0	0	0	0	0	0	0	0	0	0	0	FALSE	FALSE
G3bp1	0	6.66869	0	6.8716	0	0	6.5851	6.63557	6.84512	6.66474	6.74337	6.92153	FALSE	FALSE
Adamts1	6.14727	6.34618	6.4218	0	0	0	6.46172	6.72332	6.38562	7.79934	8.06763	8.15531	FALSE	FALSE
Casp7	0	0	0	0	0	0	0	0	0	0	0	0	FALSE	FALSE
Bmp1	8.88425	9.06269	8.8915	8.53865	8.5969	8.52459	8.79988	8.85477	8.69909	8.97824	8.9949	9.07291	FALSE	FALSE
NA..84	8.11032	8.27733	8.25696	8.00552	8.13373	8.00792	8.26898	8.18472	8.0425	7.97456	7.80539	7.8983	FALSE	FALSE
NA..85	0	0	0	0	0	0	0	0	0	0	6.2752	0	FALSE	FALSE
Tubb5	8.30625	8.23955	8.2911	8.61674	8.77568	8.75449	8.36819	8.47175	8.54768	8.59262	8.55522	8.70789	FALSE	FALSE
Psmb4	0	0	0	0	0	0	0	0	0	0	6.53671	0	FALSE	FALSE
Rplp2	0	0	0	0	0	0	0	0	0	0	0	0	FALSE	FALSE
NA..86	0	0	0	0	0	0	0	0	0	0	0	0	FALSE	FALSE
NA..87	7.10315	7.29555	7.10288	0	0	0	7.04575	7.2409	7.17722	7.61137	7.68883	7.72533	FALSE	FALSE
Stx2	0	0	0	0	0	0	0	0	0	0	0	0	FALSE	FALSE
Cpe	7.55457	8.18015	7.72891	7.06187	0	0	7.4004	7.33596	7.46866	8.59686	8.4892	8.49146	FALSE	FALSE
Xdh	0	0	0	0	0	0	0	0	0	0	0	0	FALSE	FALSE
Il6st	0	0	0	0	0	0	0	0	0	0	0	0	FALSE	FALSE
G6pdx	6.79847	0	0	0	0	0	6.42857	7.13389	6.89293	0	6.42062	0	FALSE	FALSE
Axl	6.42303	0	0	0	0	0	7.31867	6.99573	7.47321	7.4816	7.52678	7.33836	FALSE	FALSE
Hnrnpul2	6.63076	6.8006	6.93837	6.97416	0	0	6.59471	0	6.71973	0	0	0	FALSE	FALSE
Top2a	6.26947	6.30765	0	0	0	0	0	6.3799	0	0	6.93239	7.03874	FALSE	FALSE
NA..88	0	0	0	0	0	0	6.31014	0	0	6.3556	6.5925	6.08246	FALSE	FALSE
Vcp	8.59389	8.41457	8.28852	8.89296	8.41594	8.55213	8.50883	8.49514	8.60769	8.01787	8.14492	7.83985	FALSE	FALSE
Aqp1	7.18986	7.56729	7.5444	7.28051	6.82194	7.44923	6.40812	6.53392	7.24726	0	0	0	FALSE	FALSE
Uba1	8.07911	8.14442	8.09447	8.13783	8.21992	8.05038	8.20658	8.23078	8.176	8.65906	8.63889	8.79662	TRUE	FALSE
Ctnnb1	6.22105	6.20504	6.44616	0	0	0	6.33804	6.13373	6.40788	6.8786	7.05196	6.67376	FALSE	FALSE
Jup	5.63791	5.94311	0	0	0	0	5.96532	0	5.8244	6.20658	6.18811	6.13072	FALSE	FALSE
Gjb4	0	0	0	0	0	0	0	0	0	6.57816	5.84329	0	FALSE	FALSE
Col6a2	9.4269	9.40411	9.45987	9.4805	9.4496	9.46358	9.28405	9.38234	9.27969	0	0	0	FALSE	FALSE
Epha4	0	0	0	0	0	0	6.51702	6.38285	6.63927	7.20701	7.02678	6.84222	FALSE	FALSE
Epha2	7.59155	7.50296	7.66233	7.07452	0	0	7.96776	7.84002	8.05162	8.06187	8.06826	7.99647	FALSE	FALSE
NA..89	0	0	0	0	0	0	0	0	0	0	0	0	FALSE	FALSE
Thbs2	10.0232	10.1548	10.1449	9.83711	9.78431	9.79003	9.80946	9.88661	9.79106	0	0	7.19618	FALSE	FALSE
NA..90	0	0	0	0	0	0	0	0	0	0	0	0	FALSE	FALSE
NA..91	6.52817	7.30505	6.68551	0	0	0	6.27333	6.17803	0	7.82946	7.40703	8.05671	FALSE	FALSE
NA..92	6.47135	6.43371	6.5391	0	0	0	6.78012	6.60511	6.79838	7.07802	6.70329	6.64735	FALSE	FALSE
Yes1	7.50523	0	0	0	0	0	7.56937	6.90048	7.19092	7.42178	7.68376	7.26717	FALSE	FALSE
Top1	7.27864	6.79203	0	7.27268	0	0	7.21516	7.26302	7.26368	7.01903	7.09402	0	FALSE	FALSE
Col6a1	9.57134	9.63403	9.69421	9.65517	9.59449	9.64068	9.49087	9.54278	9.46458	8.4748	8.54122	8.53179	FALSE	TRUE
Inhba	0	0	0	0	0	0	0	0	0	6.15782	6.17088	6.20747	FALSE	FALSE
Ptgs2	0	0	0	0	0	0	0	0	0	0	0	0	FALSE	FALSE
Fabp5	6.3349	6.4621	6.48091	0	0	0	6.62268	0	6.6808	6.52368	0	0	FALSE	FALSE
NA..93	0	0	0	0	0	0	0	0	0	0	5.62462	0	FALSE	FALSE
Thbs3	8.70973	8.81592	8.80822	8.22381	7.88626	8.01903	8.58552	8.60636	8.45494	8.83846	8.75791	8.82125	FALSE	FALSE
Btc	0	0	0	0	0	0	0	0	0	0	6.88491	0	TRUE	FALSE
Numb	0	0	0	0	0	0	0	0	0	0	0	0	FALSE	FALSE
Larp7	0	0	0	0	0	0	0	0	0	0	0	0	FALSE	FALSE
Eif5b	0	0	0	0	0	0	0	0	0	0	6.11257	0	FALSE	FALSE
Cab39	0	0	0	0	0	0	0	0	0	0	0	0	FALSE	FALSE
Hbegf	0	0	0	0	0	0	0	0	0	6.32397	0	0	FALSE	FALSE
Clu	8.69256	8.75719	8.7236	8.16447	7.98147	7.95241	8.96877	8.89605	8.86975	9.39164	9.39417	9.45037	TRUE	FALSE
Igf2r	7.80847	8.01013	7.93053	7.00988	7.34331	7.20052	7.61351	7.82349	7.75887	0	0	0	FALSE	FALSE
Lgals3bp	9.03675	9.16221	9.19587	8.92124	8.84155	8.93248	8.9454	8.93035	8.85765	8.86745	8.78168	8.75178	FALSE	FALSE
Plk1	0	0	0	0	0	0	0	0	0	6.5052	6.63528	0	FALSE	FALSE
Lyar	0	0	0	0	0	0	0	0	0	0	0	0	FALSE	FALSE
Eps8	7.06737	7.11538	6.85359	0	0	0	7.96851	7.8513	7.99918	8.12895	8.18755	8.09733	TRUE	FALSE
Cd36	0	0	0	0	0	0	0	0	0	0	0	0	FALSE	FALSE
Fbln1	8.70515	8.88473	8.78101	6.86681	6.78352	6.5485	8.56299	8.555	8.49715	9.19248	9.17216	9.20836	FALSE	FALSE
NA..94	8.08504	8.09423	7.51	0	0	0	7.16513	7.71508	7.29354	8.51264	8.70622	8.68019	FALSE	FALSE
NA..95	0	0	0	0	0	0	0	0	0	0	0	0	FALSE	FALSE
Rab34	6.53514	6.617	0	0	0	0	7.2409	7.09677	7.2356	7.4281	7.55002	7.3941	FALSE	FALSE
NA..96	0	0	0	0	0	0	0	0	0	0	0	0	FALSE	FALSE
Hnrnpab	0	0	0	0	0	0	0	0	0	0	0	0	FALSE	FALSE
Pi4k2a	0	0	0	0	0	0	0	0	0	0	0	0	FALSE	FALSE
Cdon	0	0	0	0	0	0	0	0	0	0	0	0	FALSE	FALSE
Cnnm3	0	0	0	0	0	0	0	0	0	0	0	0	FALSE	FALSE
Osbp	6.8432	6.75347	6.61193	6.83257	7.13561	0	7.3684	7.45156	7.06363	0	0	6.50251	FALSE	FALSE
Ccbe1	0	0	0	0	0	0	0	0	0	0	0	0	FALSE	FALSE
Plekhf1	0	0	0	0	0	0	0	0	0	0	0	0	FALSE	FALSE
Patl1	0	0	0	0	0	0	0	0	0	0	0	0	FALSE	FALSE
Cul4a	6.57388	6.4587	6.26684	0	6.39818	6.37378	6.54427	6.64307	6.57248	6.55376	6.32137	6.52199	FALSE	FALSE
NA..97	0	0	0	0	0	0	0	0	0	0	0	0	FALSE	FALSE
NA..98	0	0	0	0	0	0	0	0	0	0	0	0	FALSE	FALSE
Ppp1r21	6.26937	6.40951	5.76982	0	0	0	0	6.33862	6.55985	7.06908	6.79857	7.13618	FALSE	FALSE
Disp1	0	0	0	0	0	0	0	0	0	0	0	0	FALSE	FALSE
Srsf10	6.39851	0	6.34996	0	6.77788	0	0	6.03515	6.39252	6.19273	6.24457	6.18239	FALSE	FALSE
Spryd7	0	0	0	0	0	0	0	0	0	0	0	0	FALSE	FALSE
Ttyh2	6.72061	0	6.56926	0	0	0	0	6.45023	6.62104	6.98207	6.9907	7.0479	FALSE	FALSE
Gmps	6.15718	6.57245	6.33486	0	0	6.47	7.13475	6.51395	7.1069	7.90983	7.80745	8.08814	TRUE	FALSE
Mat2a	6.55811	6.58388	0	0	0	0	0	0	6.80566	6.74988	6.81402	6.62554	FALSE	FALSE
Llgl2	0	0	0	0	0	0	0	0	0	0	0	0	FALSE	FALSE
Pdlim7	0	0	0	0	0	0	0	0	0	0	0	6.27166	FALSE	FALSE
Fam98a	0	0	0	0	0	0	0	0	0	0	0	0	FALSE	FALSE
Uba3	0	0	0	0	0	0	0	0	0	6.37186	0	6.49504	FALSE	FALSE
Rac1	0	0	0	0	0	0	0	0	0	6.72838	0	6.47082	FALSE	FALSE
Pdia6	0	0	0	0	0	0	0	0	0	0	5.98524	6.37896	FALSE	FALSE
Tm4sf4	0	0	0	0	0	0	0	0	0	0	0	0	FALSE	FALSE
Sdcbp	0	6.84446	0	0	0	0	7.28058	0	7.0905	6.98671	7.18738	6.86643	FALSE	TRUE
NA..99	0	0	0	0	0	0	6.17423	6.19885	0	6.49296	6.43565	6.5101	FALSE	FALSE
Nek7	0	0	0	0	0	0	0	0	0	0	0	0	FALSE	FALSE
Ddx17	6.5536	0	0	0	0	0	0	6.50003	0	0	6.51842	0	FALSE	FALSE
Prkaa1	0	0	0	0	0	0	6.86251	0	6.94003	0	0	0	FALSE	TRUE
Dnpep	7.17814	7.27811	0	0	6.94975	0	6.41873	6.35158	6.75166	0	0	0	FALSE	FALSE
NA..100	0	0	0	0	0	0	0	5.79907	5.62361	0	0	5.68931	FALSE	FALSE
NA..101	0	0	0	0	0	0	0	0	0	0	0	0	FALSE	FALSE
Srsf6	6.79385	0	0	7.48307	7.38205	7.26684	6.61016	6.87461	6.91773	0	6.59545	0	FALSE	FALSE
Trmt1	0	0	6.70148	0	0	0	0	0	0	7.15048	6.95072	7.18333	FALSE	FALSE
Paox	0	0	0	0	0	0	0	0	0	0	0	6.13127	FALSE	FALSE
Psmd1	8.04301	8.1357	7.91707	7.94519	8.14417	8.07515	8.16605	8.14545	7.94894	8.28605	8.2809	8.39655	FALSE	FALSE
Rab31	0	0	0	0	0	0	6.57249	6.12678	6.53602	6.75596	6.83578	6.08239	FALSE	FALSE
Stxbp6	0	0	0	0	0	0	0	0	0	0	0	7.03242	FALSE	FALSE
Lmtk2	0	0	0	0	0	0	0	0	0	0	6.2317	5.88451	FALSE	FALSE
Dnajb1	0	0	0	0	0	0	0	0	0	0	0	0	FALSE	TRUE
Lrrn4cl	0	0	0	0	0	0	0	0	0	0	0	0	FALSE	FALSE
Esyt2	0	0	0	0	0	0	0	0	0	0	0	0	FALSE	FALSE
Snx8	0	0	0	0	0	0	0	0	0	0	0	0	FALSE	FALSE
Entpd6	7.55279	7.60459	7.57757	6.50068	7.41223	7.31205	7.49527	7.43748	7.30432	7.64663	7.62417	7.66654	FALSE	FALSE
Khsrp	6.6417	0	0	0	6.96273	0	6.55606	6.77517	6.96354	0	0	0	FALSE	FALSE
Tradd	0	0	0	0	0	0	0	0	0	0	0	0	FALSE	FALSE
Apcdd1	0	0	0	0	0	0	0	0	0	6.74224	6.82383	6.83314	FALSE	FALSE
Pag1	0	0	0	0	0	0	0	0	0	0	0	0	FALSE	FALSE
Ddb1	0	6.62895	0	0	0	0	6.48948	6.45362	6.56295	0	0	6.12369	FALSE	FALSE
Uevld	0	0	6.49504	0	0	0	0	0	6.48372	6.79575	6.48419	6.45716	FALSE	FALSE
Rnf149	0	0	0	0	0	0	0	0	0	0	0	0	FALSE	FALSE
Hspa4	7.95051	8.00411	7.918	7.64684	7.75704	7.70753	8.06322	8.18602	7.90048	8.24192	8.12901	8.27087	FALSE	FALSE
Agfg2	0	0	0	0	0	0	0	0	0	0	0	0	FALSE	FALSE
Pank2	0	0	0	0	0	0	0	0	0	0	0	0	FALSE	FALSE
Esyt1	0	0	0	0	0	0	0	0	0	0	0	0	FALSE	FALSE
Htatip2	0	0	0	0	0	0	0	0	0	0	0	0	FALSE	FALSE
Col5a2	7.30606	6.89529	0	7.27135	0	0	0	7.01212	7.14189	0	0	0	FALSE	FALSE
Eng	0	0	0	0	0	0	0	0	0	0	0	0	FALSE	FALSE
Rffl	0	0	0	0	0	0	0	0	0	0	0	0	FALSE	FALSE
Ttll12	0	5.80582	0	0	0	0	5.82999	0	0	7.35232	7.37607	7.57113	FALSE	FALSE
Mob1b	0	0	0	0	0	0	0	0	0	0	0	0	FALSE	FALSE
Xpnpep1	0	0	0	0	0	0	0	0	0	0	0	6.56701	FALSE	FALSE
NA..102	0	0	6.64889	0	0	0	0	6.81907	6.62904	0	0	0	FALSE	FALSE
Frmd8	0	0	0	0	0	0	0	0	0	0	0	0	FALSE	FALSE
Dazap1	0	0	0	0	0	0	0	0	0	0	0	0	FALSE	FALSE
Plxnd1	0	0	0	0	0	0	0	0	0	0	0	0	FALSE	FALSE
NA..103	6.69704	7.18216	0	0	0	0	6.65921	7.18577	7.32158	7.139	6.89393	7.07867	FALSE	FALSE
NA..104	0	0	0	0	0	0	0	0	0	0	0	0	FALSE	FALSE
NA..105	0	0	0	0	0	0	0	0	0	5.50024	5.58263	5.74246	FALSE	FALSE
Traf3	0	0	0	0	0	0	0	0	0	0	0	0	FALSE	FALSE
Tenm4	6.64093	6.68511	5.78096	0	0	0	0	6.26269	6.19855	0	0	0	FALSE	FALSE
Ndst1	0	6.66854	6.59332	0	0	0	0	0	0	0	0	0	FALSE	FALSE
Rfc4	0	0	0	0	0	0	0	0	0	0	0	0	FALSE	FALSE
Smarcc2	0	0	0	0	0	0	0	0	5.92478	0	0	0	FALSE	FALSE
Sf3b2	7.19849	6.75245	6.94956	0	7.08264	0	6.94556	6.83246	6.91453	0	6.87017	6.72869	FALSE	FALSE
Tax1bp1	0	0	0	0	0	0	0	0	0	0	0	0	FALSE	FALSE
NA..106	0	0	0	0	0	0	0	0	0	0	0	0	FALSE	FALSE
NA..107	0	0	0	0	0	0	0	0	0	0	0	0	FALSE	FALSE
Ppp1r7	5.80936	0	0	0	0	0	0	0	0	0	0	0	FALSE	FALSE
Washc4	6.64542	6.6328	6.56242	0	6.31645	6.21677	6.58432	6.67101	6.5909	7.13868	7.11471	7.21514	FALSE	FALSE
NA..108	0	0	0	0	0	0	0	0	0	0	0	0	FALSE	FALSE
Ginm1	0	0	0	0	0	0	0	0	0	0	0	0	FALSE	FALSE
NA..109	6.65391	6.95409	6.88634	0	8.26102	8.31014	6.87389	6.96869	6.98804	6.84547	6.42149	0	FALSE	FALSE
Prrc1	0	0	0	0	0	0	0	0	0	0	0	0	FALSE	FALSE
Arhgef40	5.80055	0	6.04833	0	0	0	0	0	0	0	5.34733	5.32601	FALSE	TRUE
NA..110	0	0	0	0	0	0	0	0	0	0	0	0	FALSE	FALSE
Sec31a	7.46601	7.70389	7.55368	6.70782	0	6.06618	7.5101	7.48131	7.52655	8.06435	8.04949	8.11707	FALSE	FALSE
Sema5a	7.51725	7.9831	7.56384	0	0	0	6.98042	7.21072	6.54443	6.54451	6.67515	6.2216	FALSE	FALSE
Fcho2	0	0	0	0	0	0	0	0	0	0	0	0	FALSE	FALSE
Tex10	0	0	0	0	0	0	0	0	0	0	0	0	FALSE	FALSE
NA..111	0	0	0	0	0	0	0	0	0	0	0	0	FALSE	FALSE
Thsd4	0	0	0	0	0	0	0	0	0	0	6.19637	0	FALSE	FALSE
Chpf2	0	0	0	0	0	0	0	0	0	7.33963	7.38385	7.44456	FALSE	FALSE
Tlr6	0	0	0	0	0	0	0	0	0	0	0	0	FALSE	FALSE
Fam91a1	0	0	0	0	0	0	0	0	0	5.66613	5.91511	5.92549	FALSE	FALSE
Vps51	0	0	0	0	0	0	0	0	0	0	0	6.56323	FALSE	FALSE
Wdr20	0	0	0	0	0	0	0	0	0	0	0	0	FALSE	FALSE
Ncbp1	7.06491	0	0	0	0	0	6.97661	6.8098	6.85634	6.91536	7.00805	7.14142	FALSE	FALSE
Cfap65	0	0	8.31427	8.4192	8.11167	0	0	0	0	7.81911	7.64419	7.37482	FALSE	FALSE
Acly	8.95834	9.11541	8.99621	8.87599	8.96283	8.94096	9.01574	9.07247	8.97414	9.06565	9.06948	9.10833	FALSE	FALSE
Olfml2b	7.82407	8.17234	8.29559	7.72855	7.06461	7.09008	8.00839	7.96881	7.43944	8.14339	7.95191	8.29946	FALSE	FALSE
Defb28	0	0	0	0	0	0	0	0	0	0	0	0	FALSE	FALSE
Mpzl3	0	0	0	0	0	0	0	0	0	0	0	0	FALSE	FALSE
Gab2	0	0	0	0	0	0	0	0	0	0	0	0	FALSE	FALSE
Zfyve19	0	0	0	0	0	0	0	0	0	0	0	0	FALSE	FALSE
NA..112	0	0	0	0	0	0	0	0	0	0	0	0	FALSE	FALSE
Prkca	0	0	0	0	0	0	0	0	0	0	0	0	FALSE	TRUE
Snx33	0	0	0	0	0	0	0	0	0	0	0	0	FALSE	FALSE
Wdr18	0	0	0	0	0	0	0	0	0	0	0	0	FALSE	FALSE
NA..113	0	0	0	0	0	0	6.26963	6.09615	0	6.43708	0	0	TRUE	FALSE
Lrrc47	0	0	0	0	0	0	0	0	0	0	0	0	FALSE	FALSE
Mcm5	7.53154	7.49813	7.32123	7.92313	7.4473	7.1407	7.61858	7.68984	7.65507	7.54464	7.55856	7.70863	FALSE	FALSE
Git1	0	0	0	0	0	0	0	0	0	6.57841	6.13805	6.78701	FALSE	FALSE
Taok1	0	0	6.77291	0	0	0	6.68824	6.72527	6.82873	6.81884	6.91653	6.85246	TRUE	FALSE
Cemip2	0	0	0	0	0	0	5.68922	0	0	5.93832	5.97517	5.94669	FALSE	TRUE
Arhgap1	0	0	0	0	0	0	0	0	0	0	0	0	FALSE	FALSE
Xkr5	0	0	0	0	0	0	0	0	0	0	0	0	FALSE	FALSE
Ppp1r13l	0	0	0	0	0	0	0	0	0	0	0	0	FALSE	FALSE
Fam20c	6.8537	6.80971	6.90228	0	0	0	6.88561	6.63885	0	7.20656	7.18775	7.69386	FALSE	FALSE
Ttf2	0	0	0	0	0	0	0	0	0	0	0	5.68366	FALSE	FALSE
Exoc1	0	0	0	0	0	0	0	0	0	0	0	0	FALSE	FALSE
Heatr5a	0	6.11431	0	0	0	0	0	0	6.21373	6.7379	0	6.47695	FALSE	FALSE
Igf2bp2	6.65633	6.34181	0	0	0	0	6.54197	6.75175	6.75016	6.3484	6.30417	0	FALSE	FALSE
Pes1	0	0	0	0	0	0	0	0	0	0	0	0	FALSE	FALSE
Npm1	7.48285	7.41502	7.233	7.75673	7.57424	7.69199	7.55814	7.63241	7.68572	7.02588	7.14836	7.35021	FALSE	TRUE
Cyfip2	0	0	0	0	0	0	0	0	0	0	0	0	FALSE	FALSE
Spred2	0	0	0	0	0	0	0	0	0	0	0	0	FALSE	FALSE
Tom1l2	0	0	0	0	0	0	0	0	0	0	0	0	FALSE	TRUE
NA..114	0	0	0	0	0	0	0	0	0	6.37923	6.07236	0	FALSE	FALSE
Mmp28	0	0	0	0	0	0	0	0	0	0	0	0	FALSE	FALSE
Utp18	0	0	0	0	0	0	0	0	0	0	0	0	FALSE	FALSE
Psme4	0	0	6.44444	0	0	0	6.79011	6.77417	6.78013	6.78405	0	6.31836	FALSE	FALSE
Tns3	0	0	0	0	0	0	0	0	6.80874	6.79371	6.62559	6.19728	FALSE	FALSE
Trim25	0	6.87274	0	0	0	0	0	0	0	0	0	0	FALSE	FALSE
Luc7l3	0	0	0	0	0	0	0	0	0	0	6.66116	0	FALSE	FALSE
Clint1	0	0	0	0	0	0	0	0	0	0	0	0	FALSE	FALSE
NA..115	0	6.35797	6.34897	0	0	0	0	6.27017	6.19956	6.22719	5.79025	6.3542	FALSE	FALSE
Pfas	6.29372	7.19357	6.62317	0	0	0	7.29223	7.34258	7.09916	6.99242	6.64024	7.18036	FALSE	FALSE
NA..116	0	0	0	0	0	0	0	0	0	0	0	5.76642	FALSE	FALSE
Tsr1	6.68433	6.6435	6.70402	7.2	7.06685	0	6.63992	6.64045	0	0	0	6.31108	FALSE	FALSE
Rpa1	7.29962	7.44472	6.88078	7.28816	7.40097	7.3562	6.74878	7.37151	7.05212	6.94574	7.16764	7.04524	FALSE	FALSE
Acaca	7.72002	7.68706	7.40328	7.21677	6.73648	6.58162	7.9137	7.84548	7.62092	7.57136	7.78612	7.94086	FALSE	FALSE
P4ha2	0	0	0	0	0	0	0	0	0	7.35976	7.48864	7.49007	FALSE	FALSE
Cltc	9.05323	9.00932	9.08228	8.62615	8.67356	8.70457	8.95359	8.92607	8.95935	9.16259	9.17365	9.16426	TRUE	FALSE
Myo1d	0	0	0	0	0	0	0	0	0	0	0	0	FALSE	FALSE
Slc5a6	0	0	0	0	0	0	0	0	0	0	0	0	FALSE	FALSE
Atp13a3	0	0	0	0	0	0	0	0	0	0	0	0	FALSE	FALSE
Rpl10a	6.11939	0	0	7.59699	7.55495	7.40162	6.50588	7.07408	7.41451	6.47558	6.22204	6.46241	FALSE	TRUE
Arcn1	7.37381	7.44641	7.51246	7.29099	6.89788	0	7.41471	7.46234	7.50299	8.14971	8.13216	8.12408	FALSE	FALSE
NA..117	0	0	0	0	0	0	0	0	0	0	0	0	FALSE	FALSE
Zdhhc8	0	0	0	0	0	0	0	0	0	0	0	0	FALSE	FALSE
Sin3a	5.88017	0	0	0	0	0	0	0	0	0	6.10452	0	FALSE	FALSE
Kif1b	0	0	0	0	0	0	0	0	0	0	0	0	FALSE	FALSE
Cttn	0	0	0	0	0	0	0	0	0	0	0	0	FALSE	FALSE
NA..118	8.13434	7.90436	7.93373	7.78947	8.19543	8.10714	7.92891	8.26954	8.4852	8.16465	8.02296	8.05404	FALSE	FALSE
Grb2	0	0	0	0	0	0	0	0	0	0	0	0	FALSE	FALSE
Flot2	0	0	0	0	0	0	6.81509	0	0	6.36676	6.74799	6.7222	TRUE	FALSE
Psmb6	6.36474	6.37583	6.42085	0	0	0	6.31355	6.39688	0	6.53471	6.22425	6.12859	FALSE	FALSE
Aplp2	8.52115	8.75409	8.63021	8.14925	8.24571	8.1586	8.33054	8.42293	8.30863	8.09237	8.27885	8.37396	FALSE	TRUE
P4ha1	0	6.64084	0	0	0	0	0	6.6229	0	0	0	6.37519	FALSE	FALSE
NA..119	7.34092	7.49452	7.40574	0	0	6.73481	7.23596	7.38888	7.36496	7.49745	7.5187	7.58088	FALSE	FALSE
Csnk2a1	7.6051	7.1825	7.04657	7.76547	7.30585	0	7.33668	7.20583	7.43489	7.08102	7.28547	6.84734	FALSE	TRUE
Slc30a1	0	0	0	0	0	0	0	0	0	0	0	0	FALSE	FALSE
Khdrbs1	7.33395	7.13644	6.99946	7.18969	0	7.11783	7.33592	7.1839	7.35536	6.91864	6.82776	7.01144	FALSE	FALSE
Stxbp3	6.57793	0	0	0	0	0	6.66273	6.55538	6.93983	7.16426	7.17458	6.57276	FALSE	FALSE
Rasa3	6.61106	6.07831	0	0	0	0	7.32298	6.91273	7.508	7.40535	7.44348	7.27889	FALSE	FALSE
Mertk	0	0	0	0	0	0	0	0	0	0	0	0	FALSE	FALSE
Cnot7	0	0	0	0	0	0	0	0	0	0	0	6.21307	FALSE	FALSE
Akt2	0	0	0	0	0	0	0	0	0	0	0	0	FALSE	FALSE
Dvl2	0	0	0	0	0	0	0	0	0	0	0	0	FALSE	FALSE
Serpinb6	6.44869	6.95177	0	0	0	0	0	6.84951	0	6.99497	7.26982	7.13663	TRUE	FALSE
Stip1	0	0	0	0	0	0	0	0	0	0	0	0	FALSE	TRUE
Caprin1	6.84952	6.41098	6.34819	6.91192	6.84529	6.80453	0	0	6.76519	0	0	0	FALSE	FALSE
Eif1ax	0	0	0	0	0	0	0	0	6.4924	0	0	0	FALSE	FALSE
Il17ra	6.83441	0	6.46796	0	0	0	6.44838	0	6.62185	0	0	0	FALSE	FALSE
Kpna1	0	0	0	0	0	0	0	0	0	0	5.81248	5.92607	FALSE	FALSE
Pla2g7	6.60197	7.16077	7.01699	0	0	0	6.66268	6.5214	6.26276	7.28174	7.63458	7.67443	FALSE	FALSE
Papss1	6.59941	6.74316	6.64865	0	6.76251	0	7.12126	6.77885	6.7845	5.90775	0	6.26731	FALSE	FALSE
Rbbp4	7.35786	7.38234	7.27994	7.20986	0	7.20393	7.30172	7.44734	7.42326	7.29052	7.2942	7.48203	FALSE	FALSE
Rbbp7	7.58955	7.36074	6.27446	0	6.97847	0	7.68737	7.57442	7.47593	8.03447	7.98564	8.16518	FALSE	FALSE
NA..120	0	0	0	0	0	0	0	0	0	5.89616	0	5.99067	FALSE	FALSE
Lama5	10.0063	10.1099	10.1097	9.76525	9.82562	9.85329	9.88013	9.90636	9.8776	9.55648	9.60951	9.54122	TRUE	FALSE
Scarb1	0	0	0	0	0	0	0	0	0	0	0	0	FALSE	TRUE
Asns	7.89809	7.79266	7.77274	8.08711	8.25365	8.17313	8.0187	7.98265	8.09117	7.88328	7.8647	8.00724	FALSE	FALSE
Cdc37	6.45965	0	0	0	0	0	6.48146	6.60507	6.4961	6.47135	0	0	FALSE	FALSE
Lamb3	0	0	0	0	0	0	0	0	0	7.34197	7.33676	7.441	FALSE	FALSE
Fzd7	0	0	0	0	0	0	0	0	0	0	0	0	FALSE	FALSE
Ptch1	0	0	6.54931	0	0	0	0	0	0	0	0	0	FALSE	FALSE
Slc9a1	0	0	0	0	0	0	0	0	0	0	0	0	FALSE	FALSE
Prdx2	0	7.02115	0	0	0	0	0	0	7.11284	6.71549	6.70975	6.65595	FALSE	FALSE
Tsg101	7.72753	7.2418	7.4402	0	0	0	7.76009	7.53866	7.7088	7.86122	7.91709	7.85247	FALSE	FALSE
Sntb2	6.43862	5.86467	6.41905	0	0	0	6.62711	6.48458	0	6.45796	6.91848	6.42068	FALSE	FALSE
Fnta	0	0	0	0	0	0	0	0	0	0	5.53216	0	FALSE	FALSE
NA..121	0	6.96516	0	0	0	0	6.63128	0	0	7.13008	6.7038	6.76692	FALSE	FALSE
Acvr1b	0	0	0	0	0	0	0	0	0	0	0	0	FALSE	FALSE
Acan	7.03487	7.18113	7.02666	0	0	0	7.7667	7.51214	7.77052	7.87112	7.9134	7.72735	FALSE	FALSE
Lamb2	8.04509	8.29299	8.19973	0	0	0	6.47609	6.63945	6.74804	8.13666	8.16146	8.21756	FALSE	FALSE
Mme	0	7.10483	6.88008	0	0	0	7.66807	7.44795	7.6243	7.71834	7.74438	7.64763	FALSE	FALSE
Pcolce	9.34062	9.30602	9.24966	9.36687	9.37042	9.33025	9.18304	9.14959	9.02608	7.76673	7.94748	7.90457	FALSE	FALSE
Hras	6.63302	6.68492	6.76873	0	7.10363	7.08572	6.77556	6.71892	6.47301	6.45912	6.52423	6.65537	FALSE	FALSE
Msln	0	0	0	0	0	0	0	0	0	6.60405	6.82502	6.43143	FALSE	FALSE
Cd55	0	0	0	0	0	0	0	0	0	0	0	0	FALSE	FALSE
Ereg	0	0	0	0	0	0	0	0	0	0	0	0	FALSE	FALSE
Rad21	0	0	0	0	0	0	6.23917	0	0	7.02015	7.29332	7.29035	FALSE	FALSE
Fscn1	8.0807	8.17846	8.10724	7.32654	6.46261	7.2785	8.21413	8.19929	8.19426	8.35465	8.35394	8.39986	FALSE	FALSE
Gdi2	0	0	0	0	0	0	0	0	0	0	5.95825	0	FALSE	FALSE
Arhgdib	0	0	0	0	0	0	0	0	0	0	0	0	FALSE	FALSE
Slc20a1	0	0	0	0	0	0	0	0	0	0	0	0	FALSE	FALSE
Ddx19a	0	0	0	0	0	0	0	6.73448	6.8694	6.90332	6.65878	6.95805	FALSE	FALSE
Ddx5	6.60795	0	0	7.33056	0	0	0	7.08084	7.06476	0	6.66787	6.79934	FALSE	TRUE
Slc29a2	6.32799	0	0	0	0	0	0	0	6.73384	6.76075	0	6.54275	FALSE	FALSE
NA..122	6.20823	7.08664	6.5469	0	6.69708	0	7.03667	6.99143	7.02148	7.67595	7.76483	7.98414	TRUE	FALSE
Il1rap	0	0	0	0	0	0	0	0	0	0	0	0	FALSE	FALSE
NA..123	7.38963	7.3719	7.10697	0	0	0	7.57314	7.30253	7.53503	7.81818	7.87337	7.74916	TRUE	FALSE
Eif2b4	6.40588	6.73679	6.74684	0	0	0	7.50011	6.94381	7.29717	6.73335	7.42478	7.65363	FALSE	FALSE
Phgdh	7.90432	7.77984	7.78613	8.03117	8.22089	8.18236	7.93119	8.02894	8.05503	7.88718	7.81267	7.95159	FALSE	FALSE
Kif5b	7.60007	7.92118	7.57852	7.40535	6.78061	7.27289	7.75152	8.02955	7.76635	8.21187	8.15833	8.26368	FALSE	FALSE
Kif3b	0	0	0	0	0	0	0	0	0	6.16581	6.29737	6.17655	FALSE	FALSE
NA..124	0	0	0	0	0	0	0	0	0	0	0	0	FALSE	FALSE
Lasp1	0	0	0	0	0	0	6.27145	0	0	0	0	0	FALSE	FALSE
Pzp	0	6.43316	6.81401	0	0	0	6.5881	0	0	0	0	0	FALSE	FALSE
Melk	0	0	0	0	0	0	0	0	0	0	0	0	FALSE	FALSE
Mcm7	7.91921	7.9297	7.85023	7.59183	7.98595	7.78701	8.19349	8.21053	8.2237	8.25431	8.19934	8.22282	FALSE	TRUE
Prkci	6.28255	6.18789	6.34311	0	0	0	0	6.49546	6.64709	6.86269	6.68418	6.83393	TRUE	FALSE
Srsf2	0	0	0	7.01941	0	0	0	0	0	0	0	0	FALSE	FALSE
Ddx3y	0	6.31794	0	0	0	0	6.85481	0	0	6.43331	6.45378	6.58744	FALSE	FALSE
Rhoc	6.76074	6.76019	0	0	0	0	0	0	7.05362	7.15715	7.06123	6.94559	FALSE	FALSE
Dag1	0	6.73701	0	0	0	0	6.17041	6.50819	6.87986	6.40834	6.37689	0	FALSE	FALSE
Ddx3x	7.16935	6.69658	6.90481	0	7.23857	6.69873	6.97271	7.16068	7.40793	7.21553	7.08668	7.18483	FALSE	FALSE
Sema4b	0	6.25842	0	7.53216	7.56889	7.6954	0	0	0	6.54588	6.31557	0	FALSE	FALSE
Sema3c	6.16358	6.89915	0	0	0	0	6.78603	6.92608	6.99592	7.74136	7.92136	7.87296	FALSE	FALSE
Sptbn1	8.34329	8.57707	8.44365	7.69184	7.70638	7.74566	8.41128	8.45489	8.30494	8.93687	9.00668	9.10274	FALSE	FALSE
NA..126	0	0	0	0	0	0	0	0	0	6.56855	6.70703	6.73671	FALSE	FALSE
Slc26a2	0	0	0	0	0	0	0	0	0	0	0	0	FALSE	FALSE
Tspan7	0	0	0	0	0	0	0	0	0	7.11378	6.76992	0	FALSE	FALSE
NA..127	6.53121	6.56352	5.77553	0	0	0	7.0911	6.60241	6.54484	6.63043	7.1498	6.72908	TRUE	FALSE
Trim28	7.47255	7.46827	7.65169	7.60308	7.56937	7.36541	8.05185	7.8739	7.8037	8.36207	8.34329	8.44077	FALSE	FALSE
Tsn	7.88166	7.85887	7.78322	7.1478	7.68352	7.59015	7.92307	7.92178	7.89683	7.03747	6.62648	6.2959	FALSE	FALSE
Tfrc	8.284	8.32613	8.33385	7.73781	7.66921	7.7951	8.38595	8.27616	8.2823	8.48792	8.55672	8.59785	FALSE	FALSE
Ddr2	0	0	0	0	0	0	0	0	0	0	0	0	FALSE	FALSE
Snrnp70	6.87067	6.72873	6.85133	0	0	0	6.90337	6.74535	6.95015	6.87591	6.67428	6.85228	FALSE	FALSE
Supt6h	0	6.72197	0	0	0	0	6.92935	7.10247	6.98965	7.14192	6.99439	6.97021	FALSE	FALSE
Phlda1	0	0	0	0	0	0	0	0	0	0	0	0	FALSE	FALSE
NA..128	0	0	0	0	0	0	0	0	6.22668	0	0	0	FALSE	FALSE
Sh3gl1	6.70862	0	0	0	0	0	6.2319	5.78539	6.855	0	6.34799	0	FALSE	TRUE
Ostf1	0	0	0	0	0	0	0	0	0	0	0	0	FALSE	FALSE
Cstb	0	0	0	0	0	0	0	0	0	0	0	0	FALSE	FALSE
Ndrg1	6.89504	6.82388	6.79249	6.65771	6.88544	6.80852	6.88881	7.03782	7.0773	6.61615	6.53329	6.4637	FALSE	TRUE
Vat1	7.1637	7.1986	7.05511	0	0	6.59233	7.21005	7.17132	7.26503	6.44245	6.64103	6.88632	FALSE	FALSE
Itga2	0	0	0	0	0	0	0	0	6.47363	0	0	6.59299	FALSE	FALSE
Itga3	8.30965	8.21256	8.26593	0	0	0	8.59755	8.47439	8.83743	8.71564	8.94654	8.76612	TRUE	FALSE
Zyx	0	0	0	0	0	0	6.08077	0	0	0	6.0445	0	FALSE	FALSE
Ptp4a1	0	0	0	0	0	0	0	0	0	0	0	0	FALSE	FALSE
Commd3	0	0	0	0	0	0	0	0	5.89541	0	0	0	FALSE	FALSE
Mapk3	6.88176	6.78408	6.58881	0	0	0	6.60887	6.61012	6.5856	6.79651	6.84965	6.90625	FALSE	FALSE
Col7a1	8.07214	7.9555	7.78841	0	0	0	7.86985	7.78146	7.83656	8.28538	8.49252	8.28056	FALSE	FALSE
Map2k2	0	0	0	0	0	0	0	0	0	0	5.98563	0	FALSE	FALSE
Aebp1	9.23533	9.36116	9.28346	9.19712	9.14295	9.15336	9.11677	9.22853	9.08508	0	0	0	FALSE	FALSE
NA..129	0	0	0	0	0	0	0	0	0	0	0	0	FALSE	FALSE
Tm4sf1	0	0	0	0	0	0	0	0	0	0	0	0	FALSE	FALSE
Surf4	0	0	0	0	0	0	0	0	0	0	0	0	FALSE	FALSE
Sqstm1	7.0966	7.40635	7.29848	0	7.36857	0	7.16563	7.38249	7.32118	6.76017	7.10023	7.0821	FALSE	TRUE
Fkbp5	0	0	0	0	0	0	0	0	0	0	0	0	FALSE	FALSE
Mrc2	6.75512	6.8542	7.01431	6.9939	0	0	6.52554	6.64298	6.66493	0	0	0	FALSE	FALSE
NA..130	7.55919	7.74947	7.58414	6.37249	6.82511	6.37672	7.43562	7.66769	7.22642	8.10288	8.05687	8.21846	FALSE	FALSE
Sdc3	0	0	0	0	0	0	0	0	0	0	0	0	FALSE	FALSE
Hist2h2ac	9.85995	9.18656	9.269	9.76992	9.45151	9.30389	9.54642	9.48164	9.55079	9.1121	9.35731	8.72286	FALSE	TRUE
Srm	6.70434	6.95506	6.64881	0	0	0	6.76496	6.76397	6.68171	6.96207	6.98403	7.087	FALSE	FALSE
Procr	0	0	0	0	0	0	0	0	0	6.08707	6.43471	6.08775	FALSE	FALSE
Vcl	0	6.3476	6.37932	0	0	0	6.31288	6.3742	0	6.44511	5.80057	5.95682	FALSE	FALSE
NA..131	0	0	0	0	0	0	0	0	0	6.29607	0	0	FALSE	FALSE
Gart	7.61439	7.45719	7.56727	0	0	0	7.64472	7.58598	7.48544	8.01753	8.09381	8.15894	TRUE	FALSE
Ptpmt1	0	0	0	0	0	0	0	0	0	0	0	0	FALSE	FALSE
Arhgef39	0	0	0	0	0	0	6.51171	0	6.33114	6.6232	5.96306	6.29239	FALSE	FALSE
Ripor1	0	0	0	0	0	0	0	0	0	5.69199	6.0304	0	FALSE	FALSE
Pkp4	0	0	0	0	0	0	0	0	0	0	0	0	FALSE	FALSE
Peak1	0	0	0	0	0	0	0	0	0	0	0	0	FALSE	FALSE
Cnnm4	0	0	0	0	0	0	0	0	0	0	0	6.2449	FALSE	TRUE
Myorg	0	0	0	0	0	0	0	0	0	0	7.43067	0	FALSE	FALSE
Isy1	0	0	0	0	0	0	0	0	0	0	0	0	FALSE	FALSE
NA..132	0	0	0	0	0	0	0	0	0	0	0	0	FALSE	FALSE
NA..133	0	0	0	0	0	0	0	0	0	0	0	0	FALSE	FALSE
Gbf1	0	0	0	0	0	0	0	0	0	0	0	0	FALSE	FALSE
FAM120A	0	0	0	0	0	0	0	0	0	0	0	0	FALSE	FALSE
Nop58	7.00113	6.69727	0	7.21256	6.68122	7.2075	6.86822	7.03222	7.01762	6.79088	6.86255	6.72887	FALSE	FALSE
Antxr2	0	0	0	0	0	0	0	0	0	0	0	0	FALSE	FALSE
Enpp3	0	0	0	0	0	0	0	0	0	0	0	0	FALSE	FALSE
Nomo1	0	0	0	0	0	0	0	0	0	6.56788	6.5253	6.51218	FALSE	FALSE
Btbd11	0	0	0	0	0	0	0	0	0	0	0	0	FALSE	FALSE
Chpf	7.10941	6.98793	7.01381	0	0	0	6.99711	6.90735	0	7.12169	7.06111	7.17146	FALSE	FALSE
C1qtnf6	0	0	0	0	0	0	0	0	0	0	0	0	FALSE	FALSE
[truncated: 1,168 more rows]

## Sheet: PS-Capture
	Co_PS_1	Co_PS_2	Co_PS_3	Lcell_PS_1	Lcell_PS_2	Lcell_PS_3	MM_PS_1	MM_PS_2	MM_PS_3	K84_PS_1	K84_PS_2	K84_PS_3	K8484_Marker	Lcell_Marker
Cdv3	5.91895	6.14226	6.11364	6.30522	6.33021	6.41901	6.30399	6.08991	6.30946	0	5.9034	6.0258	FALSE	FALSE
Slc11a1	0	0	0	0	0	6.13897	0	0	0	0	0	0	FALSE	FALSE
Eloc	6.77366	6.71581	6.81425	6.95004	6.92422	7.03141	6.90313	6.90087	6.98163	0	6.46298	6.66683	FALSE	FALSE
Clasp1	5.52643	0	5.55035	0	5.60051	5.53562	5.61062	5.47838	0	5.61447	0	5.44593	FALSE	FALSE
Ly6c1	7.73796	7.81202	7.82508	0	0	0	7.50594	7.42539	7.51884	8.34842	8.2867	8.31091	FALSE	FALSE
Trip12	5.71251	5.84897	5.86433	5.79203	5.85161	5.82967	5.93035	5.83213	5.67769	5.86306	5.91873	5.97502	FALSE	FALSE
Atg9a	0	0	0	0	0	0	0	0	5.6695	0	0	0	FALSE	FALSE
Hdlbp	6.76142	6.3528	6.82062	6.78388	6.90025	6.73586	6.74526	0	6.73861	0	0	6.90034	FALSE	FALSE
Psmc3	6.21748	0	0	0	6.21301	0	6.18472	6.22712	0	0	0	0	FALSE	FALSE
Dhx9	7.55354	7.2267	7.44744	7.64634	7.76033	7.81891	7.50556	7.50629	7.74111	7.69497	7.57449	7.64129	FALSE	FALSE
Abi2	0	0	6.42521	0	0	0	0	6.31355	6.46216	6.35725	6.53131	6.38054	FALSE	FALSE
Inppl1	5.622	0	0	5.62722	5.60274	5.77251	5.70824	0	0	0	0	0	FALSE	FALSE
Ly6e	6.52017	6.21938	6.5272	0	0	0	6.53284	6.49376	6.57704	7.40176	7.3088	7.23679	FALSE	FALSE
Tmem237	6.37572	6.47056	0	6.51196	6.26609	6.38595	6.57476	6.4696	6.49639	6.94504	6.75216	6.9841	TRUE	FALSE
Xrn1	0	5.67529	0	5.40861	5.5158	5.54452	0	0	5.36371	0	0	0	FALSE	FALSE
Bzw1	6.8958	6.60465	6.764	6.97308	6.81373	7.06483	6.94286	7.00869	6.72008	6.65029	6.48923	6.54549	FALSE	FALSE
Agap1	0	0	6.19476	6.19554	6.26214	6.16116	6.4041	6.42103	6.12186	6.36897	6.18412	6.37548	FALSE	FALSE
Fat1	9.55167	9.5083	9.54864	9.5189	9.47848	9.45246	9.51304	9.49272	9.52656	9.418	9.42284	9.4061	FALSE	FALSE
Myl1	7.47586	7.37763	0	7.22243	7.39148	7.43028	7.40681	7.53725	7.46984	7.69644	7.6358	7.64676	FALSE	FALSE
Eef1b2	0	0	6.30839	0	6.54949	6.47301	0	6.35104	6.60047	0	0	6.44478	FALSE	FALSE
Map3k19	0	0	0	6.83821	6.88153	6.84254	6.73811	0	6.90247	0	0	0	FALSE	FALSE
X2410002F23Rik	0	0	0	6.07922	0	0	0	0	0	0	0	0	FALSE	FALSE
Dst	0	0	0	0	0	0	0	0	0	0	0	0	FALSE	FALSE
Kmt2d	0	0	0	0	0	0	0	0	0	0	0	0	FALSE	FALSE
Spata5	7.95965	7.71826	7.74719	7.81945	7.58869	7.56787	7.63734	7.67364	7.79835	7.40983	7.62129	7.31773	FALSE	FALSE
S100a13	7.51792	7.47929	7.49059	7.43003	7.54951	7.63442	7.57328	7.4978	7.45006	0	0	0	FALSE	FALSE
Arhgap12	0	0	0	0	0	0	6.01528	5.97422	5.87384	7.06104	6.91215	6.98593	FALSE	FALSE
Tuba4a	6.8194	6.53029	6.84252	6.915	6.92214	7.03922	6.92722	6.85683	6.85406	7.32303	7.41614	7.36683	TRUE	FALSE
X9530068E07Rik	6.92616	6.88093	6.92226	6.97715	6.98508	7.08483	6.94313	7.08629	7.0893	6.99705	6.87192	6.88197	FALSE	FALSE
Cysrt1	6.9588	7.00877	7.0461	7.01199	6.99328	6.96817	6.97882	6.88888	6.87106	6.50922	0	6.46832	FALSE	FALSE
Tmeff1	0	6.41303	6.43591	0	0	0	0	0	6.53543	7.33881	7.5036	7.41412	FALSE	FALSE
Atg7	0	0	0	0	0	0	0	0	0	0	0	0	FALSE	FALSE
Gm9774	0	6.05786	6.00432	6.05177	6.11133	6.06217	5.97248	6.07555	6.14572	0	0	0	FALSE	FALSE
Enah	0	0	0	0	0	0	5.86645	0	5.87166	6.57279	6.11089	6.97345	FALSE	FALSE
Usp4	6.24824	0	0	0	0	0	0	0	0	0	0	0	FALSE	FALSE
Cnih4	0	0	0	0	0	6.5314	6.33596	6.51268	0	0	6.37101	0	FALSE	FALSE
Lrsam1	0	0	0	0	0	0	0	0	0	0	5.93221	0	FALSE	FALSE
Atp6v1h	0	0	0	0	5.89123	0	0	0	0	0	0	0	FALSE	FALSE
Dcaf8	0	0	0	0	0	0	0	0	0	0	0	0	FALSE	FALSE
Kctd3	0	0	0	0	0	0	0	0	0	0	0	6.11408	FALSE	FALSE
Prkar2a	6.04614	0	0	5.75395	5.97434	5.84277	5.61666	5.83628	5.82229	5.85794	5.66574	6.21995	FALSE	FALSE
Ntmt1	0	0	0	0	5.84318	0	0	0	0	0	0	0	FALSE	FALSE
Mbnl1	7.29436	7.25385	7.33086	7.60671	7.60346	7.57382	7.5727	7.51903	7.54604	0	0	0	FALSE	FALSE
Lrba	6.03985	5.97977	6.16062	0	0	0	6.34647	6.41348	6.22047	6.92222	7.11334	7.23857	FALSE	FALSE
Ncam1	6.95274	7.22443	7.32077	0	0	0	7.11304	7.40264	7.01233	8.0758	8.22879	8.0943	FALSE	FALSE
Gpr39	7.01645	7.02792	7.07918	6.99269	6.99077	6.95263	7.05698	6.97543	7.05185	6.83733	6.92032	6.87714	FALSE	FALSE
Uck2	0	0	5.82905	6.00852	0	0	0	0	5.68621	0	0	0	FALSE	FALSE
Kpna4	5.84247	0	0	0	6.36775	0	0	6.5048	6.59188	0	0	0	FALSE	FALSE
Tigit	0	0	0	0	0	0	0	0	0	6.78043	0	6.79088	FALSE	FALSE
Adamts4	6.45364	6.50195	6.70248	6.20055	0	0	0	0	0	0	0	0	FALSE	FALSE
Gclm	6.33282	0	6.33157	6.2826	0	6.44375	6.32599	6.41769	0	0	0	0	FALSE	FALSE
Ift22	0	0	0	0	0	0	0	0	0	0	6.37638	0	FALSE	FALSE
Celf3	0	0	0	0	0	0	6.29957	0	0	0	0	0	FALSE	FALSE
Anapc5	0	0	0	0	0	0	0	0	0	0	0	0	FALSE	FALSE
Ubap2l	0	0	0	6.11823	6.40674	6.28981	0	0	6.21317	0	0	0	FALSE	FALSE
Rps27	0	5.65233	5.84579	6.44179	6.43524	6.42534	5.97673	0	6.31831	0	0	0	FALSE	FALSE
Ankrd17	0	0	0	0	0	0	0	0	0	0	0	0	FALSE	FALSE
Ube2d3	7.67273	7.76133	7.72787	7.80445	7.76017	7.79347	7.76667	7.71212	7.74473	7.50668	7.36391	7.49403	FALSE	FALSE
Sh3glb1	6.61817	6.45242	6.49447	6.39217	6.54485	6.47968	6.55605	0	6.44173	6.47877	6.65881	6.60949	FALSE	FALSE
Sh2b2	6.05465	0	5.93217	5.94587	0	0	5.82938	0	5.89047	0	0	0	FALSE	FALSE
Ngf	0	0	0	0	0	0	0	0	0	0	0	0	FALSE	FALSE
Fxr1	6.57083	0	0	6.60497	6.72606	6.76677	0	6.64682	6.62905	0	0	0	FALSE	FALSE
Dnajb6	7.17716	7.12888	7.05304	7.28952	7.24551	7.20145	6.94235	7.12267	7.23287	0	6.49011	0	FALSE	FALSE
Gak	0	0	0	0	0	0	0	0	0	0	0	6.13716	FALSE	FALSE
Ccna2	0	0	0	0	0	0	0	0	0	0	0	0	FALSE	FALSE
Tyms	0	0	0	0	0	0	0	0	0	0	0	0	FALSE	FALSE
Ift81	0	0	5.88286	0	0	0	0	0	6.11277	6.38027	6.25135	6.52204	FALSE	FALSE
Fubp1	0	0	0	0	5.74056	5.86824	0	0	0	0	0	0	FALSE	FALSE
S100a4	8.63743	8.51651	8.58289	8.6238	8.60652	8.77908	8.61614	8.64312	8.67964	7.06221	7.04918	7.04817	FALSE	TRUE
Agl	0	0	0	0	0	0	0	0	0	0	0	0	FALSE	FALSE
Dhx30	6.09691	6.12843	0	6.20882	5.907	6.14755	6.05926	0	6.18506	0	0	6.04305	FALSE	FALSE
Klhl18	0	0	0	0	5.69379	0	0	0	0	0	0	0	FALSE	FALSE
Nras	8.26581	8.3052	8.29398	8.21585	8.21176	8.2178	8.30458	8.29108	8.27017	8.28905	8.37096	8.35203	FALSE	FALSE
Nub1	0	0	6.05412	6.20542	6.13805	6.27694	6.17745	0	0	0	0	0	FALSE	FALSE
Camk2d	0	0	6.03759	6.26307	6.09576	6.24947	0	6.23754	0	0	6.07806	6.61013	FALSE	FALSE
Eif4e	0	0	0	0	0	0	0	6.72599	6.83965	0	0	0	FALSE	FALSE
Ehmt1	0	0	0	0	0	0	0	0	0	0	0	0	FALSE	FALSE
Ctbp1	0	0	0	0	0	0	0	0	0	0	0	0	FALSE	FALSE
2011-09-01	7.21508	7.09611	7.2068	7.32795	7.41649	7.47496	7.37164	7.43458	7.41875	7.14485	7.28371	7.38173	FALSE	FALSE
Nup205	0	0	0	0	0	0	0	0	0	0	0	0	FALSE	FALSE
Pnkp	0	0	0	0	0	0	0	0	0	0	0	0	FALSE	FALSE
U90926	0	0	0	0	0	0	0	0	0	6.55445	6.3763	6.46774	FALSE	FALSE
Nrbp1	0	0	0	0	6.09837	0	0	0	0	0	0	0	FALSE	FALSE
Specc1	5.74778	5.91711	5.71357	5.21294	5.325	5.35276	6.02218	5.68156	5.81498	7.26668	7.38789	7.51826	TRUE	FALSE
Rbm19	0	0	0	0	5.16785	0	0	0	5.26269	0	0	0	FALSE	FALSE
Pum3	6.76004	0	6.25242	7.13415	6.96167	7.06588	0	6.22201	7.04187	0	0	0	FALSE	FALSE
Casc1	7.45339	7.40097	7.4391	0	0	0	0	7.37405	0	0	0	0	FALSE	FALSE
Vopp1	0	0	0	0	0	0	0	0	0	0	6.13596	0	FALSE	FALSE
Magi1	0	0	0	0	0	0	0	0	0	0	6.35633	6.3439	FALSE	FALSE
Lsm8	0	0	0	0	6.05789	5.94857	0	0	5.9919	0	0	0	FALSE	FALSE
Serbp1	0	0	0	0	6.27434	0	0	0	0	0	0	0	FALSE	FALSE
H2afj	8.60301	8.69165	8.34696	8.6725	8.68356	8.64854	8.75632	8.81235	8.68143	8.37394	8.65522	8.33592	FALSE	FALSE
Arl8b	6.76597	6.66997	6.71306	6.88218	6.89874	7.06352	6.82876	7.01828	6.95107	0	6.77686	6.62962	FALSE	FALSE
Tra2a	6.56292	6.51071	6.52274	6.52235	6.32905	6.48619	6.40912	6.56749	6.86122	0	6.1231	0	FALSE	FALSE
2008-03-01	0	0	5.52022	0	0	0	5.43532	5.44	0	0	0	0	FALSE	FALSE
Lsm5	0	0	0	0	6.00048	6.0083	5.97216	5.98424	0	0	0	0	FALSE	FALSE
Ppp6c	6.24598	0	0	6.21503	6.24356	6.40861	6.35557	6.55101	0	0	0	0	FALSE	FALSE
Tmem176a	0	6.72722	6.83331	0	0	0	0	0	0	6.63813	6.51959	0	FALSE	FALSE
Rarres2	5.90654	6.30888	6.18124	6.06043	0	5.83882	6.0013	5.7882	0	0	0	0	FALSE	FALSE
Mgst1	0	0	0	0	0	6.09465	0	0	0	0	0	0	FALSE	FALSE
Gng12	7.43503	7.34054	7.42257	7.35828	7.42411	7.27964	7.62698	7.64312	7.61914	7.82975	7.97166	7.91575	TRUE	FALSE
Tmem168	0	0	0	0	0	0	0	0	5.9175	0	0	0	FALSE	FALSE
Rab11fip5	0	0	0	0	0	0	0	0	0	0	6.35944	6.46743	FALSE	FALSE
Tia1	6.12398	0	6.2671	6.01937	6.07221	6.1283	6.15211	6.15027	6.16676	0	0	0	FALSE	FALSE
C2cd5	0	0	0	0	0	5.98099	0	0	0	0	0	0	FALSE	FALSE
Plekha5	0	0	0	0	0	0	0	0	0	0	6.1936	0	FALSE	FALSE
Pdgfb	0	0	6.42053	0	0	0	6.76024	6.65367	6.69111	0	0	0	FALSE	FALSE
Capns1	6.98345	6.90036	6.96923	6.81015	6.76975	7.00061	7.03354	7.0477	7.05415	7.15177	7.24487	7.30683	FALSE	FALSE
Thop1	0	0	0	0	0	0	0	0	0	0	0	0	FALSE	FALSE
Lims1	6.65427	6.55541	6.71375	6.57785	6.76121	6.65313	6.69522	6.79697	6.57174	6.51979	6.60168	6.60413	FALSE	FALSE
Pald1	6.02313	0	6.03826	5.9533	6.0658	6.07907	6.10147	6.05572	5.98387	6.261	6.19822	6.23353	FALSE	FALSE
Hdac2	0	0	0	0	0	0	0	0	0	0	0	0	FALSE	FALSE
Abcc3	6.88367	6.89611	6.95941	6.82363	6.82876	6.80565	6.99807	6.87552	6.85156	6.7358	6.91658	6.79918	FALSE	FALSE
Luc7l	5.73859	5.5863	5.47214	6.36412	6.03161	6.01553	6.053	0	6.06318	0	0	5.25368	FALSE	FALSE
Prmt5	0	0	0	0	0	0	0	0	0	0	0	0	FALSE	FALSE
Acbd3	0	0	0	0	6.20101	6.15694	0	0	0	0	0	0	FALSE	FALSE
Ptpn14	0	0	0	0	0	0	5.91156	0	0	0	0	0	FALSE	FALSE
Acadl	0	0	0	0	0	0	0	0	0	0	0	0	FALSE	FALSE
F3	8.11321	8.25818	8.24371	8.03981	8.02061	8.00026	8.12516	8.17038	8.21237	8.38787	8.3376	8.39389	TRUE	FALSE
Cmpk1	6.34165	6.20129	6.35209	0	0	6.41981	6.2671	6.24115	6.33586	0	0	6.29537	FALSE	FALSE
Tgfbr3	7.50391	7.33874	7.49927	7.57129	7.54917	7.48034	7.50661	7.44412	7.48012	0	0	0	FALSE	FALSE
Cmas	0	0	0	0	0	0	0	0	0	0	0	0	FALSE	FALSE
Abcg2	7.0936	7.13094	7.19126	0	0	0	6.9496	6.89515	6.84701	7.93998	7.99111	8.00013	FALSE	FALSE
Sh3gl3	7.29334	6.74511	6.8294	0	0	6.92954	6.69242	6.74522	6.97438	0	0	0	FALSE	FALSE
Pck2	0	0	0	0	5.72705	5.94087	0	0	0	0	0	0	FALSE	FALSE
Lrp1	7.67958	7.54626	7.6153	7.69484	7.78959	7.80946	7.59428	7.69552	7.84044	6.67376	6.69286	6.39846	FALSE	TRUE
Thoc5	0	0	0	0	0	6.03181	0	0	0	0	0	0	FALSE	FALSE
Ckap5	6.38964	6.30705	6.46721	0	6.4335	6.50736	6.41916	6.42953	6.3776	6.20901	6.3142	6.23707	FALSE	FALSE
Cog6	0	0	0	0	0	0	0	0	0	0	0	0	FALSE	FALSE
Apof	6.49324	0	6.37727	6.34128	0	6.32523	6.50111	6.39976	6.40314	0	5.9686	0	FALSE	FALSE
Loxl1	6.82377	0	0	7.8358	7.21115	6.88819	0	6.7756	6.87464	0	0	0	FALSE	FALSE
Vamp8	6.98619	6.9205	7.07196	6.95856	7.03499	6.99612	7.03687	7.06307	7.0408	7.10592	6.95781	6.95114	FALSE	FALSE
Polr2a	0	0	0	0	0	0	0	0	0	0	0	0	FALSE	FALSE
Lrrc40	0	0	0	0	0	0	5.85344	5.92691	5.80882	5.91279	5.86774	5.95429	FALSE	FALSE
Exoc3l4	6.04622	5.99357	6.14389	0	0	0	5.89356	0	0	6.22513	6.12163	6.07394	FALSE	FALSE
Slc4a2	7.11544	7.01153	7.07126	7.06677	7.12084	7.07122	7.07386	7.1274	7.05782	0	0	0	FALSE	FALSE
Srpk2	6.30244	5.87535	0	7.05169	6.72928	6.53152	6.47663	6.10928	6.73944	0	0	0	FALSE	FALSE
Cluh	0	0	0	0	0	0	0	0	0	0	0	0	FALSE	FALSE
Smarca4	0	0	0	6.56297	6.3189	0	0	0	0	0	0	0	FALSE	FALSE
Dennd4b	0	0	0	5.42192	0	0	0	0	0	0	0	0	FALSE	FALSE
Xrcc6	0	0	0	6.05165	5.98428	6.1889	0	0	5.98589	0	0	0	FALSE	FALSE
Spag9	0	0	5.77728	0	0	0	0	0	0	0	0	5.8305	FALSE	FALSE
Mfap3	0	0	0	0	0	0	0	0	0	6.03415	0	0	FALSE	FALSE
Cpne2	6.0133	5.97262	0	0	0	0	6.4351	0	6.08156	6.73013	7.08091	6.87662	FALSE	FALSE
Dbn1	0	0	0	0	0	0	0	0	0	6.506	0	6.68352	FALSE	FALSE
Wdhd1	0	0	0	5.5445	0	5.52137	0	0	0	0	0	0	FALSE	FALSE
Nup210	0	0	0	0	0	0	0	0	0	0	0	0	FALSE	FALSE
Eef1d	6.1246	6.5091	6.30878	0	6.59314	0	6.43455	6.51251	6.61068	0	5.98461	6.4378	FALSE	FALSE
Dgcr2	0	6.24819	0	0	5.9289	0	0	0	0	0	0	6.03627	FALSE	FALSE
Edc4	0	0	0	0	0	0	0	0	0	0	0	0	FALSE	FALSE
Enpp1	6.53199	6.52351	6.76531	0	0	0	7.03866	7.07569	7.05204	7.87977	7.93479	7.91292	FALSE	FALSE
Slc39a14	7.61615	7.54103	7.66331	7.60911	7.59746	7.60848	7.5537	7.55178	7.54402	0	6.95108	6.84463	FALSE	FALSE
Cdc23	6.74269	6.69518	6.80837	6.86367	6.96266	6.82795	6.8473	6.86298	6.75607	0	0	0	FALSE	FALSE
Als2cl	0	0	0	0	0	0	0	0	0	0	6.01662	0	FALSE	FALSE
Pard3	0	5.88981	5.89356	0	0	0	5.90862	5.9869	5.87176	0	5.93445	6.00221	FALSE	FALSE
Txndc5	0	0	0	0	0	0	0	0	0	0	0	0	FALSE	FALSE
Gpa33	6.63527	6.4889	6.56872	6.55584	0	6.78441	6.65541	6.58789	6.51146	0	0	0	FALSE	FALSE
Xpo4	0	0	0	0	0	0	0	0	0	0	0	0	FALSE	FALSE
Syncrip	7.11608	6.86219	6.96462	7.42406	7.13978	7.14373	7.19401	7.08027	7.38901	0	6.2163	6.30645	FALSE	FALSE
Otud4	0	0	0	0	0	0	0	0	0	0	0	0	FALSE	FALSE
Agpat1	0	0	0	0	0	0	0	0	0	0	0	0	FALSE	FALSE
Osmr	7.34807	7.35551	7.40924	7.37243	7.36438	7.39289	7.30451	7.22477	7.32449	0	0	0	FALSE	FALSE
Tgm1	7.23571	7.30343	7.31542	7.317	7.31566	7.25902	7.24961	7.22068	7.14192	0	0	0	FALSE	FALSE
Dock7	6.60008	0	6.73201	6.55269	6.82655	7.04379	6.99554	6.99663	6.82692	7.18124	7.1293	7.41659	FALSE	FALSE
Gatad2b	0	0	0	0	0	0	0	0	0	0	0	0	FALSE	FALSE
Spn	6.83637	6.74702	6.80751	6.90912	6.78731	6.91974	6.84768	6.77516	6.91486	0	0	0	FALSE	FALSE
Idh2	0	0	0	0	0	0	0	0	0	0	0	0	FALSE	FALSE
Csnk1g1	7.20884	7.22495	7.30146	6.99722	6.98111	6.49606	7.33736	7.28547	7.2356	7.58159	7.69041	7.67493	TRUE	FALSE
Fxyd1	6.11817	6.26658	6.24851	6.0154	6.16917	6.1931	6.19488	6.14401	6.13159	0	0	0	FALSE	FALSE
Atxn2l	0	0	0	0	6.46316	0	6.4923	6.54092	0	0	0	0	FALSE	FALSE
Crebbp	0	0	0	0	0	0	0	0	0	0	0	0	FALSE	FALSE
Rabac1	0	0	6.49357	0	0	0	0	0	0	0	0	0	FALSE	FALSE
Arl6ip1	0	0	0	0	0	6.29693	0	0	0	0	0	0	FALSE	FALSE
Bub3	0	5.94462	6.03783	6.47322	6.45046	6.74674	6.17949	6.35538	6.81262	0	6.1829	6.7142	FALSE	FALSE
Sirt2	6.1336	0	0	0	0	0	0	0	0	0	0	0	FALSE	FALSE
Psenen	6.96914	6.98208	6.9944	6.94813	6.92563	6.91058	6.96149	6.9106	6.91033	6.68085	6.59995	6.72075	FALSE	FALSE
Adam9	8.03258	8.01144	8.04187	8.03254	8.05304	7.99978	8.06221	7.98391	8.00329	7.47038	7.6998	7.73216	FALSE	FALSE
Pnpla6	7.05369	7.06937	7.15631	0	0	0	6.97579	0	6.7271	0	0	0	FALSE	FALSE
Adgrg6	0	0	0	0	0	0	0	0	0	6.36086	6.23338	6.38787	FALSE	FALSE
Tspo	0	5.90288	0	0	0	0	5.68114	6.04403	0	0	0	5.9164	FALSE	FALSE
Zzef1	0	0	0	0	0	0	0	0	0	0	0	0	FALSE	FALSE
Gemin7	5.5762	0	0	0	0	0	0	0	0	0	0	0	FALSE	FALSE
Ate1	0	0	5.67255	5.82022	5.64782	5.70387	0	5.46156	0	0	0	5.39931	FALSE	FALSE
Gde1	0	0	0	0	0	0	0	0	0	6.21733	0	0	FALSE	FALSE
Hebp1	0	0	0	6.4053	6.31233	6.41762	6.37932	6.53687	6.37894	0	0	0	FALSE	FALSE
Slit2	0	6.11136	0	0	0	6.46353	0	6.17026	0	0	0	0	FALSE	FALSE
Rnf213	7.50349	7.45752	7.63589	7.32257	7.30432	7.14408	7.31865	7.05793	6.84299	0	0	6.19262	FALSE	FALSE
Rpl18	8.36659	8.2615	8.24841	8.3776	8.29787	8.26014	8.2599	8.151	8.47832	8.06926	8.12775	8.11754	FALSE	FALSE
Tubgcp2	0	0	0	0	0	0	0	0	0	0	0	0	FALSE	FALSE
Stx3	5.85705	0	0	0	0	0	0	5.97865	0	5.88901	0	0	FALSE	FALSE
Pde2a	0	0	0	0	0	0	0	0	0	0	0	0	FALSE	FALSE
Prpf40a	0	0	0	6.70081	6.49962	6.36635	0	0	6.57641	0	0	0	FALSE	FALSE
Rfx1	0	0	0	0	0	0	0	0	0	0	0	0	FALSE	FALSE
Bax	0	0	0	0	6.33532	6.11737	0	0	0	0	0	0	FALSE	FALSE
Glrx3	6.74771	6.79026	6.75109	6.52043	6.5133	6.77041	6.73295	6.79548	6.66778	6.74631	6.59458	6.74324	FALSE	FALSE
Aldh16a1	6.0765	6.24403	6.12094	6.31742	6.32644	6.37282	0	6.06442	6.45504	0	6.04953	0	FALSE	FALSE
Gys1	6.6546	0	6.42223	6.42758	6.42339	6.38297	6.23764	0	6.31228	6.39379	6.34928	6.1602	FALSE	FALSE
Hdac6	0	0	0	0	0	0	0	0	0	0	0	0	FALSE	FALSE
Pls3	0	0	0	0	0	0	0	0	0	6.42875	6.79068	7.07784	FALSE	FALSE
Psd3	0	0	0	0	0	0	0	0	0	0	6.28919	6.2379	FALSE	FALSE
Efr3a	8.09363	8.05254	8.14607	8.0013	8.02354	8.0525	8.01945	8.00826	7.89364	7.76278	7.74624	7.78905	FALSE	FALSE
Cdc42bpa	6.64576	6.75621	6.68546	6.44823	6.43514	0	6.81327	6.73747	6.6821	7.35582	7.54903	7.60668	FALSE	FALSE
Rbm34	0	0	0	6.20162	6.24507	6.17389	0	0	6.1837	0	0	0	FALSE	FALSE
Rpl18a	7.95952	7.91165	7.84602	8.01787	7.89671	7.82894	7.85364	7.92455	8.01477	7.71577	7.8429	7.81154	FALSE	FALSE
Iqsec1	0	6.42413	6.42599	0	0	0	0	0	0	0	0	0	FALSE	FALSE
Wwp2	7.08142	7.12568	7.2236	6.87188	6.76966	6.8875	6.97118	7.02424	6.96934	7.37427	7.31693	7.31568	TRUE	FALSE
Polr2c	6.38494	0	0	0	0	0	0	0	0	0	0	0	FALSE	FALSE
Dock9	6.03603	0	6.20151	0	5.97312	0	6.399	6.31658	6.04599	7.41382	7.45498	7.55459	FALSE	FALSE
Pxn	0	0	0	0	0	0	0	0	0	6.30563	0	6.29177	FALSE	FALSE
Tln2	0	0	0	0	0	5.67395	5.78188	0	0	6.68316	6.82636	6.78471	FALSE	FALSE
Rps25	7.32096	7.00966	7.08329	7.57121	7.36314	7.50165	7.35892	7.23132	7.50943	6.7939	6.83977	6.83444	FALSE	TRUE
Tspan3	7.07708	7.18179	7.15372	7.02653	7.02942	6.91797	7.11687	7.07947	7.0967	7.36391	7.25801	7.29745	FALSE	FALSE
Commd4	0	0	0	0	0	0	0	0	0	0	0	0	FALSE	FALSE
Cmtm7	6.61807	6.67936	6.61081	6.6615	6.70411	6.74705	6.63982	6.60412	6.63456	0	0	0	FALSE	FALSE
Eif1b	0	0	0	0	0	5.71456	0	0	0	0	0	0	FALSE	FALSE
Ttc13	0	0	0	0	0	0	0	0	0	0	0	0	FALSE	FALSE
Sparc	0	6.05269	0	0	0	0	0	0	0	0	0	0	FALSE	FALSE
Ilf3	0	0	0	6.79274	6.91019	6.77153	0	0	6.92036	0	0	6.70766	FALSE	FALSE
Mindy2	6.33401	0	6.57207	6.37409	6.29842	6.32241	6.36573	0	0	0	0	0	FALSE	FALSE
Slc44a2	0	0	0	0	0	0	0	0	0	6.37652	0	0	FALSE	FALSE
Cdk17	0	0	0	0	0	0	0	0	5.67576	0	6.07159	0	FALSE	FALSE
Usp47	6.23165	6.2772	6.12054	6.32469	6.03775	6.53703	0	0	6.22173	0	0	0	FALSE	FALSE
Pafah1b2	0	0	5.90506	6.0221	0	0	0	0	0	0	0	6.1113	FALSE	FALSE
Trappc6b	5.80903	5.6948	5.76914	0	6.07983	6.00843	5.82517	0	6.11404	5.73812	0	5.73434	FALSE	FALSE
Col18a1	8.12176	8.12159	8.18574	7.93188	7.81733	7.80967	8.06659	7.97067	8.02702	8.11351	8.12888	7.9947	FALSE	FALSE
Icosl	6.02428	5.72205	5.8764	6.08501	5.84491	6.04147	5.97466	5.82684	5.91323	0	0	0	FALSE	FALSE
Stx11	0	0	0	6.15718	6.03113	0	6.01774	0	0	0	0	0	FALSE	FALSE
Hist2h3c1	9.93136	9.54691	9.58781	9.47761	9.46715	9.57388	9.52627	9.61782	9.48948	9.22732	9.35493	9.22196	FALSE	FALSE
C1s2	0	0	0	0	0	0	0	0	0	0	0	0	FALSE	FALSE
Erh	0	0	0	0	6.31158	0	0	0	0	0	0	0	FALSE	FALSE
Epb41l2	0	6.35315	6.27147	0	6.34414	0	6.58996	0	0	0	0	0	FALSE	FALSE
Xpot	0	0	0	0	0	6.50679	0	0	0	0	0	0	FALSE	FALSE
Sbno2	0	0	0	0	0	0	0	0	0	0	0	0	FALSE	FALSE
Abracl	6.11434	6.05824	0	6.15894	6.11394	5.97035	6.04234	5.92637	0	5.93868	6.11448	6.05154	FALSE	FALSE
Ptprk	6.51071	6.55264	6.44077	0	0	0	6.7773	6.79371	6.62486	8.01687	8.04988	8.00095	FALSE	FALSE
Rab32	0	0	0	0	0	0	0	0	0	0	0	6.05725	FALSE	FALSE
Ddx24	0	0	0	5.27247	0	0	0	0	0	0	0	0	FALSE	FALSE
Kidins220	6.48896	0	6.16355	6.31773	6.15266	6.28037	6.49013	6.32044	6.26338	5.98989	5.89387	0	FALSE	FALSE
Ptpn21	0	0	0	0	0	0	0	0	0	6.22505	6.06554	0	FALSE	FALSE
Mark3	0	0	0	0	0	0	6.17869	0	0	6.5443	6.25811	6.5731	FALSE	FALSE
Vps13a	0	0	0	0	0	0	0	0	0	0	0	0	FALSE	FALSE
Syt7	0	5.99903	6.01406	0	0	0	6.14833	6.2982	6.23416	7.52231	7.54241	7.50404	FALSE	FALSE
Kif13b	7.65316	7.49992	7.47156	7.77852	7.54138	7.52926	7.49442	7.50627	7.45063	7.60228	7.48081	7.38956	FALSE	FALSE
Nrn1	0	0	0	0	0	0	6.38673	6.34171	6.39289	6.93026	6.94867	6.84659	FALSE	FALSE
Trappc8	0	0	0	5.70278	5.97894	5.85558	5.74898	5.88463	5.87873	0	0	0	FALSE	FALSE
Grk6	7.04265	7.02156	7.12444	6.87295	6.7971	6.87503	6.96653	7.05034	6.86627	7.44898	7.29028	7.51609	TRUE	FALSE
Myof	8.30494	8.25943	8.28459	8.26176	8.41175	8.43032	8.36657	8.47208	8.49802	8.49403	8.52171	8.54033	FALSE	FALSE
Sec24c	6.07221	0	0	0	5.8324	5.94989	6.35069	6.14054	6.16191	6.47855	6.4625	6.31247	FALSE	FALSE
Tdp2	0	0	0	0	0	0	5.3377	0	5.3323	5.48613	0	5.47556	FALSE	FALSE
Eml3	0	0	0	0	0	0	0	0	0	0	0	0	FALSE	FALSE
Rasa1	0	0	0	0	0	0	0	0	0	0	6.04005	0	FALSE	FALSE
Spast	6.05767	5.79539	6.3468	0	0	0	6.38598	6.34588	6.22222	7.03953	6.92942	7.22598	FALSE	FALSE
Ppp6r3	0	0	0	0	0	0	0	0	0	0	0	0	FALSE	FALSE
Anxa7	7.25322	7.00715	7.14205	0	7.18304	7.05427	7.10988	6.5477	7.43191	6.86695	7.06893	7.0333	FALSE	FALSE
Rpl36a.ps1	0	6.50829	0	0	0	0	0	0	0	0	0	0	FALSE	FALSE
App	7.2806	7.53977	7.46157	6.9616	7.11146	7.37909	7.36528	7.45873	7.23348	0	0	0	FALSE	FALSE
Ano6	8.64909	8.61531	8.70282	8.6483	8.67553	8.63029	8.65353	8.61251	8.58064	8.15259	8.15372	8.23236	FALSE	TRUE
Rai14	6.32354	6.33056	6.25859	6.21646	6.45577	6.32724	6.1924	6.29601	6.28816	6.20728	6.48684	6.4729	FALSE	FALSE
Ankrd28	0	0	0	0	0	0	0	0	0	0	0	0	FALSE	FALSE
Lrch1	0	0	0	0	0	0	0	0	0	0	0	0	FALSE	FALSE
Uchl3	0	0	0	0	0	0	0	6.00707	0	0	0	0	FALSE	FALSE
Stk3	6.43028	0	6.36414	0	0	0	6.30406	6.29431	0	6.39669	6.30865	6.37731	FALSE	FALSE
Rpl30	7.81008	7.69564	7.65625	8.03104	7.99136	8.02995	7.75573	7.78837	8.04999	7.52844	7.51	7.69561	FALSE	TRUE
Laptm4b	6.28212	6.35182	6.38126	6.41511	6.30062	6.33047	6.33961	6.43835	6.44803	6.74856	6.62612	6.44206	FALSE	FALSE
Ubr5	0	0	0	0	0	0	0	0	0	0	0	0	FALSE	FALSE
Xpo7	6.0159	0	5.7249	5.71001	0	6.35597	6.17834	0	6.50312	5.83234	0	0	FALSE	FALSE
Haus4	0	0	0	0	0	0	0	0	0	0	0	0	FALSE	FALSE
Ripk3	6.54897	6.35141	6.3891	6.31271	6.16929	6.20069	6.57222	6.54229	6.07853	0	0	0	FALSE	FALSE
Adcy6	6.65278	6.85881	6.91584	6.63255	6.77583	6.73769	6.72665	6.73398	6.61221	6.17586	6.01364	6.23399	FALSE	TRUE
Rbmx	0	0	0	0	5.86827	0	0	0	6.1371	0	0	0	FALSE	FALSE
Mapk1ip1l	6.58604	6.51747	6.42719	6.56462	0	6.65838	6.62818	6.65231	6.55722	6.34788	6.3175	6.34339	FALSE	FALSE
Eppk1	6.47991	6.66306	6.57662	6.70821	6.76576	6.54823	6.52988	6.68351	6.5492	0	6.5225	6.41822	FALSE	FALSE
Dop1b	0	0	0	0	0	0	0	0	0	0	5.69411	5.81329	FALSE	FALSE
Nudcd1	0	0	0	0	6.16785	0	0	0	0	0	0	0	FALSE	FALSE
Apol7b	0	0	0	0	0	8.09527	0	0	0	7.62994	0	7.60967	FALSE	FALSE
Tsta3	0	0	0	0	0	0	0	0	0	0	0	0	FALSE	FALSE
Nup155	0	5.70547	5.9686	0	0	0	0	0	0	0	5.82679	6.30268	FALSE	FALSE
Ift27	0	0	0	0	0	0	0	0	0	6.14842	0	6.1037	FALSE	FALSE
NA.	7.79817	7.79055	7.79783	7.92441	7.93752	7.93633	7.8456	7.79259	7.75374	7.16349	6.63635	7.04856	FALSE	TRUE
Tns2	0	0	6.52696	0	0	0	0	0	0	6.6803	6.50794	6.56311	FALSE	FALSE
Tmem106c	5.86763	0	5.79937	5.73983	5.78665	5.78954	5.77559	5.88421	5.82304	6.07639	0	0	FALSE	FALSE
Larp4	0	0	0	5.9033	0	0	0	0	0	0	0	0	FALSE	FALSE
Smarcd1	0	0	0	0	0	0	0	0	0	0	0	0	FALSE	FALSE
Oxr1	0	0	5.38337	0	0	0	0	5.24932	0	0	0	0	FALSE	FALSE
Cd47	7.83504	7.88225	7.90621	7.80944	7.87106	7.8075	7.81537	7.89059	7.83694	7.79299	7.81571	7.81764	FALSE	FALSE
Wnt7b	0	0	0	0	0	0	0	0	0	0	5.27077	0	FALSE	FALSE
Crkl	0	0	6.43761	6.13732	6.46433	6.35955	6.31018	0	0	0	6.27344	6.26349	FALSE	FALSE
Ttc23l	0	0	0	6.00715	5.82088	6.13548	0	0	0	0	0	0	FALSE	FALSE
Heg1	8.14195	8.19058	8.21352	8.12281	8.10544	8.06393	8.10755	8.07287	8.06841	6.99078	6.72647	6.73903	FALSE	TRUE
Abcf3	0	0	0	6.09349	5.97425	5.99694	5.83169	5.89386	0	0	0	0	FALSE	FALSE
Lztr1	0	0	0	0	0	0	0	0	0	6.16782	0	6.19221	FALSE	FALSE
Arid1b	0	0	0	0	0	0	0	0	0	0	0	0	FALSE	FALSE
Cryzl1	0	0	0	0	0	0	0	0	0	0	0	0	FALSE	FALSE
Scaf4	0	0	0	0	0	0	0	0	0	0	0	0	FALSE	FALSE
Ube2l3	6.61674	0	6.66953	6.51602	6.5992	6.58417	6.54209	6.54811	6.57618	0	6.34627	0	FALSE	FALSE
Eva1c	5.93919	5.76478	0	5.77086	0	0	0	5.86756	5.93581	6.2412	0	0	FALSE	FALSE
Dynlt1a	6.32938	6.12522	6.25193	0	6.17047	0	0	0	6.36696	0	0	0	FALSE	FALSE
Tmem181a	6.17418	0	0	0	6.404	6.49125	6.36892	6.39751	6.35417	0	0	0	FALSE	FALSE
Gphn	0	0	0	0	0	0	0	0	0	0	0	0	FALSE	FALSE
Actn1	6.64005	6.66661	6.46474	0	0	0	6.8036	6.40019	0	6.81143	7.16962	7.43286	FALSE	FALSE
Cul4b	0	0	0	6.11594	6.0683	0	0	0	6.11711	0	0	0	FALSE	FALSE
Plcg1	6.66993	6.64402	6.71755	6.82111	6.82079	6.72473	6.60483	0	6.66143	0	0	0	FALSE	FALSE
Gm27029	5.96056	6.20561	6.11774	6.07478	6.16352	6.1014	5.93592	6.05801	6.11314	0	0	5.78902	FALSE	FALSE
Ube2c	6.53748	6.51489	6.49428	0	6.41486	0	6.61744	0	0	6.72848	6.87566	6.7742	FALSE	FALSE
Dnah17	7.55676	7.32525	7.37814	7.90235	7.73792	7.6411	7.54463	7.41374	7.42646	0	0	0	FALSE	FALSE
Fbxl20	0	0	0	0	0	0	0	0	0	6.23822	6.2994	6.34569	FALSE	FALSE
Rpl19	7.35212	7.23063	7.09646	7.58314	7.48256	7.4479	7.42328	7.3892	7.54188	7.04458	7.12084	7.14245	FALSE	TRUE
Arfgef2	0	0	0	0	0	0	0	0	0	0	0	0	FALSE	FALSE
Stau1	0	0	0	6.30224	6.2401	6.28605	6.21243	6.31798	6.33387	0	0	0	FALSE	FALSE
Smurf2	6.56854	6.74788	6.72314	6.43468	6.54601	6.48087	6.69201	6.71532	6.61899	6.76682	7.0582	6.78299	FALSE	FALSE
Fam171a2	7.35603	7.34386	7.42899	6.83582	6.7966	7.08973	7.38881	7.34189	7.05503	7.63239	7.71013	7.79766	TRUE	FALSE
P3h1	0	0	0	0	0	0	0	0	0	0	0	0	FALSE	FALSE
Yars	0	0	0	0	0	0	6.77779	0	0	0	0	0	FALSE	FALSE
NA..1	6.42392	0	6.47365	6.79053	6.86867	6.85278	6.87507	6.86152	6.75687	7.33163	7.54518	7.66792	TRUE	FALSE
Park7	6.77677	6.70835	6.8184	6.72127	6.84193	6.84002	6.89418	0	6.8594	6.46018	6.90991	6.60246	FALSE	FALSE
Itgb4	0	0	0	0	0	0	0	0	0	7.07092	7.10151	7.04301	FALSE	FALSE
Ptprf	6.9723	0	0	6.83101	6.86956	6.86612	7.09349	6.94961	7.05998	8.02934	7.95685	8.35034	TRUE	FALSE
Nrd1	0	0	0	0	0	0	0	0	0	0	0	0	FALSE	FALSE
Nt5c	0	0	0	0	0	0	0	0	0	0	0	5.7859	FALSE	FALSE
Sec24a	0	0	0	0	0	0	0	0	0	0	0	0	FALSE	FALSE
Exoc7	0	0	0	0	6.23426	6.16991	6.19987	6.02342	6.21455	6.46654	6.96699	6.43747	FALSE	FALSE
Srp68	0	0	0	6.2406	6.28021	6.38794	0	0	6.43747	0	0	0	FALSE	FALSE
Metrnl	0	0	0	0	0	0	0	0	0	0	0	0	FALSE	FALSE
Sh3pxd2b	0	0	0	0	0	6.28162	0	0	0	0	0	0	FALSE	FALSE
Med14	0	0	0	0	0	0	0	0	0	0	0	0	FALSE	FALSE
Ralgapb	0	0	0	0	0	0	0	0	0	0	0	0	FALSE	FALSE
Rpn2	0	0	0	0	0	0	0	0	0	0	0	0	FALSE	FALSE
Rptor	0	0	0	0	0	0	0	0	0	0	0	0	FALSE	FALSE
Txlna	0	0	0	5.47228	5.5382	5.46708	5.44641	5.45311	5.40144	0	0	0	FALSE	FALSE
Iqcc	7.70084	8.03483	7.83727	7.19978	7.49988	7.56895	7.77595	7.81869	7.70315	0	0	0	FALSE	FALSE
Ampd2	6.72423	6.73144	6.83918	6.74723	6.82418	6.72478	6.70022	6.82039	6.76553	6.41641	6.82412	0	FALSE	FALSE
Gstm1	6.21107	6.13903	6.30367	6.23654	0	6.42289	6.2538	6.25626	6.46027	0	5.95888	0	FALSE	FALSE
Cstf2	0	0	0	6.09093	6.0083	6.30989	5.82415	0	5.83125	0	0	0	FALSE	FALSE
Abca5	0	0	6.12287	0	0	0	0	0	0	0	0	0	FALSE	FALSE
Dock11	5.75	5.74879	5.81582	0	0	0	5.97887	6.03981	0	7.04116	7.29462	7.15103	FALSE	FALSE
Stag2	0	0	0	0	0	0	0	0	0	0	0	0	FALSE	FALSE
Rab9	6.72769	6.7644	6.72194	6.73296	6.75178	6.70509	6.7148	6.75472	6.70063	6.6835	6.68585	6.71294	FALSE	FALSE
Huwe1	5.79876	5.7889	5.96148	6.31315	6.58544	6.3544	6.22469	6.40987	6.24132	0	0	6.23104	FALSE	FALSE
Ttc17	0	0	0	0	5.99472	0	0	0	6.14934	0	5.83259	0	FALSE	FALSE
Atp7a	0	0	0	0	0	0	0	0	0	6.02226	6.05687	6.27671	FALSE	FALSE
Rhbdl2	0	0	0	0	0	0	0	0	0	6.48693	6.33052	6.36239	FALSE	FALSE
Eftud2	7.42726	6.83695	7.1273	7.64816	7.6097	7.57972	7.24425	7.39261	7.66332	6.35526	6.74324	6.36842	FALSE	TRUE
Usp8	5.96256	6.29391	6.39201	0	6.10514	0	6.3915	6.0535	6.42121	6.52436	6.68085	6.53237	FALSE	FALSE
Bdnf	0	0	0	0	0	0	0	0	0	0	0	0	FALSE	FALSE
Virma	0	0	0	0	0	0	0	0	0	0	0	0	FALSE	FALSE
Pmpca	0	0	0	0	0	0	0	0	0	0	0	0	FALSE	FALSE
Man1b1	0	0	0	0	0	0	0	0	0	0	0	0	FALSE	FALSE
Npdc1	0	6.31614	6.17088	0	0	0	0	0	0	6.54532	6.29201	6.36474	FALSE	FALSE
Fubp3	0	0	0	6.31222	6.40415	6.35942	6.38408	6.32521	6.41095	0	0	0	FALSE	FALSE
Nmt2	0	0	0	0	0	6.19128	0	0	0	0	0	0	FALSE	FALSE
Cwc22	0	0	0	5.75688	0	0	0	0	0	0	0	0	FALSE	FALSE
Focad	0	0	0	0	0	0	0	0	0	0	0	0	FALSE	FALSE
Lrrc57	6.93806	7.09209	7.0769	6.95469	7.03575	6.96706	7.07236	7.06172	6.96044	7.15863	7.12454	7.1659	FALSE	FALSE
Hnrnpa3	0	0	0	6.58461	6.76614	6.70187	6.42736	6.26785	0	0	0	0	FALSE	FALSE
Asph	0	0	0	0	0	0	0	0	0	0	0	0	FALSE	FALSE
Hp1bp3	6.64837	6.24532	0	6.54839	6.42522	6.11301	0	0	6.39293	0	0	0	FALSE	FALSE
Slc44a1	8.09653	8.08962	8.10305	7.90641	7.946	7.96205	8.06081	8.03286	8.09989	8.35455	8.38398	8.37105	TRUE	FALSE
Ubap2	0	0	0	0	0	5.6223	0	0	0	0	0	0	FALSE	FALSE
NA..2	5.84025	0	5.60006	5.51926	5.28984	5.35513	0	5.52746	0	0	5.66845	0	FALSE	FALSE
Mdn1	0	0	0	0	0	0	0	0	0	0	0	0	FALSE	FALSE
Cd99l2	0	0	0	0	0	0	0	0	0	5.84129	0	0	FALSE	FALSE
Polr1b	0	0	0	5.39215	5.23417	5.41654	0	0	5.41593	0	0	0	FALSE	FALSE
Pmepa1	0	0	0	0	0	0	0	0	0	6.06465	6.0016	5.97802	FALSE	FALSE
Cd44	8.51436	8.471	8.54924	8.43766	8.56304	8.56597	8.6892	8.66393	8.6943	8.80132	8.93035	8.88506	FALSE	FALSE
Fmnl2	6.6031	6.67786	6.54737	6.5767	6.6031	6.57735	6.6382	6.62183	6.57125	0	6.31454	0	FALSE	FALSE
Tmem62	0	0	0	5.73472	5.81288	0	0	0	0	0	0	0	FALSE	FALSE
Aqr	0	0	0	0	6.00199	0	0	0	0	0	0	0	FALSE	FALSE
Tmem87a	0	6.43562	0	0	0	0	0	6.42901	0	0	6.37166	0	FALSE	FALSE
Srxn1	0	0	0	0	0	0	0	0	0	0	0	6.04116	FALSE	FALSE
Ldlrad3	7.33764	7.43875	7.44696	7.17569	7.26996	7.21275	7.3978	7.42482	7.38444	7.69621	7.66983	7.55157	TRUE	FALSE
Mvb12b	0	6.63484	6.08976	0	0	0	6.21759	6.22927	0	0	6.59601	0	FALSE	FALSE
NA..3	0	6.41204	6.36352	6.44497	6.43474	6.53505	6.35322	6.27786	6.36012	0	0	0	FALSE	FALSE
Helz2	5.5354	5.6283	0	5.79	5.64365	5.68969	5.64732	5.66981	5.60429	0	0	0	FALSE	FALSE
Nckap1	7.66854	7.73202	7.73369	7.46434	7.43082	7.44914	7.84328	7.88748	7.84235	8.44126	8.38274	8.47461	TRUE	FALSE
Rae1	0	0	0	0	0	0	0	0	6.151	0	0	0	FALSE	FALSE
Agrn	0	0	0	0	0	0	0	0	0	6.93772	7.24905	6.76317	FALSE	FALSE
Ttn	7.17765	7.5821	7.42856	7.64246	7.70837	0	7.59806	7.58492	7.54476	0	7.3485	7.28194	FALSE	FALSE
Upf2	0	0	0	0	0	0	0	0	0	0	0	0	FALSE	FALSE
Gorasp2	0	0	0	0	6.21508	0	6.29671	0	0	6.87449	6.39252	6.46577	FALSE	FALSE
Fam171a1	8.26463	8.25435	8.23875	8.13181	8.17073	8.15385	8.18616	8.15543	8.11664	7.87793	7.99515	8.06588	FALSE	FALSE
Raly	0	0	0	6.49606	6.67321	6.56527	0	6.43781	6.63714	0	0	0	FALSE	FALSE
Tpd52l2	0	0	0	6.09447	5.86878	5.82966	0	5.85963	5.99382	0	0	0	FALSE	FALSE
Epb41l1	7.34508	7.27191	7.38973	7.2559	7.2462	7.36103	7.38276	7.25496	7.23603	7.30112	7.17537	7.36293	FALSE	FALSE
Rsu1	6.48505	6.25835	6.40071	6.37524	6.44891	6.49574	6.60579	6.57669	6.58355	0	6.69827	6.61536	FALSE	FALSE
Spc25	0	0	0	0	0	5.78893	0	0	5.71332	0	0	0	FALSE	FALSE
Slc43a3	7.26701	7.20107	7.295	7.17421	7.10363	7.22191	7.1547	7.19984	7.1593	0	0	0	FALSE	FALSE
Ssrp1	6.22191	6.28012	6.22678	6.44287	6.52732	6.44085	6.35472	6.27471	6.35612	0	6.1023	0	FALSE	FALSE
Ly75	6.3206	6.27575	6.60001	0	6.36959	6.2285	6.72481	6.81083	6.92318	7.29944	7.42679	7.52157	FALSE	FALSE
Rabgap1	0	0	0	0	0	0	0	5.97693	5.81719	0	0	0	FALSE	FALSE
Ptprj	0	0	0	0	0	0	0	0	0	6.25322	6.44858	6.38872	FALSE	FALSE
Mocs3	6.42183	0	6.49049	6.89917	6.96501	6.83786	6.63393	6.68927	6.90063	0	0	0	FALSE	FALSE
NA..4	0	0	0	0	0	0	0	0	0	0	0	0	FALSE	FALSE
Arid1a	0	0	0	0	0	0	0	0	0	0	0	0	FALSE	FALSE
Snrpb2	0	0	0	0	0	0	0	0	0	0	0	0	FALSE	FALSE
Chrd	6.40827	0	0	6.68361	6.77323	6.5266	6.57227	6.46009	6.73703	0	0	0	FALSE	FALSE
Dennd3	0	0	0	0	0	0	0	0	0	5.88835	5.90958	6.02428	FALSE	FALSE
Palm3	0	0	0	0	0	0	0	0	0	6.74982	6.70381	6.89877	FALSE	FALSE
Pabpc4	7.72581	7.79194	7.66031	7.9976	7.95518	7.93525	7.88812	7.8629	7.87625	0	0	0	FALSE	FALSE
Kdm1a	0	0	0	0	0	0	0	0	0	0	0	0	FALSE	FALSE
Sptan1	0	0	0	0	0	0	0	0	0	0	0	0	FALSE	FALSE
Layn	0	6.27388	0	0	6.30762	6.31641	6.38337	0	0	0	0	0	FALSE	FALSE
NA..5	0	0	0	0	0	0	0	0	0	0	6.06408	6.14811	FALSE	FALSE
Ppp1r12b	0	0	0	0	0	0	5.47206	5.39452	0	5.66646	5.72121	0	FALSE	FALSE
Dennd4c	0	0	0	0	0	0	0	0	0	0	0	0	FALSE	FALSE
Ptprn	0	0	0	0	0	0	0	0	0	0	5.38195	0	FALSE	FALSE
Slc4a4	0	0	0	0	0	0	0	0	0	5.6922	5.79464	5.82482	FALSE	FALSE
Thada	0	0	0	0	0	0	0	0	0	0	0	0	FALSE	FALSE
Lgals8	0	0	0	0	0	0	0	0	0	0	0	5.99088	FALSE	FALSE
Sec14l1	6.08138	6.00711	6.07357	6.04607	5.84242	5.90009	6.00147	5.89771	0	0	0	0	FALSE	FALSE
Vamp2	0	0	0	0	0	0	0	0	6.30906	0	0	0	FALSE	FALSE
Syngr2	7.06367	7.07357	7.0525	6.99561	7.08408	7.17319	7.12199	7.28917	7.26764	6.72347	6.81007	6.8732	FALSE	FALSE
Chp1	7.21627	7.27082	7.15833	7.09269	7.03651	7.21056	7.17655	7.20036	7.15217	7.3737	7.26555	7.36127	FALSE	FALSE
Hint1	0	0	6.64775	0	0	6.54755	0	0	6.50549	6.40663	6.55433	6.58992	FALSE	FALSE
NA..6	7.88235	7.90338	7.95025	7.76556	7.81995	7.74953	7.9225	7.89033	7.90929	8.0267	8.0023	8.01473	FALSE	FALSE
Lgals9	6.53085	6.71558	6.5981	6.67123	0	6.65099	6.75995	0	6.61569	6.81807	6.70659	6.71753	FALSE	FALSE
2008-09-01	0	0	0	0	0	0	0	0	0	0	6.232	6.46613	FALSE	FALSE
Kif3a	0	0	5.66105	0	0	0	5.67797	5.76748	5.59208	6.01263	6.11491	6.21259	FALSE	FALSE
Rpl26	7.62236	7.19811	7.4946	7.87228	7.97654	7.91629	7.53455	7.74629	7.91499	6.76416	6.71794	6.92286	FALSE	TRUE
Slfn9	0	0	0	6.17252	0	0	0	0	6.20268	0	0	0	FALSE	FALSE
Jak1	7.83008	7.87726	7.85769	7.76418	7.90473	7.82817	7.80043	7.81176	7.70162	7.49962	7.60077	7.61357	FALSE	FALSE
NA..7	0	0	0	0	6.06789	5.78449	0	0	0	0	0	0	FALSE	FALSE
Prpsap1	0	0	6.10813	0	6.44968	0	6.28153	6.28005	0	0	0	0	FALSE	FALSE
Clcn5	6.53828	6.45772	6.39964	6.404	6.46407	6.50943	6.5468	6.66903	6.67002	6.90404	6.89072	6.69534	FALSE	FALSE
Hgs	7.33467	7.48691	7.53223	7.01258	7.08987	7.03719	7.4203	7.33562	7.29973	7.57117	7.58822	7.61991	TRUE	FALSE
Eif2b3	6.17644	0	0	6.3067	6.13033	6.20011	0	6.09153	0	0	0	0	FALSE	FALSE
Hcfc1	0	0	0	0	0	0	0	0	0	0	0	0	FALSE	FALSE
Naa10	0	0	0	6.28246	6.38036	0	0	0	0	0	0	0	FALSE	FALSE
Mid1	0	0	0	0	0	0	0	0	0	0	0	6.0329	FALSE	FALSE
Mid2	5.75225	0	0	5.75774	0	0	0	0	0	0	0	0	FALSE	FALSE
Clta	7.54408	7.7695	7.63416	7.24383	7.49001	7.53895	7.60358	7.728	7.54422	7.95165	7.91562	8.01351	TRUE	FALSE
Npr2	6.8697	6.75296	6.74316	6.50296	6.53372	6.61397	6.57302	6.6419	6.55854	6.11351	6.50545	0	FALSE	FALSE
Usp24	0	0	0	0	0	6.35263	0	7.15421	6.69902	6.98743	7.17898	0	FALSE	FALSE
Itgb6	0	7.71398	0	0	7.37532	0	7.9387	7.87838	7.90681	8.39929	8.37411	8.34733	FALSE	FALSE
Cobll1	7.05751	6.94847	7.15579	7.12483	7.08275	7.14467	7.33899	7.433	7.15491	7.70673	7.80232	7.97239	TRUE	FALSE
Baiap2	0	0	0	0	0	0	0	0	0	5.87902	0	5.4977	FALSE	FALSE
Thoc2	0	0	0	0	0	5.94068	0	5.70057	5.79045	0	0	0	FALSE	FALSE
Dlgap4	0	0	0	0	0	0	6.0563	6.04708	0	0	6.03886	6.10336	FALSE	FALSE
Hspg2	7.3532	7.20205	7.28717	7.15957	7.0952	7.4042	7.25142	7.35013	7.22147	0	0	0	FALSE	FALSE
Mre11a	0	0	0	0	0	0	0	0	0	0	0	0	FALSE	FALSE
Serinc2	6.37909	6.42206	6.36884	0	5.99689	6.10319	6.36127	6.10421	6.12356	6.36829	6.36133	6.3448	FALSE	FALSE
Bicd1	0	0	0	0	0	0	0	0	0	6.15397	0	0	FALSE	FALSE
Pcbp2	0	6.32062	0	6.24734	6.21235	0	0	6.10497	6.15866	0	0	0	FALSE	FALSE
Dip2c	7.41554	7.42849	7.50187	7.41425	7.33876	7.41601	7.41587	7.35071	7.40564	7.31693	7.30343	7.23992	FALSE	FALSE
Tnik	0	0	0	0	0	0	0	0	0	0	6.30309	0	FALSE	FALSE
Cad	7.23852	7.09628	7.07646	7.39538	7.52399	7.56565	7.24005	7.47579	7.27598	7.43398	7.35691	7.56298	FALSE	FALSE
Dip2b	6.41842	6.40516	6.44345	6.48578	0	6.56454	6.22771	6.32824	6.49967	6.62565	6.47241	6.36564	FALSE	FALSE
Mpdz	0	0	0	0	0	0	0	0	0	0	5.8125	0	FALSE	FALSE
Strn3	0	0	0	0	0	0	0	0	0	0	0	0	FALSE	FALSE
Ythdc2	0	0	0	6.88032	6.75575	6.84339	6.76435	6.73884	6.79019	0	0	0	FALSE	FALSE
Myo18a	6.30393	0	0	0	6.18333	6.75305	6.27203	6.20014	6.19432	6.64334	6.91136	6.637	FALSE	FALSE
Gnai1	0	0	0	0	0	0	0	0	0	6.71215	6.70935	6.84466	FALSE	FALSE
Otud7b	6.23692	6.21864	6.12985	6.21088	6.23426	6.27094	6.25433	6.30777	6.16253	6.16334	6.34013	6.95732	FALSE	FALSE
Eif4b	5.87305	0	0	5.84797	5.81095	0	5.87578	5.90694	0	5.97088	0	0	FALSE	FALSE
Lrch3	0	0	6.10623	6.1337	6.46382	0	6.04751	6.09951	0	5.95473	6.26095	6.4117	FALSE	FALSE
Ppfia1	6.20981	0	0	0	0	6.11558	6.19637	6.2026	6.0577	6.09054	6.01296	6.4659	FALSE	FALSE
Plxnb2	8.57111	8.56799	8.6162	8.45665	8.47012	8.52284	8.6238	8.60037	8.4923	8.69593	8.71155	8.76585	FALSE	FALSE
Flvcr1	7.09726	7.03651	7.04871	7.16941	7.28303	7.1939	7.17745	7.23383	7.29159	6.86978	6.91323	6.91672	FALSE	FALSE
Adamts14	0	0	0	6.17453	0	0	0	0	0	0	0	0	FALSE	FALSE
Dock5	0	0	0	0	0	0	0	0	0	0	5.76069	0	FALSE	FALSE
Dnaaf5	0	0	0	0	0	0	0	0	0	0	0	0	FALSE	FALSE
Rbm25	0	0	6.39003	6.73227	6.69241	6.6958	6.5834	0	6.63847	0	0	0	FALSE	FALSE
Flna	7.69394	7.65539	7.69431	7.8272	7.87169	7.98763	7.93506	7.95127	7.88568	8.04567	8.05216	8.14928	FALSE	FALSE
Stx16	5.82947	0	5.75083	0	0	5.92085	5.72969	5.80107	5.88348	0	0	0	FALSE	FALSE
Rgs19	6.47708	6.48306	6.51085	0	0	0	0	6.38828	6.8719	7.02263	7.15308	7.20271	FALSE	FALSE
Abi1	7.39245	7.44188	7.47454	7.04513	6.99112	7.10374	7.6929	7.62297	7.68463	8.20529	8.26335	8.34301	TRUE	FALSE
Papln	8.55388	7.67059	7.89029	8.74061	8.25266	8.04665	7.8249	7.8863	8.22157	0	0	0	FALSE	FALSE
Nap1l4	6.28975	0	0	6.37037	6.44637	6.37473	6.31437	6.28807	6.46121	0	0	0	FALSE	FALSE
Erbin	7.46295	7.25283	7.47574	7.27875	7.18735	7.38241	7.46258	7.4133	7.3058	7.52278	7.58401	7.68801	FALSE	FALSE
C2	0	0	0	0	0	0	0	0	0	0	0	0	FALSE	FALSE
Hnrnpm	6.92266	6.65742	6.62524	7.19794	7.56066	7.63496	6.84323	7.1532	7.29079	0	0	0	FALSE	FALSE
Tjp1	6.51609	6.5914	6.72583	6.18236	0	5.94106	7.01845	6.78469	7.06959	7.96922	7.97224	8.00612	FALSE	FALSE
Hnrnpdl	6.27901	0	0	6.29228	6.32713	6.47117	6.11096	0	6.3311	0	0	0	FALSE	FALSE
Apc2	0	0	0	0	0	0	0	0	0	0	0	0	FALSE	FALSE
Spns1	0	0	0	0	0	0	0	0	5.63354	0	5.93733	5.98072	FALSE	FALSE
D630045J12Rik	6.73777	0	0	6.24927	6.61154	7.06183	6.7263	6.69339	6.68467	6.8411	6.70533	6.76606	FALSE	FALSE
Osbpl3	0	0	0	0	0	0	0	0	0	0	6.51416	6.48249	FALSE	FALSE
Riox2	5.47884	5.45208	5.39916	5.56765	5.52402	5.5344	5.44328	0	5.56929	0	0	0	FALSE	FALSE
Nmral1	6.10592	0	6.01515	6.28578	6.39421	6.39543	6.21985	6.27256	6.22404	0	6.0333	0	FALSE	FALSE
Anapc7	0	0	0	0	0	0	0	0	0	0	0	0	FALSE	FALSE
Cit	0	0	0	0	0	0	0	0	0	0	6.26126	0	FALSE	FALSE
Lypla1	0	5.98671	0	5.96991	5.64899	6.02641	5.98167	5.91542	5.90301	6.08618	0	5.9982	FALSE	FALSE
Ccnyl1	0	0	6.31105	6.21846	0	6.21392	6.40807	0	0	6.30428	6.34315	6.34608	FALSE	FALSE
Thoc6	0	0	0	0	0	6.04183	0	0	0	0	0	0	FALSE	FALSE
Carm1	7.30227	7.24072	7.093	7.06051	7.08408	7.17058	7.16806	7.30925	7.2785	6.65748	6.90434	6.75436	FALSE	FALSE
Rasal2	0	0	0	0	0	0	5.63208	5.52514	0	6.34737	7.14245	7.23241	FALSE	FALSE
Rps19	6.64013	0	6.94141	7.30272	7.27462	7.43713	6.95127	0	7.18523	0	6.74524	0	FALSE	FALSE
S100a1	6.55155	6.35539	6.51104	6.17961	6.24942	6.55978	6.37785	6.3256	6.48931	0	0	0	FALSE	FALSE
Chst12	0	0	0	0	0	0	0	0	0	0	0	0	FALSE	FALSE
Lrrc8d	0	0	0	0	0	0	5.5419	0	0	5.88662	5.42321	0	FALSE	FALSE
Sf1	0	0	0	5.85888	6.03579	0	0	0	0	0	0	0	FALSE	FALSE
Dek	0	0	0	6.02604	0	0	0	0	0	0	0	0	FALSE	FALSE
Mov10	8.29922	8.28296	8.27612	8.32666	8.28035	8.27471	8.2539	8.19775	8.23691	5.77945	6.38432	6.1088	FALSE	TRUE
Cystm1	7.22414	7.487	7.41162	7.04403	7.00139	6.93579	7.20935	7.08332	7.12245	7.76686	7.64181	7.54517	TRUE	FALSE
Usp46	6.59594	6.51284	6.61871	6.39928	6.37709	6.45729	6.57468	6.51292	6.39566	6.62594	6.68059	6.64271	FALSE	FALSE
Golim4	6.29077	0	6.35501	0	0	0	6.9288	6.83452	6.76673	7.29336	7.4766	7.43796	FALSE	FALSE
Otub1	0	6.13421	0	6.19885	6.25616	0	6.35044	0	6.16295	0	0	6.13469	FALSE	FALSE
Tnfaip8	0	0	0	0	0	0	0	0	0	0	6.04179	0	FALSE	FALSE
Wipi2	6.4973	6.60797	6.49276	6.46345	6.63579	6.56039	6.39792	6.55692	6.41256	0	6.36359	0	FALSE	FALSE
Dctn1	0	0	0	0	0	0	0	0	5.91324	0	0	0	FALSE	FALSE
Wdr33	0	0	0	0	0	0	0	0	0	0	0	0	FALSE	FALSE
Pmvk	6.65192	6.64665	6.75858	7.09405	6.93308	7.00445	6.80297	6.7245	6.7366	6.24859	6.18176	6.52382	FALSE	TRUE
Atp8b2	6.48934	0	0	6.3366	6.25227	6.3413	6.38525	6.39886	6.24539	0	0	0	FALSE	FALSE
Pml	0	0	0	0	0	0	0	0	0	0	0	0	FALSE	FALSE
Klc2	0	0	0	0	0	0	0	0	0	0	0	6.03218	FALSE	FALSE
Vangl2	0	0	0	0	0	0	0	6.47381	0	6.85046	6.91645	6.91603	FALSE	FALSE
Rps27l	7.34011	7.19537	7.04481	7.45492	7.49442	7.4838	7.32432	7.32379	7.46993	0	6.79314	6.83025	FALSE	FALSE
Vps29	0	0	0	5.98856	6.19954	6.37836	0	6.5122	0	6.02555	6.29341	6.09451	FALSE	FALSE
Gm10093	6.83338	6.56679	6.60733	7.08508	7.15878	7.04879	6.83246	7.02235	7.15482	6.44602	0	6.25217	FALSE	FALSE
Rps5	7.31856	7.26036	7.26413	7.60905	7.50314	7.47156	7.44267	7.37539	7.56701	7.20707	7.23962	7.21275	FALSE	FALSE
P2rx4	0	0	0	0	0	6.13754	6.11431	6.07151	5.9553	0	0	0	FALSE	FALSE
Polr3c	0	0	0	0	0	0	0	0	0	0	0	0	FALSE	FALSE
Cdh2	6.49217	6.56787	6.59404	0	0	0	6.74153	6.62469	6.64423	7.77749	7.66839	7.83609	FALSE	FALSE
Gar1	6.61274	0	0	0	6.76	6.6423	6.59313	6.68513	6.93144	6.48962	6.50556	0	FALSE	FALSE
Tmed7	5.93239	5.87946	5.89627	6.13925	6.15305	6.21717	5.95959	0	6.14777	0	0	5.76781	FALSE	FALSE
Carmil1	6.27779	6.23555	6.29334	5.62922	5.65277	5.55479	6.72064	6.42333	6.22714	7.47398	7.62002	7.23845	TRUE	FALSE
Uba6	0	0	0	0	0	0	0	0	0	0	0	0	FALSE	FALSE
Arl6	6.02007	0	0	5.97791	0	0	0	0	0	0	0	0	FALSE	FALSE
Tmbim1	6.75236	6.92026	6.84637	0	0	0	0	0	0	6.57387	6.63272	6.59511	FALSE	FALSE
Cops6	0	0	0	0	0	0	0	0	0	0	0	0	FALSE	FALSE
Tmem106b	0	0	0	0	0	0	0	0	0	0	6.46148	0	FALSE	FALSE
Ttc7	7.13704	7.09726	7.08661	7.05015	7.03655	7.14333	6.99653	7.04708	6.95255	6.92163	6.82129	6.92053	FALSE	FALSE
Snrpa	0	0	0	0	0	0	0	0	0	0	0	0	FALSE	FALSE
Phldb1	0	0	0	0	0	0	0	0	0	0	6.16131	6.28854	FALSE	FALSE
Wdr91	0	0	0	0	0	0	0	0	0	0	0	0	FALSE	FALSE
Apex1	0	0	5.63537	0	5.61109	5.6513	0	0	0	0	0	0	FALSE	FALSE
Qars	6.30899	0	0	6.68235	6.67995	6.72574	6.55765	6.64121	6.74012	0	0	0	FALSE	FALSE
Gltp	0	0	0	0	0	0	0	0	6.32668	0	0	0	FALSE	FALSE
Xpr1	0	5.95139	0	6.09451	6.22352	6.03515	5.96452	5.91809	6.01393	0	0	0	FALSE	FALSE
Reps1	0	0	0	0	0	6.23915	0	0	0	0	0	0	FALSE	FALSE
Ctu2	0	0	0	0	0	0	0	0	0	0	0	0	FALSE	FALSE
Mras	0	0	6.28176	0	0	0	0	6.30647	0	0	0	6.02098	FALSE	FALSE
Tnip1	0	0	0	0	0	0	0	0	0	0	0	6.42792	FALSE	FALSE
Pafah1b3	0	0	0	0	5.96064	6.01523	5.98597	5.78405	5.92911	0	5.91287	6.09065	FALSE	FALSE
Stk25	0	6.65402	6.50013	6.59188	6.55528	6.47628	6.52861	6.58204	6.37254	6.51207	6.50891	6.59894	FALSE	FALSE
Pea15a	0	0	0	0	0	0	0	0	0	0	0	5.91301	FALSE	FALSE
Bicd2	0	0	0	0	0	0	0	0	0	0	0	0	FALSE	FALSE
Spg20	7.17421	7.01607	7.19973	7.22629	7.29334	7.29175	7.15131	7.1825	7.17972	0	0	6.27	FALSE	FALSE
St3gal2	0	0	0	0	0	0	0	0	0	0	0	0	FALSE	FALSE
Akr1b10	0	0	0	0	0	0	0	0	0	0	0	0	FALSE	FALSE
Napg	0	0	0	0	6.22822	0	0	0	0	0	0	0	FALSE	FALSE
Farp2	6.98376	7.08286	7.19582	0	0	0	0	7.1978	0	6.5139	6.75204	6.67293	FALSE	FALSE
Tnfaip2	0	6.04009	6.22199	6.36786	6.01561	6.10687	6.31519	5.84574	5.86617	0	0	0	FALSE	FALSE
Plrg1	0	0	0	0	0	0	0	0	0	0	0	0	FALSE	FALSE
Ltbp4	0	0	0	0	0	0	0	0	0	0	0	0	FALSE	FALSE
Zc3hav1	7.31742	7.44966	7.46297	7.55175	7.53409	7.54903	7.50807	7.55609	7.47338	7.29745	7.35077	7.39863	FALSE	FALSE
Tspan5	7.21386	7.36942	7.29829	7.29066	7.32015	7.24242	7.18219	7.24756	7.33658	7.41441	7.31469	7.41167	FALSE	FALSE
Atp5a1	0	0	0	0	0	0	0	0	0	0	0	0	FALSE	FALSE
Fmr1	0	0	5.19432	5.60059	5.68831	5.47318	0	0	5.52498	0	0	0	FALSE	FALSE
Ptpn2	0	0	0	0	0	0	0	0	0	0	0	0	FALSE	FALSE
Pex3	0	0	0	6.85814	0	0	0	0	0	0	0	0	FALSE	FALSE
Sumo3	0	0	0	6.08092	6.16788	0	0	0	0	0	6.19612	0	FALSE	FALSE
Cip2a	0	0	0	0	0	0	0	0	0	0	0	0	FALSE	FALSE
Ptges3	6.67921	6.55436	6.70166	6.87316	6.49185	6.79257	6.73815	6.62615	6.64825	0	0	0	FALSE	FALSE
Dip2a	7.87404	7.82643	7.92917	7.8249	7.75262	7.76302	7.87754	7.88367	7.80706	7.94085	7.97332	7.93634	FALSE	FALSE
Gsk3a	6.51484	6.44556	6.41434	6.30807	6.33308	6.26494	6.42797	6.32881	6.25137	0	0	6.27017	FALSE	FALSE
Babam2	0	0	0	0	0	0	0	0	0	0	0	0	FALSE	FALSE
Dnajc13	0	0	0	0	6.60093	6.55283	0	6.57423	6.77916	0	0	0	FALSE	FALSE
Wdr61	0	0	0	6.44999	6.47363	6.50311	6.28402	6.38281	6.46911	0	0	0	FALSE	FALSE
Pxdc1	0	0	0	0	0	0	0	0	0	0	0	5.69691	FALSE	FALSE
Ninj1	7.44105	7.43796	7.44445	7.10894	7.0975	7.05362	7.40865	7.36524	7.18296	7.1068	7.19415	7.10161	FALSE	FALSE
Exosc9	0	0	0	0	0	0	0	0	0	0	0	0	FALSE	FALSE
Plcd4	0	7.91392	0	7.48714	7.63223	0	7.64863	7.6572	7.31879	8.12126	7.92441	8.1378	FALSE	FALSE
Tmem50b	0	0	0	5.37976	0	5.65692	0	0	0	0	0	0	FALSE	FALSE
Unc45a	5.56809	5.65843	5.71751	5.46333	0	5.68456	5.60461	5.62463	5.57021	5.68154	5.54551	5.80543	FALSE	FALSE
Tmem222	6.34887	0	0	6.6361	6.59144	6.53827	6.45883	6.47776	6.61357	0	0	0	FALSE	FALSE
Pdlim5	0	0	0	0	0	0	0	0	0	0	0	6.2014	FALSE	FALSE
Umad1	6.79982	6.87597	6.76376	6.62592	6.66647	6.98713	6.73461	0	6.67659	6.33463	0	6.21275	FALSE	FALSE
Psma6	0	0	0	0	0	0	0	0	0	0	0	0	FALSE	FALSE
Ctnna2	6.07063	0	6.14342	0	0	0	6.1433	6.12525	6.06115	6.8274	6.85882	6.77946	FALSE	FALSE
Eif2s2	0	0	0	0	0	6.10483	0	0	0	0	0	0	FALSE	FALSE
Tle3	0	0	0	0	0	0	0	0	0	0	0	0	FALSE	FALSE
Zfand2b	6.99448	6.99092	7.10387	6.96021	6.91632	7.03639	7.0323	7.06028	6.83416	6.32584	6.32905	6.33327	FALSE	TRUE
Runx2	0	0	0	0	0	0	0	0	0	0	0	0	FALSE	FALSE
Arrb1	0	0	0	5.78064	0	0	0	0	0	0	0	0	FALSE	FALSE
Impdh1	0	0	0	0	0	0	0	0	0	0	0	0	FALSE	FALSE
Vti1b	5.93925	5.84134	5.93849	0	6.09771	0	0	5.94241	0	6.18758	6.16723	6.15314	FALSE	FALSE
Wtap	0	0	0	0	0	5.16962	0	0	5.17714	0	0	0	FALSE	FALSE
Wdr26	0	0	6.12359	0	0	0	0	0	0	0	0	0	FALSE	FALSE
Pcmt1	0	0	0	0	0	0	0	0	0	0	6.20322	6.17947	FALSE	FALSE
Mroh1	5.94171	0	6.01178	0	0	5.99818	5.96299	6.03153	5.68939	0	0	5.83994	FALSE	FALSE
H3f3a	7.62204	7.59787	7.31395	7.28652	7.03603	7.01013	7.25689	6.92273	6.96416	6.861	6.77788	7.01068	FALSE	FALSE
Kif2a	0	0	6.26893	0	0	0	6.25537	0	0	0	0	0	FALSE	FALSE
Psme2	0	0	0	0	0	0	0	0	0	0	0	0	FALSE	FALSE
Nae1	0	0	0	0	0	0	0	0	0	0	0	0	FALSE	FALSE
Piezo1	0	0	6.17571	0	6.38054	6.26055	6.33959	6.24361	6.27402	0	0	0	FALSE	FALSE
Sik3	0	0	0	0	0	5.89634	0	0	0	0	0	0	FALSE	FALSE
Ash2l	0	0	0	0	0	0	0	0	0	0	0	0	FALSE	FALSE
Bri3	0	6.22796	6.28738	0	0	0	6.35482	0	0	0	6.05687	5.92756	FALSE	FALSE
Msto1	0	0	0	0	0	0	0	0	0	0	0	0	FALSE	FALSE
Dnm1l	0	5.97194	5.91505	6.07795	0	0	0	6.06863	6.24895	0	0	0	FALSE	FALSE
Abr	6.22732	5.82141	0	5.94935	5.97303	6.23825	5.93782	6.01	0	6.12892	6.02403	6.33818	FALSE	FALSE
Arhgef1	8.85766	8.86857	8.93245	8.98368	8.96988	8.90309	8.86303	8.83901	8.90609	6.83563	7.00406	6.72531	FALSE	TRUE
Fnbp1l	0	0	0	0	0	0	0	0	0	6.4508	0	6.56707	FALSE	FALSE
Clca3b	0	0	0	0	0	0	0	0	0	6.73927	6.80033	6.83249	FALSE	FALSE
Skp1a	6.73575	6.70531	6.67782	6.74144	6.80776	6.68864	6.69688	6.81247	6.79145	6.79409	6.75656	6.76674	FALSE	FALSE
Cul5	6.48569	0	6.58282	6.46018	6.56574	6.64329	6.4143	6.51788	6.69571	0	6.36158	0	FALSE	FALSE
Diaph1	6.15473	0	0	0	0	0	6.0308	6.14183	0	6.31044	6.09332	6.34074	FALSE	FALSE
Gcn1	8.72997	8.60973	8.75131	8.8294	8.71889	8.82638	8.69881	8.73833	8.63342	7.2058	7.15284	7.12222	FALSE	TRUE
Eif4g1	5.97947	6.20739	5.85516	6.60442	7.06326	6.85083	6.37891	6.07969	6.57677	5.73597	6.12795	6.12746	FALSE	TRUE
Cdk14	0	0	0	6.64913	0	0	0	0	0	0	0	0	FALSE	FALSE
Ttc21b	0	0	0	0	0	0	0	0	0	0	0	6.25152	FALSE	FALSE
C5ar2	6.81984	6.61493	6.65885	6.80984	6.87219	6.92056	6.73574	6.80719	6.7966	0	0	0	FALSE	FALSE
Ifrd1	0	0	0	0	0	0	0	0	0	0	0	0	FALSE	FALSE
Myo6	6.82534	6.67269	6.91082	6.84567	6.69409	6.67618	6.532	6.69176	6.60441	0	0	0	FALSE	FALSE
Nf2	0	0	0	0	0	0	0	0	0	0	6.77653	6.76269	FALSE	FALSE
Csnk1a1	6.81612	6.52556	6.89182	6.5922	6.53106	6.65544	6.80928	6.86472	6.66436	7.05565	7.27231	6.90903	TRUE	FALSE
Dpysl3	0	0	0	0	0	0	0	0	0	0	0	0	FALSE	FALSE
Ncapg	0	0	0	0	0	5.94761	0	5.90314	0	0	0	0	FALSE	FALSE
Apbb2	5.78963	5.85471	5.86394	5.75971	5.73428	5.73378	5.92636	5.84298	5.68205	5.85353	5.89811	5.88534	FALSE	FALSE
Mcc	5.82205	5.9787	5.91591	0	5.79495	5.77833	6.06149	6.11661	5.86429	6.47035	6.4424	6.52194	FALSE	FALSE
AU018091	6.6882	6.57052	6.67914	6.50002	6.54919	6.51439	6.53343	0	0	0	0	0	FALSE	FALSE
Rps6ka1	0	0	0	0	0	0	0	0	0	6.1014	6.08404	0	FALSE	FALSE
Gcat	0	0	0	0	0	0	0	0	0	0	0	0	FALSE	FALSE
Farsa	6.76489	0	6.35647	6.80766	6.90261	6.92772	6.51529	6.76904	6.88045	6.14928	0	6.00009	FALSE	FALSE
Mta1	0	0	0	0	0	0	0	0	0	0	0	0	FALSE	FALSE
Adamts7	0	0	0	0	0	0	0	0	0	0	0	0	FALSE	FALSE
Ppp4r1	0	0	0	0	0	0	0	0	0	0	0	0	FALSE	FALSE
Col12a1	0	0	0	0	0	0	0	0	0	0	0	0	FALSE	FALSE
Nedd4l	8.5544	8.68006	8.67965	8.51838	8.48204	8.44293	8.53518	8.51882	8.55908	8.55912	8.56462	8.50454	FALSE	FALSE
Sbf2	0	0	0	0	0	0	0	0	0	0	0	5.94869	FALSE	FALSE
Vps53	0	0	0	0	0	0	0	0	0	0	0	0	FALSE	FALSE
Adam17	6.9157	6.84899	6.98517	6.89071	6.87678	6.98099	6.83367	6.89072	6.94417	6.93304	6.91325	6.81708	FALSE	FALSE
Usp7	6.35545	0	0	6.27846	6.11217	6.77719	6.33379	6.77951	6.7084	6.10653	6.30481	0	FALSE	FALSE
Ptgir	6.80602	6.7198	6.77485	6.85508	6.81293	6.78247	6.71041	6.76379	0	0	0	0	FALSE	FALSE
Tcea1	0	0	0	0	5.40135	5.71363	5.73932	5.68383	5.57229	5.68887	5.67528	5.71025	FALSE	FALSE
Vcan	7.37838	7.46345	7.56342	7.58682	7.54024	7.59122	7.6125	7.42606	7.25445	6.32218	6.31186	6.28364	FALSE	TRUE
Usp14	6.40758	6.16176	0	6.50698	6.45891	6.29708	6.41436	6.47139	0	6.17371	6.6633	6.77162	FALSE	FALSE
Parp4	6.95624	7.10054	7.02522	6.3378	6.69623	6.80062	6.74504	6.87078	6.65808	7.67388	7.83024	7.77021	TRUE	FALSE
Gm10036	7.95295	7.89398	7.93165	8.05231	8.06804	7.9596	8.03571	7.95776	8.02144	7.91451	7.8901	7.87829	FALSE	FALSE
Cadm1	0	6.27226	0	0	0	0	0	6.33967	6.35532	7.5765	7.64418	7.61648	FALSE	FALSE
Arhgap5	0	0	0	0	0	0	0	0	0	0	0	6.53083	FALSE	FALSE
Atl3	0	0	0	0	0	0	0	0	6.57262	0	0	0	FALSE	FALSE
Smurf1	0	7.21253	7.31095	7.28493	7.21838	7.34329	7.20683	0	7.13716	7.23429	0	7.22471	FALSE	FALSE
Fam129a	6.29477	0	6.36961	6.36133	6.52042	6.43459	6.40836	0	0	0	0	0	FALSE	FALSE
Psap	0	0	0	6.16814	0	6.14792	0	0	0	0	0	0	FALSE	FALSE
Rbms1	6.22256	6.18127	6.47945	6.32387	6.28069	6.29137	6.25242	6.19937	6.33562	0	0	0	FALSE	FALSE
Exoc5	0	0	0	0	0	0	0	0	0	5.87663	0	5.83587	FALSE	FALSE
Gm5093	0	0	0	0	0	6.34029	0	0	0	0	0	0	FALSE	FALSE
Znrf1	0	0	0	0	0	0	0	0	0	6.17603	6.27393	6.25662	FALSE	FALSE
Blvrb	6.15321	6.60623	6.45998	6.18036	6.25857	6.20385	6.32321	6.3427	6.00359	6.17508	6.19997	6.41427	FALSE	FALSE
Micall2	0	0	0	0	0	0	0	0	0	0	6.10667	6.04556	FALSE	FALSE
Gm20390	0	0	0	0	0	0	0	0	0	6.31668	6.3369	6.14597	FALSE	FALSE
Chd1	0	0	0	0	0	0	0	0	0	0	0	0	FALSE	FALSE
Nptxr	0	0	0	0	0	0	0	0	0	6.78242	6.85255	6.69436	FALSE	FALSE
Tnfrsf12a	6.99025	6.94183	6.9696	6.88493	6.92144	6.91182	7.03471	7.01026	6.98744	7.20284	7.08486	7.17733	FALSE	FALSE
Dsp	0	0	0	6.21224	0	0	0	0	0	0	0	0	FALSE	FALSE
Cdk4	0	0	0	0	0	0	0	0	0	0	0	0	FALSE	FALSE
Cnot2	0	0	0	0	0	0	0	6.35122	0	0	0	0	FALSE	FALSE
Ablim1	0	0	0	0	0	0	0	0	0	0	5.814	0	FALSE	FALSE
Denr	0	0	0	5.94471	6.09416	6.11551	0	0	0	0	0	0	FALSE	FALSE
Kif21a	0	0	0	0	0	0	0	0	0	0	0	0	FALSE	FALSE
Ufd1	0	0	0	0	0	0	5.13568	0	0	0	0	0	FALSE	FALSE
Slc6a8	6.79817	6.86088	6.82379	6.77867	6.89152	6.79716	6.79926	6.89396	6.85081	6.80314	6.83356	6.83485	FALSE	FALSE
2007-09-01	7.31342	7.01465	7.19315	7.3714	7.39808	7.42535	7.37014	7.37829	7.40703	6.95709	7.20876	6.93031	FALSE	FALSE
Sec23a	0	0	0	6.76569	6.4286	6.89781	6.21693	0	0	0	0	0	FALSE	FALSE
Trim24	0	0	0	0	0	0	0	0	0	0	0	0	FALSE	FALSE
Cacna2d1	0	0	0	0	0	0	0	0	0	0	6.22479	6.18803	FALSE	FALSE
Apob	0	0	0	0	0	0	0	0	0	0	0	0	FALSE	FALSE
Abcc4	7.37987	7.34932	7.46909	7.62804	7.51854	7.3575	7.44256	7.27804	7.36046	5.86696	6.22154	6.11929	FALSE	TRUE
Gtf3c4	0	0	0	0	0	0	0	0	0	0	0	0	FALSE	FALSE
Gigyf2	0	0	0	5.52039	5.47217	5.52367	0	0	5.57166	0	0	0	FALSE	FALSE
Tnxb	0	0	0	0	0	0	0	0	0	6.26067	6.31194	6.18449	FALSE	FALSE
X4930523C07Rik	6.07427	6.16791	6.03842	0	0	6.00152	0	6.11524	0	6.11049	6.51883	6.27987	FALSE	FALSE
Sap18	0	0	0	0	0	6.10188	0	0	0	0	0	0	FALSE	FALSE
Tarbp1	0	0	0	0	0	0	0	0	0	0	0	0	FALSE	FALSE
Aldh3b3	6.01887	0	5.99771	5.7786	0	0	5.82785	0	0	0	0	0	FALSE	FALSE
Atp11a	0	0	0	0	0	0	0	0	0	6.53855	6.63869	0	FALSE	FALSE
Pi4ka	7.74483	7.72526	7.73046	7.69928	7.70467	7.69475	7.72186	7.69767	7.50889	7.44699	7.39723	7.45914	FALSE	FALSE
Smad2	6.82574	6.69809	6.63391	6.47937	6.59393	6.72981	6.57353	6.85542	6.74077	6.95973	7.03739	6.98588	TRUE	FALSE
Slc7a1	8.77225	8.72895	8.73413	8.8308	8.8795	8.81074	8.81	8.79264	8.8256	8.35013	8.35559	8.38281	FALSE	TRUE
Alcam	7.54673	7.53305	7.56738	7.4691	7.39827	7.58847	7.53358	7.56236	7.44173	6.51471	6.21447	6.33834	FALSE	TRUE
Tgfbr1	7.0465	7.24908	7.12665	6.90566	7.04743	7.05362	7.10551	7.14429	7.07317	7.09847	7.09562	6.94032	FALSE	FALSE
Klra2	0	0	6.6472	6.76839	0	0	0	0	6.70853	0	0	0	FALSE	FALSE
Tpm1	6.25178	6.15881	6.10154	6.18876	6.36526	6.43723	6.27692	6.41409	6.55387	6.53094	6.50814	6.74909	FALSE	FALSE
Ppp4r3a	0	0	0	0	0	0	0	0	6.17467	0	0	0	FALSE	FALSE
Lipe	0	5.50073	5.49058	0	5.58177	0	5.61781	5.58806	0	0	0	0	FALSE	FALSE
Acacb	0	0	0	0	0	0	0	0	0	0	0	0	FALSE	FALSE
Hnrnpd	0	0	0	0	0	0	0	0	0	0	0	0	FALSE	FALSE
Ranbp9	0	0	0	0	0	0	0	0	0	0	0	0	FALSE	FALSE
Igfbp7	0	0	0	0	0	0	0	0	0	0	0	0	FALSE	FALSE
Pcdh19	6.47767	6.46786	6.49319	6.36078	6.40477	6.33638	6.32846	6.26752	6.43188	0	6.12985	6.23139	FALSE	FALSE
Ubc	9.54162	9.56797	9.64579	9.52845	9.50995	9.47711	9.56489	9.49627	9.46517	9.37903	9.34941	9.33201	FALSE	FALSE
Pcdhb9	0	0	0	0	0	0	0	0	0	0	5.81029	0	FALSE	FALSE
Kif23	7.72377	7.6966	7.81508	7.74412	7.80637	7.72852	7.85421	7.78362	7.65804	7.87098	7.89637	7.88822	FALSE	FALSE
Muc5b	0	0	0	0	0	0	0	0	0	0	0	0	FALSE	FALSE
Arhgef37	6.81331	6.84812	6.71858	6.97984	6.97069	6.90872	6.96391	6.87021	6.89011	0	0	0	FALSE	FALSE
Loxl4	8.1474	8.28475	8.23373	8.2017	8.17278	8.23538	8.27729	8.27077	8.20504	8.06194	8.21514	8.05545	FALSE	FALSE
Ahnak	8.96168	8.89876	8.96694	9.02845	9.15168	9.21927	9.08884	9.1117	9.08696	8.80662	8.94031	8.95179	FALSE	FALSE
Myo1e	0	5.98428	0	6.16817	0	6.26778	0	6.16188	6.15317	7.31513	7.08998	6.96324	FALSE	FALSE
Rit1	0	0	0	0	5.62234	5.61416	0	0	0	0	0	0	FALSE	FALSE
C1s1	0	0	0	0	0	0	0	0	5.64843	0	0	0	FALSE	FALSE
Abca7	5.84009	5.92008	0	5.41608	5.42532	5.60238	6.03711	5.87777	5.81245	6.12707	7.2754	7.19293	TRUE	FALSE
Sec22b	0	0	0	0	0	0	0	6.2417	0	5.87088	0	0	FALSE	FALSE
Utrn	7.00225	0	7.08955	7.23523	7.09447	7.3194	7.18659	7.17397	7.0146	7.30044	7.39452	7.35064	FALSE	FALSE
Pam	0	0	0	0	0	0	0	0	0	0	0	0	FALSE	FALSE
Rgs20	0	6.02747	0	6.01347	0	6.07148	6.03105	6.06348	0	5.94799	6.13634	6.0423	FALSE	FALSE
Srp72	6.80116	0	0	6.92203	6.86386	6.89669	0	0	6.79712	0	0	0	FALSE	FALSE
Mta3	0	0	0	0	0	0	0	0	0	0	0	0	FALSE	FALSE
Klc1	0	0	6.00711	0	0	6.13953	0	0	0	0	0	0	FALSE	FALSE
Numa1	0	0	0	7.10168	0	0	0	0	6.92306	0	0	0	FALSE	FALSE
Rbms2	6.21253	0	5.96692	5.85962	5.84202	5.8714	6.03326	6.19184	5.79693	0	0	0	FALSE	FALSE
Slf2	0	0	0	6.34702	0	0	0	0	0	0	0	0	FALSE	FALSE
Scamp3	7.52784	7.49255	7.4621	7.52451	7.57439	7.57521	7.6428	7.59707	7.65589	7.62861	7.60311	7.20091	FALSE	FALSE
Sspn	6.76376	6.71336	6.81671	6.72056	6.66308	6.60738	6.5738	6.59882	6.49959	6.37698	0	6.24606	FALSE	FALSE
Rap1gds1	0	5.78618	0	0	0	0	5.98514	0	0	6.07551	0	6.26827	FALSE	FALSE
Kif1c	6.49161	6.55536	6.54552	6.64075	6.76941	6.59217	6.86524	6.53632	6.56138	0	0	0	FALSE	FALSE
Afdn	0	0	0	0	0	0	0	0	0	6.57967	6.41632	6.613	FALSE	FALSE
Atp6v0c	7.19822	7.26451	7.14541	7.07595	7.21413	7.34082	7.15226	7.21719	7.23985	7.16215	7.01414	7.16212	FALSE	FALSE
Dnajc2	6.13075	5.74803	0	6.0214	6.35858	6.55829	6.06952	6.0812	6.18336	0	0	0	FALSE	FALSE
Nt5c2	6.51888	6.44434	6.40785	0	6.26668	6.46599	0	0	6.6819	6.47395	6.4321	6.40071	FALSE	FALSE
Cep89	0	0	0	0	0	0	0	0	0	5.71435	0	5.96084	FALSE	FALSE
Ccdc93	0	0	0	0	0	0	0	0	0	0	0	0	FALSE	FALSE
Btaf1	0	0	0	0	0	0	0	0	0	0	0	0	FALSE	FALSE
Tanc1	7.0898	7.02078	6.94559	7.22536	7.13011	6.99111	7.0845	6.799	6.95782	6.84654	6.96951	6.97564	FALSE	FALSE
Arhgap17	0	0	0	0	0	0	5.7091	0	0	0	0	0	FALSE	FALSE
Gsk3b	6.4289	6.65391	6.73494	6.58925	6.65228	6.46039	6.79574	6.62607	6.34774	6.76839	6.83255	7.03993	FALSE	FALSE
Chd4	0	0	0	6.88318	0	6.75488	0	0	6.47359	0	0	0	FALSE	FALSE
Inpp5a	0	0	0	0	0	0	0	0	0	5.87699	5.95161	0	FALSE	FALSE
Sec16a	0	6.28865	0	0	0	0	6.03755	0	0	6.50588	6.47132	6.45954	FALSE	FALSE
Mars	6.72748	6.20895	6.41412	6.87626	6.78985	6.81654	6.21352	6.33037	6.74236	0	5.6932	6.29898	FALSE	FALSE
Tyk2	0	0	0	0	0	0	0	0	0	0	6.14192	0	FALSE	FALSE
Neo1	7.7756	7.81983	7.83522	7.82574	7.82114	7.73553	7.92594	7.87903	7.93003	8.02946	8.13529	8.05442	FALSE	FALSE
Ifi204	0	5.95393	0	0	0	0	0	0	0	0	0	0	FALSE	FALSE
Ipo9	7.56368	7.56772	7.55762	7.62575	7.57229	7.65009	7.54428	7.57073	7.53457	6.48962	6.77221	6.69199	FALSE	TRUE
Inf2	0	0	0	5.15607	5.27766	5.33405	0	5.27805	0	0	0	0	FALSE	FALSE
Laptm4a	7.24797	7.23995	7.26295	7.37219	7.34215	7.3615	7.27898	7.31095	7.45544	7.37083	7.33796	7.22246	FALSE	FALSE
Slc12a2	7.64276	7.59707	7.74902	7.33181	7.35401	7.50611	7.7131	7.69066	7.69294	8.0574	8.03759	8.1931	TRUE	FALSE
Trim33	0	0	0	0	0	0	0	0	0	0	0	0	FALSE	FALSE
Apobec3	0	6.72702	0	6.44532	6.38611	6.36203	6.31767	6.23601	6.34819	0	5.68996	0	FALSE	FALSE
Asap1	0	0	0	5.86292	6.10829	0	0	0	0	0	0	0	FALSE	FALSE
Mark2	6.75744	7.0875	7.09608	7.01544	7.19173	6.93813	7.0177	6.94436	6.94572	7.27319	7.14408	7.33852	FALSE	FALSE
Pdgfrb	8.59046	8.50293	8.54867	8.61749	8.59427	8.57016	8.47615	8.45611	8.52064	0	0	0	FALSE	FALSE
Srgap3	0	0	0	0	0	0	0	0	0	6.27423	6.26989	6.26181	FALSE	FALSE
Nop2	6.44081	0	0	7.13532	7.15924	6.99637	6.34484	6.50032	7.22425	0	0	0	FALSE	FALSE
Lamb1	9.01102	9.36832	9.23505	8.70156	8.89393	8.8951	9.17348	9.24057	9.01945	9.45917	9.44866	9.37552	TRUE	FALSE
Atl2	0	0	0	0	6.02371	6.19518	0	0	6.16973	0	0	0	FALSE	FALSE
Thsd7a	6.55251	6.70063	6.823	0	0	0	7.3379	7.03451	7.10592	8.14925	8.21392	8.11297	FALSE	FALSE
Igf1r	7.24679	7.25127	7.31865	7.21741	7.15103	7.23769	7.48366	7.41258	7.36339	7.66354	7.73214	7.75762	TRUE	FALSE
Plekhn1	0	0	0	0	0	0	0	0	0	6.26637	6.17823	6.22647	FALSE	FALSE
Syne2	6.69121	7.05503	0	0	0	0	6.83496	0	0	6.45856	0	0	FALSE	FALSE
Ehbp1l1	0	0	0	0	0	0	0	0	0	6.31771	6.25904	0	FALSE	FALSE
Pds5a	0	0	0	0	0	0	0	0	0	0	0	0	FALSE	FALSE
Peli2	0	0	0	6.32081	6.44951	6.30848	6.39529	6.27882	6.32245	0	0	0	FALSE	FALSE
Akap9	0	0	0	0	0	0	0	0	0	0	0	0	FALSE	FALSE
Raph1	0	0	6.1707	0	0	6.19984	0	6.53818	5.95029	6.83645	7.03583	7.23027	FALSE	FALSE
Pdpk1	0	0	0	0	0	5.76731	0	0	0	0	0	0	FALSE	FALSE
Setd3	0	0	0	0	0	0	0	0	0	0	0	0	FALSE	FALSE
Cyb5r3	0	0	0	0	0	6.29618	0	6.33544	6.29548	0	6.30055	0	FALSE	FALSE
Atp11c	6.83526	6.79573	6.68636	6.65538	6.71725	6.67672	6.82874	6.84779	6.77502	7.18927	7.10034	7.20615	TRUE	FALSE
Ubr3	0	0	0	0	0	0	0	0	0	0	0	0	FALSE	FALSE
Pde4d	0	7.24583	0	6.84551	6.94898	6.92513	0	7.15177	6.88642	7.3282	7.10486	7.22619	FALSE	FALSE
Arl8a	0	6.15667	6.21405	0	0	6.37865	6.38536	6.40572	0	6.29706	5.99742	6.14647	FALSE	FALSE
Mpzl2	6.43629	6.49016	6.43886	0	0	0	6.68862	6.61373	6.463	7.50327	7.63012	7.53084	FALSE	FALSE
Lancl2	6.52432	6.50169	6.52182	6.29907	6.48457	6.44144	6.43257	6.38272	6.45749	6.35484	6.23817	6.41211	FALSE	FALSE
Ergic3	0	0	0	0	0	0	5.56614	5.83418	5.65439	0	0	0	FALSE	FALSE
Ide	0	0	0	0	0	0	0	0	0	0	0	0	FALSE	FALSE
Epb41	6.33586	0	6.33427	0	0	6.14057	0	6.34671	6.40647	0	0	0	FALSE	FALSE
Myd88	0	0	0	5.69255	5.86531	0	5.58533	0	0	0	0	5.52723	FALSE	FALSE
Mtmr1	0	0	0	0	0	0	0	0	0	0	0	6.12866	FALSE	FALSE
Bace1	0	0	6.45332	6.40766	0	6.43239	0	0	0	0	0	0	FALSE	FALSE
Fxyd5	6.78952	0	0	6.54699	6.42264	6.6188	6.59987	0	6.46298	6.45972	6.37956	6.60004	FALSE	FALSE
Ggt1	6.47893	6.4325	6.53949	0	0	0	6.39049	0	0	0	0	0	FALSE	FALSE
Banp	0	0	0	0	0	0	0	0	0	0	0	0	FALSE	FALSE
Rpa2	0	0	0	0	0	0	0	0	0	0	0	0	FALSE	FALSE
Ywhaq	7.47875	7.42244	7.42038	7.26515	7.15549	7.47411	7.42938	7.46359	7.42085	7.68135	7.72652	7.77398	TRUE	FALSE
Eps15	0	0	0	0	0	0	0	0	0	0	0	0	FALSE	FALSE
Adgrl3	0	0	0	0	0	0	0	0	0	6.56771	6.59953	6.5732	FALSE	FALSE
Fkbp1a	6.91733	6.92015	7.02612	6.87081	6.83843	6.88259	7.02346	7.03866	6.96745	6.89993	6.85271	6.8331	FALSE	FALSE
Cc2d1b	7.36818	7.10192	7.42104	7.17557	7.14513	7.0944	7.23603	7.21338	7.10037	0	0	6.25833	FALSE	FALSE
Yipf3	5.71711	5.82611	0	0	0	0	5.77484	5.93814	6.00346	5.93583	6.04953	5.9033	FALSE	FALSE
Gm10260	8.19626	8.13462	8.12694	8.32613	8.24284	8.29942	8.25854	8.21165	8.3924	8.00805	7.98529	8.00307	FALSE	FALSE
Adam12	0	0	0	0	0	0	0	0	0	0	6.20986	0	FALSE	FALSE
Mri1	0	0	0	0	0	0	0	0	0	0	0	0	FALSE	FALSE
Efemp1	0	0	0	0	0	0	0	0	0	0	0	0	FALSE	FALSE
Rps12.ps3	7.12574	7.04332	6.99564	7.0821	7.08293	7.1602	7.22417	7.09701	7.14712	6.94953	6.6921	7.00286	FALSE	FALSE
Hnrnpr	0	0	0	6.61894	6.47126	0	0	0	6.63041	0	0	0	FALSE	FALSE
Ankrd50	0	5.93153	5.77927	0	0	0	6.08785	6.01586	6.04638	7.23517	7.3836	7.54625	FALSE	FALSE
Slc45a4	0	0	0	6.16673	0	0	6.25696	0	0	0	0	0	FALSE	FALSE
Pcdh1	0	6.22562	6.2601	0	0	0	6.38184	6.50076	6.45033	7.2223	7.16373	7.23548	FALSE	FALSE
Slc22a23	0	0	0	0	0	0	0	0	0	7.12428	6.86704	6.94796	FALSE	FALSE
Arhgef10	0	0	0	0	0	0	0	0	0	0	0	6.21243	FALSE	FALSE
Tspan15	7.19022	7.25127	7.30292	7.03854	7.01115	7.01397	7.22084	7.16471	7.16331	7.4609	7.56228	7.58881	TRUE	FALSE
Eif4g2	0	0	0	5.98835	6.06081	0	0	0	0	0	0	0	FALSE	FALSE
Col4a5	0	0	0	0	0	0	0	0	0	0	0	0	FALSE	FALSE
Gypc	7.0054	7.15706	7.07467	7.11598	7.16095	7.14814	7.12277	7.08739	7.17783	0	0	0	FALSE	FALSE
Crk	0	0	0	0	0	0	0	5.44832	0	5.87869	5.76291	5.79426	FALSE	FALSE
Ttc37	0	0	0	0	0	0	0	0	0	0	0	0	FALSE	FALSE
Xylt1	6.9158	6.44433	6.67901	6.8121	6.27193	0	6.56221	0	6.63561	0	0	0	FALSE	FALSE
Pik3c2a	0	0	0	0	0	0	0	0	0	6.61567	6.70544	7.23639	FALSE	FALSE
Map4k4	0	0	0	0	0	0	0	0	0	0	0	0	FALSE	FALSE
Farp1	7.6384	7.78933	7.9558	0	0	0	8.20884	8.16917	8.02288	8.825	8.85635	8.86916	FALSE	FALSE
Fryl	0	0	0	0	0	6.14501	0	0	0	0	0	0	FALSE	FALSE
Ltbp3	0	0	0	0	0	0	0	0	0	6.69536	6.90024	7.03977	FALSE	FALSE
Iqgap3	7.61325	7.52651	7.57212	7.66439	7.63375	7.61232	7.65948	7.66281	7.50857	7.57873	7.65036	7.70448	FALSE	FALSE
Myo10	7.67761	7.61645	7.63174	7.7088	7.73766	7.69672	7.66734	7.71878	7.33812	7.4951	7.61463	7.70097	FALSE	FALSE
Slc4a7	7.73395	7.64088	7.78239	7.22958	7.69343	7.32203	7.76169	7.76508	7.33885	7.89505	8.00587	8.03543	TRUE	FALSE
Agap3	6.06062	6.10154	6.15987	0	0	0	0	0	0	0	0	6.0958	FALSE	FALSE
Trappc10	0	0	0	0	0	0	0	0	0	0	0	0	FALSE	FALSE
Abl2	0	0	0	0	0	0	0	0	0	6.09409	5.88615	6.24586	FALSE	FALSE
Met	6.10257	6.14098	6.13392	0	0	0	6.31986	6.24692	6.15455	7.55701	7.61714	7.48451	FALSE	FALSE
Arhgef12	6.34278	6.38274	0	6.49962	6.34627	6.28262	6.48061	6.48701	6.3549	0	0	0	FALSE	FALSE
Stxbp2	0	0	0	0	0	0	0	0	0	0	6.58458	6.65423	FALSE	FALSE
Kctd10	0	0	0	5.81628	0	5.76497	0	0	0	0	0	0	FALSE	FALSE
Add1	0	0	5.91789	0	0	5.87795	0	5.63069	0	0	0	5.88188	FALSE	FALSE
Dmxl1	0	0	0	0	0	0	0	0	0	0	0	0	FALSE	FALSE
Strn	0	0	0	0	0	0	0	0	0	0	0	0	FALSE	FALSE
Clec10a	7.90841	7.8904	7.9664	8.05127	8.08547	7.97892	8.00711	7.85954	8.04731	0	7.28693	0	FALSE	FALSE
Copa	7.63934	7.45568	7.35889	7.70275	7.59001	7.76752	7.67559	7.79174	7.90623	6.69984	7.05189	7.0599	FALSE	TRUE
Glg1	7.25753	7.23613	7.21131	7.2748	7.04591	7.11428	7.20693	7.40144	7.42758	7.67165	7.71506	7.58841	TRUE	FALSE
Ddx46	0	0	0	0	0	0	0	0	0	0	0	0	FALSE	FALSE
Stag1	0	0	0	0	0	0	0	0	0	0	0	0	FALSE	FALSE
Ciao2b	0	0	0	0	0	6.32272	0	0	0	0	0	0	FALSE	FALSE
Pip4p1	0	6.7412	0	0	0	0	6.79167	0	0	7.1499	7.23119	7.07799	FALSE	FALSE
Pip5k1c	6.46601	6.17275	0	6.35715	6.44579	0	0	6.23616	0	0	0	0	FALSE	FALSE
Src	7.84668	7.98685	7.90053	7.66329	7.72249	7.62653	7.91164	7.91596	7.82277	8.40281	8.41662	8.45932	TRUE	FALSE
Hectd1	0	0	0	0	0	0	0	0	0	0	0	0	FALSE	FALSE
Diaph3	6.20558	0	0	5.84234	5.77431	6.11511	5.81217	0	5.74774	0	0	0	FALSE	FALSE
Slc12a4	6.70949	0	6.2975	6.38794	6.46006	6.64999	6.55346	6.77539	6.50848	6.84246	6.69541	6.77184	FALSE	FALSE
Anxa6	0	0	0	0	0	6.37094	0	0	6.36466	0	0	0	FALSE	FALSE
Eml4	0	0	0	0	0	0	0	0	0	0	0	0	FALSE	FALSE
Sympk	0	0	0	0	0	0	0	0	0	0	0	0	FALSE	FALSE
Traf7	6.35098	6.36745	6.4004	0	6.14326	6.30756	6.47084	6.3542	6.31146	6.35932	6.43761	6.42697	FALSE	FALSE
Tra2b	6.8134	6.49138	6.63193	7.20445	7.0228	7.02032	6.61156	6.75479	7.31925	6.45729	6.65388	6.61251	FALSE	TRUE
St13	7.79123	7.74775	7.88519	7.84752	7.75018	7.75637	7.87734	7.82543	7.80479	6.9541	7.06922	7.14968	FALSE	TRUE
Sf3a2	0	0	0	0	0	0	0	0	6.21601	0	0	0	FALSE	FALSE
U2af1	6.59906	0	6.43188	7.3955	6.98128	6.95212	6.66658	6.56313	6.99834	0	0	0	FALSE	FALSE
Fam168b	0	0	0	0	0	0	0	0	6.02082	0	0	0	FALSE	FALSE
Icam2	0	0	0	6.27228	6.24457	0	6.3723	6.10432	6.25568	0	0	0	FALSE	FALSE
Ppp2r1b	0	0	0	0	0	6.05568	0	0	5.8075	0	0	0	FALSE	FALSE
Prrc2a	0	0	0	0	0	0	0	0	0	0	0	0	FALSE	FALSE
Prps1l3	6.97918	0	6.58934	6.42856	6.613	6.8837	6.95293	6.86316	6.75534	0	6.00026	0	FALSE	FALSE
Ctdspl	6.76219	6.96225	6.92905	6.89496	6.89826	6.54716	6.68635	6.89807	6.80001	0	6.57777	6.45749	FALSE	FALSE
Fus	0	0	0	6.57582	6.47777	6.52177	0	0	6.38274	0	6.29391	0	FALSE	FALSE
Gps1	0	0	5.66924	0	5.78745	6.21136	0	0	0	5.61394	0	5.70904	FALSE	FALSE
Spr	0	0	0	0	0	0	0	6.04587	0	0	6.37831	0	FALSE	FALSE
Ccnb1	6.30068	6.44001	6.31492	0	0	0	0	0	0	6.53893	6.62064	6.67939	FALSE	FALSE
Gtf2i	0	0	0	0	0	0	0	0	0	0	0	0	FALSE	FALSE
Guk1	0	0	0	0	0	0	0	0	0	0	5.57349	0	FALSE	FALSE
Rps28	6.97909	6.75932	6.71559	7.22027	7.11214	7.23282	7.07416	7.00715	7.28103	6.69151	0	6.6868	FALSE	FALSE
Shmt1	0	6.35972	0	0	0	0	0	0	0	0	0	0	FALSE	FALSE
Klhdc4	0	0	0	0	0	5.08654	0	0	0	0	0	0	FALSE	FALSE
Ube4b	0	0	0	0	0	0	0	0	0	0	0	0	FALSE	FALSE
Pkn2	7.09597	7.11317	7.27189	7.29223	7.3356	7.31616	7.2619	7.16053	7.26221	7.17502	7.08615	7.23305	FALSE	FALSE
Zc3h18	0	0	0	6.16628	6.10336	6.09531	0	0	6.13049	0	0	0	FALSE	FALSE
Naa15	6.97582	6.94942	6.84428	6.96277	7.08411	6.91438	6.90574	6.73483	6.65966	6.52607	6.7785	6.5914	FALSE	FALSE
Armc8	0	0	0	0	0	0	0	0	0	0	0	0	FALSE	FALSE
Rpf2	6.63473	0	0	6.81357	6.74712	6.68469	0	0	6.67907	0	0	0	FALSE	FALSE
Sec23ip	6.36382	0	6.33461	6.4557	6.62686	6.57528	6.46559	6.49441	6.69478	0	0	0	FALSE	FALSE
Arhgap39	0	0	0	0	0	0	0	0	0	5.98036	5.84459	6.00303	FALSE	FALSE
Wdr70	0	0	0	0	0	0	0	0	0	0	0	0	FALSE	FALSE
X9130019O22Rik	0	0	0	0	0	0	0	0	0	0	0	0	FALSE	FALSE
Supt16	6.72779	0	6.18299	7.01178	6.5854	6.63848	6.67557	6.29148	6.69424	0	0	0	FALSE	FALSE
Itih2	5.96006	5.84872	5.81402	0	0	0	0	0	0	0	0	0	FALSE	FALSE
Tll1	0	0	0	0	0	0	0	0	0	0	0	0	FALSE	FALSE
Mink1	7.01528	7.0743	7.08771	6.68975	6.83611	6.68999	7.25768	7.12346	7.12024	7.71739	7.70806	7.78888	TRUE	FALSE
Htt	0	0	0	0	0	0	0	0	0	0	0	0	FALSE	FALSE
Lpar5	6.05419	5.87423	5.958	0	5.56916	5.96319	5.91173	5.84625	0	0	0	0	FALSE	FALSE
Arfgef1	0	0	0	0	0	0	0	0	0	0	0	0	FALSE	FALSE
Itga7	7.75499	7.73587	7.77073	7.68718	7.69858	7.66935	7.62735	7.61515	7.65338	0	0	0	FALSE	FALSE
Ctnnd1	7.78366	7.84708	7.8859	6.41599	7.16038	7.00805	7.88661	7.93078	7.76656	8.47034	8.5061	8.5694	TRUE	FALSE
Myo5b	0	0	0	0	0	0	5.76008	0	5.74661	0	0	0	FALSE	FALSE
Ift88	0	0	0	0	0	0	0	0	0	0	5.95049	0	FALSE	FALSE
Naaa	0	0	0	0	0	0	0	0	0	0	0	0	FALSE	FALSE
Idi1	6.3052	0	0	0	0	0	0	0	0	0	0	0	FALSE	FALSE
Lrrc32	0	6.09754	6.29325	0	0	0	6.05046	0	0	0	0	0	FALSE	FALSE
Atp2b1	8.20292	8.2108	8.22814	8.14176	8.19986	8.21625	8.23139	8.24112	8.2093	8.18316	8.23485	8.30227	FALSE	FALSE
Jak2	0	0	0	0	0	0	0	0	0	6.21654	6.10164	6.05805	FALSE	FALSE
Sf3b1	7.20238	7.03479	7.01795	7.11524	6.83334	6.87094	7.0561	6.98971	7.16841	6.89379	6.57339	6.63959	FALSE	FALSE
Lamc2	0	0	0	0	0	0	0	0	0	5.83579	0	5.85271	FALSE	FALSE
Pdgfa	6.61248	6.59853	6.67126	0	0	6.54549	6.51959	0	6.5432	0	0	0	FALSE	FALSE
Gprc5a	8.20172	8.27326	8.27646	7.91844	7.86939	7.88032	8.53338	8.52528	8.54113	9.10741	9.09405	9.11584	TRUE	FALSE
Efemp2	6.40938	6.66277	6.28411	5.09272	6.36263	6.28255	6.61887	6.08264	6.62188	6.68152	6.45788	6.30891	FALSE	FALSE
Notch2	7.37805	7.42269	7.57764	6.26846	6.53431	6.57319	7.44453	7.49011	7.47998	8.2216	8.33076	8.24603	TRUE	FALSE
Cyth3	6.50077	6.30769	6.46345	6.50413	6.39326	6.34735	6.46177	6.48337	6.36025	0	6.59674	6.59461	FALSE	FALSE
Mpp7	0	0	0	0	0	0	0	0	0	6.85275	6.89683	6.96814	FALSE	FALSE
Hnrnpl	7.56935	7.56083	7.64137	7.89643	7.97545	7.96178	7.64102	7.78258	7.87077	6.94868	6.71451	6.80031	FALSE	TRUE
Frmd4a	0	0	0	0	0	0	0	0	0	6.3009	0	6.48551	FALSE	FALSE
Stx5a	0	0	0	0	0	0	0	5.83106	0	0	0	0	FALSE	FALSE
Cpsf6	5.89786	0	5.54108	6.11193	6.06266	0	5.78964	0	5.98339	0	5.68115	0	FALSE	FALSE
Arhgef2	5.95069	0	6.01309	6.69666	6.68989	6.79697	6.62203	6.69179	6.51749	6.35902	6.76723	6.74839	FALSE	FALSE
Esd	0	6.6241	6.68885	6.64284	0	6.36316	7.04743	7.14258	6.91287	7.82414	7.64224	7.90254	FALSE	FALSE
Plch1	0	0	0	0	0	0	0	0	0	6.45617	0	6.5539	FALSE	FALSE
Nsun2	0	0	0	6.56753	6.32805	5.97502	0	6.41544	6.31307	0	0	6.00582	FALSE	FALSE
Atp2c1	6.24908	0	6.16758	0	0	6.14198	0	6.3311	6.23104	6.4131	6.37447	6.3714	FALSE	FALSE
Grn	0	0	0	0	0	0	0	0	0	0	0	0	FALSE	FALSE
Ddx27	0	0	0	6.0807	5.88194	5.83972	0	5.71499	5.75267	0	0	0	FALSE	FALSE
Pfdn5	0	0	0	5.85973	5.74022	0	0	0	5.65974	0	5.65045	0	FALSE	FALSE
Rbp4	0	0	0	0	0	0	0	0	0	0	0	0	FALSE	FALSE
Haus2	0	0	0	5.82291	0	0	0	0	0	0	0	0	FALSE	FALSE
Srsf1	6.63215	5.90707	6.07646	7.26193	7.55873	7.54025	6.737	6.94511	7.76209	6.20758	6.32699	6.27573	FALSE	TRUE
Tbc1d17	0	0	0	0	0	5.92611	0	0	0	0	0	0	FALSE	FALSE
Trp53	0	0	0	0	0	0	0	0	0	0	0	0	FALSE	FALSE
Noc2l	0	0	0	0	5.44317	5.63063	0	0	5.60881	0	0	0	FALSE	FALSE
Crlf3	0	0	0	0	0	0	0	0	0	0	0	0	FALSE	FALSE
Prim1	0	0	0	0	0	0	5.78675	0	0	0	0	0	FALSE	FALSE
Fgfr1	6.12905	0	6.1231	6.18007	6.09451	6.17053	6.17058	5.96577	6.09342	0	0	0	FALSE	FALSE
Trim26	0	0	0	6.2307	5.98992	5.92379	0	0	0	0	0	0	FALSE	FALSE
Epn2	6.61164	6.59517	6.58923	6.65915	6.67825	6.32732	6.60914	6.56574	6.57199	0	0	0	FALSE	FALSE
Dnmt1	5.65772	6.14873	6.07463	6.53933	6.78494	5.99924	0	6.26141	5.71075	0	0	0	FALSE	FALSE
Trappc13	0	0	0	6.13462	0	0	0	6.01136	6.1122	0	0	0	FALSE	FALSE
Pitpna	0	6.08877	0	0	0	0	0	0	0	0	0	0	FALSE	FALSE
Col6a3	7.35666	7.2392	7.28158	7.45452	7.43995	7.46605	7.3294	7.33836	7.2903	0	0	0	FALSE	FALSE
Irgm1	6.44821	6.36923	6.50953	6.38696	6.43813	6.262	0	0	6.4221	6.44045	6.64278	6.60581	FALSE	FALSE
Myh14	0	0	0	6.58423	6.90604	6.98091	0	7.11317	7.16098	7.47988	0	7.0329	FALSE	FALSE
Atp6v0a1	7.05446	7.03302	7.04238	7.05392	7.16557	7.12015	6.97558	7.17667	7.18336	0	0	0	FALSE	FALSE
Zfp977	0	0	0	0	0	0	0	0	0	5.70181	0	0	FALSE	FALSE
Map1lc3b	6.63951	0	6.71098	6.54723	6.62496	6.67856	6.70066	6.61908	6.78293	6.57242	0	6.52948	FALSE	FALSE
Sema3b	6.97307	6.71259	6.73005	8.19301	7.78071	7.48973	7.65986	7.05169	7.60297	0	0	0	FALSE	FALSE
Hk2	0	0	0	0	0	0	0	0	0	0	0	5.77809	FALSE	FALSE
Capn2	6.74929	6.45565	6.58997	0	0	6.61182	6.62526	6.53916	0	6.78388	6.77021	7.30272	FALSE	FALSE
Angpt1	9.25066	8.98419	9.01519	9.57792	9.3733	9.30003	9.16888	9.08583	9.1714	0	0	0	FALSE	FALSE
Bin1	0	6.71873	6.51832	6.24871	6.31345	6.33482	6.41936	6.31767	6.22683	0	0	0	FALSE	FALSE
NA..8	0	0	0	0	0	0	0	0	0	6.11754	6.30673	6.16131	FALSE	FALSE
Dpysl2	7.66292	7.45945	7.6307	7.64856	7.75294	7.75746	7.66066	7.60801	7.66765	6.99824	6.72347	6.94268	FALSE	TRUE
Gtpbp1	6.53679	6.52569	6.25431	6.24467	6.29003	6.36169	6.28244	6.08293	6.2078	6.22768	5.94791	0	FALSE	FALSE
Stxbp1	6.54729	6.76399	6.60975	6.51124	6.62944	6.63175	6.74109	6.72201	6.46288	6.72478	6.59232	6.89025	FALSE	FALSE
Raet1b	6.12159	6.26738	6.28099	0	0	0	6.26262	6.17345	6.17155	6.57772	6.69752	6.6364	FALSE	FALSE
Raet1c	0	0	0	0	0	0	0	0	0	6.86595	6.86943	6.87629	FALSE	FALSE
Ephb6	0	0	0	0	0	0	0	0	0	6.50791	6.53726	6.53918	FALSE	FALSE
NA..9	0	0	0	0	0	0	0	0	0	0	0	0	FALSE	FALSE
Capn5	8.60698	8.65685	8.72288	8.35424	8.39356	8.33189	8.45463	8.42757	8.51905	8.59606	8.61162	8.53859	FALSE	FALSE
Prdx6	6.98017	7.225	7.05774	6.80024	6.73949	6.83642	7.05285	7.06659	6.93046	7.09719	7.29811	7.36331	TRUE	FALSE
Matn2	9.58623	9.50408	9.52869	9.58934	9.53519	9.50429	9.41487	9.43846	9.4043	7.83009	7.99719	7.8742	FALSE	TRUE
NA..10	0	0	0	7.12208	7.03838	7.16253	0	0	6.96857	0	0	0	FALSE	FALSE
NA..11	0	0	0	0	0	0	0	0	0	0	0	0	FALSE	FALSE
Ebf2	7.4132	7.39978	7.48246	7.30066	7.30036	7.37379	7.55652	7.51008	7.5905	7.75292	7.76764	7.73129	TRUE	FALSE
Serpinb6b	0	0	0	0	0	0	0	0	0	0	5.82465	5.90854	FALSE	FALSE
Prdx4	7.67873	7.63351	7.64259	7.59794	7.61918	7.70915	7.63917	7.63958	7.65854	7.51304	7.48052	7.66396	FALSE	FALSE
Aip	6.51549	6.68434	6.52358	6.7151	6.7196	6.67731	6.60874	6.63733	6.51545	0	0	6.41012	FALSE	FALSE
Flot1	7.46904	7.74335	7.70996	7.44454	7.51231	7.46485	7.55212	7.49307	7.55457	7.94024	7.742	7.81133	FALSE	FALSE
Numbl	0	0	0	0	0	0	0	0	0	0	6.0051	0	FALSE	FALSE
Atox1	0	0	0	0	0	0	6.2178	0	0	0	6.13296	6.12888	FALSE	FALSE
Lfng	0	0	0	0	0	0	0	0	0	0	0	0	FALSE	FALSE
NA..12	6.85976	6.74058	6.7675	6.92071	6.69414	6.73708	6.72268	6.77009	6.87845	0	0	0	FALSE	FALSE
Napsa	6.55979	6.47926	6.72461	6.65768	6.7294	6.81145	6.10998	6.78071	6.77717	0	0	0	FALSE	FALSE
Snap23	7.86016	7.89785	7.8617	7.74173	7.70439	7.7938	7.96312	7.97409	7.95407	8.20917	8.2394	8.25069	TRUE	FALSE
Psmb1	6.43427	6.29285	6.40666	6.12853	6.08515	6.37053	0	6.33514	6.17612	0	0	0	FALSE	FALSE
NA..13	6.90228	6.86667	6.91634	6.89052	6.90934	7.00173	6.74747	6.78177	6.9043	6.4577	0	6.37943	FALSE	FALSE
Man2b1	0	0	0	0	0	0	0	0	0	0	0	0	FALSE	FALSE
Rpl21	8.12441	7.96373	7.95682	8.14373	8.07511	7.97296	7.96185	7.93173	8.19626	7.87533	7.93092	7.9711	FALSE	FALSE
Scarb2	0	0	0	0	0	0	6.47406	6.54946	0	6.74349	6.77509	0	FALSE	FALSE
Grcc10	6.74656	6.71275	6.80634	6.66966	6.7426	6.73369	6.8004	6.74405	6.89116	6.88631	6.96864	6.92623	FALSE	FALSE
Emg1	0	0	0	5.66163	5.73545	0	0	0	5.76284	0	0	0	FALSE	FALSE
Polr1a	0	0	0	0	6.10404	0	0	0	0	0	0	0	FALSE	FALSE
Cx3cl1	0	0	5.99954	0	0	0	0	0	0	0	0	0	FALSE	FALSE
Cpsf2	0	0	0	0	0	0	0	0	0	0	0	0	FALSE	FALSE
Kcnh2	0	0	6.18662	0	0	0	6.05729	0	0	0	0	0	FALSE	FALSE
NA..14	0	0	0	0	0	0	0	0	6.48077	0	0	0	FALSE	FALSE
Dhx15	6.25638	6.25825	0	6.83138	7.00668	6.88359	6.50669	6.64349	6.85585	6.61167	6.16923	6.56245	FALSE	FALSE
Purb	8.34825	8.37094	8.31626	8.48714	8.52095	8.44415	8.41369	8.41442	8.40598	6.61927	6.78752	6.72006	FALSE	TRUE
Hs3st1	0	0	0	0	0	0	0	0	0	0	0	0	FALSE	FALSE
Slc6a6	7.64462	7.67518	7.72706	7.5912	7.64477	7.73474	7.55825	7.58213	7.73013	7.71436	7.78921	7.79596	FALSE	FALSE
Srsf5	0	0	0	6.29438	6.42249	0	0	0	6.44849	0	0	0	FALSE	FALSE
Kpna3	0	0	0	0	0	0	0	0	0	0	0	0	FALSE	FALSE
Kpna6	6.25515	6.32125	6.34698	5.68699	5.87557	6.18667	6.32286	6.33397	6.30419	6.15143	6.20442	6.17855	FALSE	FALSE
NA..15	8.60002	8.61563	8.64166	8.77996	8.756	8.69258	8.65991	8.6062	8.71677	6.94757	6.97084	6.89696	FALSE	TRUE
NA..16	6.50516	6.50634	6.62309	6.53345	0	0	6.46084	0	6.47526	0	0	6.01204	FALSE	FALSE
Abcc1	8.13437	8.11893	8.19008	8.30438	8.31708	8.32672	8.21632	8.22209	8.29248	7.75793	7.84647	7.87439	FALSE	TRUE
Exoc4	0	0	0	0	0	0	0	0	0	0	0	0	FALSE	FALSE
Hax1	6.47547	6.22539	6.35953	6.60663	6.54728	6.63371	6.47802	6.46904	6.59388	0	0	0	FALSE	FALSE
Pld3	6.42215	6.23965	6.28355	6.35833	0	6.29464	6.24837	6.16423	0	0	0	0	FALSE	FALSE
Edil3	8.57179	8.74552	8.8133	0	0	0	7.5916	7.78163	7.73962	8.52978	8.57687	8.59225	FALSE	FALSE
Cd151	0	6.54152	6.51945	0	0	0	0	0	0	6.802	0	6.87967	FALSE	FALSE
Psmd14	7.31624	7.10078	7.1173	7.42233	7.52929	7.59914	7.33662	7.49755	7.59353	7.06442	6.3921	6.97736	FALSE	TRUE
Adam10	8.64186	8.74225	8.76118	8.51009	8.5487	8.63388	8.73486	8.70428	8.5731	8.81698	8.79126	8.74457	FALSE	FALSE
Npc1	5.57691	0	0	5.72351	5.60487	5.68758	0	0	0	0	0	0	FALSE	FALSE
Bmpr2	7.20561	7.32869	7.33907	7.10718	7.15406	7.09861	7.20774	7.20377	7.16797	7.33686	7.29566	7.19962	FALSE	FALSE
Hyal2	0	6.49661	6.38146	0	0	0	0	0	0	6.91764	6.56364	6.89141	FALSE	FALSE
Anxa3	7.7506	7.69233	7.75129	7.58372	7.79523	7.92197	7.91472	7.96299	8.01013	8.09089	8.13754	8.18653	FALSE	FALSE
Ap1b1	6.75868	6.64824	6.70428	6.39907	0	6.64462	6.68527	6.72708	6.31269	6.55689	0	6.1964	FALSE	FALSE
Capn6	8.94509	8.9592	9.01094	8.51386	8.53147	8.47176	8.9306	8.43634	8.90553	0	0	0	FALSE	FALSE
Neu1	0	0	0	0	0	0	0	0	0	0	0	0	FALSE	FALSE
Itgb1bp1	0	6.6427	6.46543	6.23545	6.50143	0	6.5334	6.52993	6.29916	0	6.31744	6.37038	FALSE	FALSE
Myadm	8.12499	8.25971	8.18904	8.14104	8.23985	8.21551	8.149	8.1865	8.29905	8.5805	8.51943	8.53295	TRUE	FALSE
Nudc	0	6.45134	0	6.53222	6.70336	6.67435	6.60603	0	0	0	0	0	FALSE	FALSE
Pnn	0	0	0	0	0	6.43756	0	0	0	0	0	0	FALSE	FALSE
Dnajb3	0	0	0	6.19626	0	0	0	0	0	0	0	0	FALSE	FALSE
Hnrnph1	7.88209	7.70377	7.70155	8.01013	8.17143	8.11744	7.87026	7.98307	8.0959	7.53762	7.62444	7.50281	FALSE	TRUE
Cops5	6.01119	5.97471	5.86985	5.9213	5.9582	0	6.18898	5.95898	5.93705	0	0	0	FALSE	FALSE
Slc1a4	8.03775	7.99793	8.06904	8.01945	7.9291	8.01034	8.10493	8.0599	8.10445	8.20499	8.16667	8.17725	FALSE	FALSE
Pitpnm1	0	0	0	0	0	0	0	0	0	0	0	0	FALSE	FALSE
Sdc4	8.71347	8.5928	8.80716	8.75706	8.74024	8.68121	8.75576	8.69152	8.75015	8.29259	8.26982	8.17814	FALSE	TRUE
Zw10	0	0	0	0	0	6.26112	0	0	0	0	0	0	FALSE	FALSE
Cavin1	7.26888	7.20178	7.32991	7.43374	7.33419	7.28952	7.33367	7.30387	7.46783	7.45168	7.49126	7.56198	FALSE	FALSE
Ap3d1	0	0	0	0	6.0596	0	0	0	0	0	0	0	FALSE	FALSE
Aqp7	0	0	6.05725	0	0	0	0	0	0	0	0	0	FALSE	FALSE
Bysl	0	0	0	0	0	0	0	0	0	0	0	0	FALSE	FALSE
Csnk2a2	7.25081	7.14891	7.19698	7.14715	7.16953	7.1122	7.13043	7.07096	7.23317	6.60512	6.87198	6.96552	FALSE	FALSE
Itgb3	0	5.79106	5.71827	0	0	0	5.90102	5.62525	0	6.67885	6.92271	6.89154	FALSE	FALSE
Tnfsf12	0	0	6.26874	0	0	0	0	0	0	6.37614	6.42195	0	FALSE	FALSE
Prkag1	6.76352	6.78633	6.88059	6.92572	6.83734	7.06213	6.88179	6.64158	6.82364	0	6.49791	6.63166	FALSE	FALSE
Sema6b	0	0	0	0	0	0	0	0	0	0	0	0	FALSE	FALSE
Banf1	7.84999	7.7164	7.648	7.83067	7.67205	7.80052	7.71448	7.49907	7.61348	7.3726	7.39569	7.38394	FALSE	TRUE
Asna1	0	0	0	0	0	6.65344	0	0	6.6001	0	0	0	FALSE	FALSE
Slk	6.8528	6.69071	6.96932	6.82259	6.84448	7.22886	7.03651	6.81429	7.03072	6.96888	6.75518	7.13155	FALSE	FALSE
Impa1	6.28078	6.38539	6.40218	6.35449	6.31719	6.42526	0	6.39731	6.23845	6.2909	6.14631	6.36016	FALSE	FALSE
Copb2	6.98907	6.02829	6.55819	6.99771	6.9605	7.44163	7.03691	7.41301	7.6475	5.79173	5.56043	6.47702	FALSE	TRUE
Nck2	6.08493	0	6.06547	6.05431	0	6.09311	0	6.1321	6.01536	6.21537	6.17998	6.18099	FALSE	FALSE
Stk10	6.82755	6.80258	6.88663	6.80983	6.83305	6.84649	6.91958	6.87605	6.79158	6.99056	6.94147	6.99702	FALSE	FALSE
Eif6	6.72235	6.6231	6.65491	6.87611	6.74882	6.6333	6.86004	6.88052	6.86205	6.86604	6.83641	7.00856	FALSE	FALSE
Rpl35a	8.14398	8.0633	7.9998	8.27289	8.15854	8.10023	8.1322	8.08764	8.28019	7.84304	7.97333	7.98311	FALSE	FALSE
Atp2a2	0	0	0	0	0	6.13194	0	6.12411	6.12869	0	0	0	FALSE	FALSE
Supt5h	0	0	0	0	6.45219	0	0	0	0	0	0	0	FALSE	FALSE
Ilk	6.94972	6.96399	6.69725	7.16622	7.12607	7.22717	7.11661	7.12885	7.21149	7.06209	7.24797	7.05053	FALSE	FALSE
Psmb5	0	0	0	5.89203	5.98536	0	5.92657	0	5.81929	0	0	0	FALSE	FALSE
Eif3d	7.00561	6.99422	7.01009	7.27768	7.20025	7.21365	7.24457	7.05964	7.31808	6.30025	6.92171	6.81403	FALSE	FALSE
NA..17	0	0	0	5.67202	5.8148	5.64323	5.89335	5.58016	5.63952	0	0	5.80402	FALSE	FALSE
Ptp4a2	0	6.79985	0	6.89748	6.44977	7.07951	6.78032	6.97121	6.76421	6.69425	6.71255	6.64789	FALSE	FALSE
Tpst1	0	0	0	0	0	0	0	0	6.33385	0	0	0	FALSE	FALSE
Itgb5	8.3549	8.36964	8.40921	8.24805	8.2584	8.29475	8.26238	8.28574	8.27871	8.0106	8.00907	7.96874	FALSE	FALSE
Nmt1	0	0	0	6.60953	6.54706	6.56321	6.53111	6.42216	0	0	0	0	FALSE	FALSE
Pdlim1	0	0	0	0	0	0	0	0	0	0	0	5.64445	FALSE	FALSE
Tspan6	6.8196	6.93543	6.98664	0	0	0	6.99339	6.99631	6.96276	7.6778	7.83455	7.59717	FALSE	FALSE
Psma3	0	6.23852	0	0	0	6.3681	6.24986	6.30287	0	0	6.00907	6.30912	FALSE	FALSE
Stx7	0	6.53246	6.51208	6.59113	6.32779	0	6.67182	6.45261	6.31884	6.59218	6.52572	6.57121	FALSE	FALSE
Ugdh	6.86974	0	6.48804	6.87749	6.90964	7.14644	6.59171	7.14301	7.01009	0	0	0	FALSE	FALSE
Tnfaip1	9.05046	8.9738	9.06062	9.18056	9.12011	9.13548	9.03914	9.0216	9.09167	7.08895	7.15806	6.13418	FALSE	TRUE
Vamp4	0	0	0	0	0	0	0	0	0	0	0	6.07449	FALSE	FALSE
Ubr1	0	0	0	0	0	0	0	0	0	0	0	0	FALSE	FALSE
Snx3	0	0	0	6.49053	6.58983	0	6.57545	0	0	0	0	0	FALSE	FALSE
NA..18	0	0	0	0	0	5.88757	5.77987	0	5.89148	0	0	0	FALSE	FALSE
Fgfbp1	0	0	0	0	0	0	0	0	0	0	6.20512	0	FALSE	FALSE
Srpk1	5.81713	5.87062	5.79273	6.1907	6.15388	5.9526	5.92128	5.76765	6.11484	0	0	5.38885	FALSE	FALSE
Dtnb	0	0	6.48721	0	0	6.48262	6.43788	6.48678	0	0	6.47292	6.65557	FALSE	FALSE
NA..19	6.44276	6.47883	6.41066	0	0	0	6.71565	6.67063	6.62553	7.71448	7.86407	7.82697	FALSE	FALSE
Clec11a	7.40966	7.61511	7.39324	7.33191	7.11371	7.14258	7.23256	7.27494	7.32241	0	0	0	FALSE	FALSE
Col5a1	7.98312	7.80883	7.74728	8.17026	8.24299	7.9798	8.55204	8.49996	8.66949	9.44939	9.4086	9.17829	TRUE	FALSE
NA..20	0	0	0	6.54761	0	6.38196	6.27193	6.067	0	6.06959	6.16622	6.31521	FALSE	FALSE
Sorl1	0	0	0	0	0	0	0	0	0	0	0	0	FALSE	FALSE
Ctnnal1	0	0	0	0	0	0	0	0	0	0	5.87005	0	FALSE	FALSE
Wdr1	0	0	0	0	0	0	6.50262	0	0	6.56654	6.71927	6.84565	FALSE	FALSE
Ikbkb	0	0	0	0	0	0	0	0	0	0	0	0	FALSE	FALSE
Tulp3	6.22724	0	0	0	0	0	6.23887	0	0	0	0	0	FALSE	FALSE
Igf2bp1	0	0	0	0	0	0	0	0	0	0	0	0	FALSE	FALSE
Dync1i2	5.54981	0	6.05526	0	6.34203	6.12179	6.22943	6.20831	0	6.5671	6.20968	6.77135	FALSE	FALSE
Shoc2	6.14223	0	0	0	0	0	0	0	0	0	0	0	FALSE	FALSE
Cops3	6.4733	6.44351	6.41105	6.39898	6.31218	6.38952	6.32471	6.54836	6.50596	6.28639	6.05702	6.11324	FALSE	FALSE
Cops4	0	0	0	6.06085	0	0	0	6.51267	6.30818	0	0	0	FALSE	FALSE
NA..21	0	0	0	6.79952	7.05858	6.90372	6.69468	0	6.75373	0	0	0	FALSE	FALSE
Lrp6	0	0	0	6.39648	6.48568	6.31437	0	6.40043	6.47201	0	0	0	FALSE	FALSE
NA..22	5.60731	0	5.70269	0	0	0	5.48598	5.45334	5.70222	0	0	0	FALSE	FALSE
Gosr1	0	0	0	0	0	0	6.22217	6.09503	6.30765	0	0	0	FALSE	FALSE
NA..23	0	0	0	0	0	5.98653	0	0	0	0	0	0	FALSE	FALSE
Ugcg	6.49806	0	6.65188	6.60702	6.70331	6.6127	6.51246	6.54365	6.53194	0	0	0	FALSE	FALSE
Stk16	0	6.23927	6.31154	0	6.0505	0	6.45347	6.39552	6.26703	6.42071	6.70289	6.88285	FALSE	FALSE
Tom1	8.156	8.1422	8.20512	8.24576	8.2407	8.20892	8.16501	8.14464	8.19449	6.70358	6.52534	6.64933	FALSE	TRUE
F11r	6.66922	6.79227	6.74874	6.59555	6.62135	6.62186	6.66398	6.65388	6.64523	6.72611	6.62402	6.6274	FALSE	FALSE
Stam2	6.85727	6.83643	6.9668	6.79204	6.61808	6.68788	6.88932	6.78189	6.73656	6.76359	6.73628	6.71492	FALSE	FALSE
NA..24	7.62713	7.65224	7.62229	7.55084	7.55155	7.5651	7.57152	7.53084	7.54987	7.2244	7.24467	7.22645	FALSE	TRUE
Idh1	0	0	6.22914	0	6.20919	6.06089	6.11681	6.14158	5.99304	0	6.13062	0	FALSE	FALSE
Hdac3	0	0	0	0	0	0	0	0	0	0	0	0	FALSE	FALSE
Lin7c	7.95969	7.82821	7.8964	7.95063	7.97536	7.87677	7.89453	7.96531	7.85667	7.65729	7.82395	7.8665	FALSE	FALSE
Tcn2	0	0	0	0	0	0	0	0	0	0	0	0	FALSE	FALSE
Stx8	0	0	0	0	0	0	0	0	0	6.7378	0	6.04305	FALSE	FALSE
Cpd	6.39403	0	6.42464	6.30591	6.36073	6.33574	6.45245	0	6.51132	0	0	0	FALSE	FALSE
Tpp1	0	0	0	0	0	0	0	0	0	0	0	0	FALSE	FALSE
Mkln1	0	0	0	0	0	0	0	0	0	0	0	0	FALSE	FALSE
Itm2b	7.413	7.40646	7.66188	7.48987	7.32465	7.49129	7.4596	7.47007	7.5582	7.53226	7.55068	7.4604	FALSE	FALSE
Cope	6.81178	6.46361	6.27527	7.01013	7.11488	7.11113	7.08916	6.99865	7.32	0	6.19571	0	FALSE	FALSE
Rbm3	6.6861	6.59001	6.60384	6.67044	6.65552	6.84202	6.68245	6.76899	6.71781	0	6.1819	6.31469	FALSE	FALSE
Dhfr	0	0	0	6.75572	6.79075	0	0	0	0	0	0	6.43724	FALSE	FALSE
Hprt1	6.30479	6.46054	0	0	0	0	6.33864	0	6.40274	0	6.17514	0	FALSE	FALSE
NA..25	0	0	0	0	0	0	0	0	0	5.90644	5.70219	5.78314	FALSE	FALSE
C3	0	0	0	0	0	0	0	0	0	0	0	0	FALSE	FALSE
B2m	7.82941	7.75619	7.88566	7.71788	7.78844	7.84549	7.75724	7.71995	7.70022	6.83945	6.73613	6.72852	FALSE	TRUE
H2.D1	0	0	0	0	0	0	0	5.83522	0	6.64857	6.57069	6.57256	FALSE	FALSE
Col4a1	8.64446	8.68608	8.67252	8.43226	8.25938	8.22984	8.51997	8.43962	8.38128	8.57235	8.76853	8.4179	FALSE	FALSE
Lamc1	0	0	0	0	0	0	0	0	0	8.21144	8.26145	8.2273	FALSE	FALSE
Iap	7.90135	0	7.93644	0	0	6.047	0	0	0	0	0	0	FALSE	FALSE
NA..26	0	0	0	0	0	0	0	0	0	0	0	0	FALSE	FALSE
Fabp4	7.99578	7.94098	8.01949	7.87217	7.92675	7.96911	7.94139	7.93239	7.72126	0	0	0	FALSE	FALSE
Tk1	6.11046	0	0	0	6.09851	0	6.04591	6.11571	0	0	0	0	FALSE	FALSE
Tgfb1	6.76362	6.98272	6.91446	7.22407	6.53569	7.03814	6.89581	7.10278	6.92907	0	5.95199	6.18839	FALSE	FALSE
NA..27	8.25749	8.223	8.28858	8.28012	8.31061	8.33216	8.18219	8.2409	8.26581	0	6.23634	6.23348	FALSE	FALSE
Prnp	6.20755	6.34225	6.35003	0	0	0	6.3512	6.26285	6.33359	7.01607	6.95965	6.93178	FALSE	FALSE
Aldoa	7.60723	7.66751	7.61947	7.48091	7.56736	7.61084	7.58011	7.56337	7.51524	7.73296	7.73564	7.84759	FALSE	FALSE
NA..28	0	0	0	0	0	0	0	0	0	0	5.94882	0	FALSE	FALSE
Tuba1b	8.86851	8.7607	8.81724	8.85381	8.92029	8.9742	8.85428	8.87255	8.84466	8.78227	8.75018	8.82406	FALSE	FALSE
Ly6a	7.82123	7.84767	7.86772	0	0	0	7.92852	7.89432	7.88568	8.49761	8.51908	8.52711	FALSE	FALSE
Ldha	8.13678	8.15229	8.18873	8.00134	7.97211	8.07933	8.25232	8.17473	8.1036	7.98108	8.10223	8.14195	FALSE	FALSE
Gpi	6.05786	0	0	0	0	6.05473	0	0	0	0	0	6.25135	FALSE	FALSE
Abcb1b	7.93596	7.96597	7.99281	8.03902	8.10195	8.09286	7.98421	7.99381	8.0202	7.44354	7.47865	7.61993	FALSE	TRUE
Plau	0	0	0	0	0	0	0	0	0	7.75015	7.87186	7.85563	FALSE	FALSE
Csf1	0	0	0	5.65775	0	5.85862	0	0	5.86422	0	0	0	FALSE	FALSE
Anxa2	9.02375	8.92384	8.99604	9.03965	9.1803	9.22693	9.1522	9.18707	9.25198	9.09847	9.18261	9.20874	FALSE	FALSE
Rrm1	6.57291	6.60726	6.59701	6.19802	6.30294	5.93432	6.57106	6.43291	6.27379	6.29172	6.51046	6.4891	FALSE	FALSE
Hsp90aa1	8.29859	8.24462	8.28686	8.21461	8.18318	8.32089	8.31557	8.29183	8.3282	8.15381	8.11471	8.18896	FALSE	FALSE
Aprt	6.64395	6.50077	6.52401	6.41404	6.4903	6.56588	6.65686	6.64692	6.66868	7.04607	7.09826	7.09774	TRUE	FALSE
Hsp90b1	6.98977	6.51512	5.85172	6.70396	6.06378	6.61417	7.17777	6.92462	6.95441	6.86697	6.77825	6.4087	FALSE	FALSE
Col4a2	8.85733	8.8909	8.92753	8.72653	8.57339	8.56232	8.76675	8.70375	8.75724	8.92454	9.10602	8.75252	FALSE	FALSE
S100a10	7.74909	7.84272	7.83714	7.97453	8.14947	8.221	8.03052	8.14631	8.17944	8.14771	8.12723	8.19304	FALSE	FALSE
Sod1	0	0	0	0	0	6.09335	0	0	0	6.36356	0	6.46601	FALSE	FALSE
Mdh2	0	0	0	0	0	0	0	0	0	0	0	0	FALSE	FALSE
Gnai2	8.60794	8.61293	8.61139	8.48042	8.52633	8.471	8.60648	8.5928	8.53076	8.76073	8.74998	8.84645	FALSE	FALSE
Itgb1	8.87986	8.86671	8.89875	8.52031	8.53385	8.54728	9.00134	8.96601	8.9834	9.52538	9.51125	9.51904	TRUE	FALSE
P4hb	6.80656	6.49198	6.56769	6.2481	0	6.23188	6.55867	6.62719	0	6.8145	6.66115	6.75566	FALSE	FALSE
Ncl	7.13303	6.69565	6.52559	7.63894	7.70191	7.74129	7.17447	7.21484	7.69574	6.34565	6.58093	6.66986	FALSE	TRUE
Pgk1	7.31448	7.56937	7.62898	7.28693	7.36611	7.43865	7.60283	7.63504	7.53886	8.04258	8.03109	8.17673	TRUE	FALSE
Chmp6	7.0535	7.09663	7.13011	6.99166	7.0026	7.06307	7.06974	7.06408	7.03282	6.98018	7.03455	7.01418	FALSE	FALSE
H2afv	8.4751	8.48359	8.26581	8.34311	8.33528	8.32797	8.19723	8.42108	8.38796	8.02494	8.26062	7.85021	FALSE	FALSE
Smim1	0	0	0	0	0	0	0	0	0	6.19131	0	6.20529	FALSE	FALSE
Chtf8	6.57776	6.65634	6.6237	6.61654	6.57003	6.63453	6.58195	6.50772	0	0	0	0	FALSE	FALSE
Calm3	7.9087	7.82596	7.93265	7.67177	7.71619	7.90057	7.9075	7.92514	7.71331	7.89475	7.98522	7.98582	FALSE	FALSE
Anxa1	7.7278	7.49716	7.64631	7.77981	7.90849	8.04587	7.87632	7.9542	7.76486	7.79201	7.78564	7.84541	FALSE	FALSE
Eef1a1	8.95057	8.91631	8.93424	8.9826	9.03647	9.05177	8.98719	9.01853	8.9428	9.00522	8.96637	9.06856	FALSE	FALSE
Pol	7.18207	6.97512	7.18904	7.4421	7.27912	7.3985	7.15308	7.17508	7.27875	0	0	0	FALSE	FALSE
NA..29	9.16873	9.2229	9.24758	9.31921	9.15549	9.37793	9.20374	9.19612	9.08913	6.61446	6.2411	6.59125	FALSE	TRUE
Nid1	8.75038	9.0854	9.0197	0	0	0	8.95502	8.97943	8.86694	9.57946	9.62899	9.50719	FALSE	FALSE
Alad	6.51188	6.38734	6.57155	6.47004	6.54289	6.6874	6.38968	6.46616	6.45753	0	0	0	FALSE	FALSE
Ctsb	0	0	0	0	0	0	0	0	0	0	0	0	FALSE	FALSE
Eif4a2	0	0	0	0	0	0	0	0	0	0	0	0	FALSE	FALSE
Txn	7.5686	7.56214	7.6026	7.50916	7.58715	7.67135	7.65984	7.69091	7.55949	7.39018	7.44067	7.55325	FALSE	FALSE
Rras	8.02629	8.06904	8.15079	7.93758	7.80774	7.79701	7.99439	7.9759	7.97523	8.23835	8.26062	8.19681	TRUE	FALSE
Slc3a2	9.30799	9.27788	9.3145	9.30151	9.34098	9.34684	9.38934	9.34881	9.36821	9.10988	9.12723	9.20499	FALSE	FALSE
NA..30	6.79932	6.76822	6.73983	6.70507	6.67449	6.71485	6.73005	6.72455	6.78839	6.28879	6.29756	6.32987	FALSE	TRUE
Hist1h2bq	9.98966	9.80401	9.83179	9.78314	9.83738	9.79475	9.79516	9.84798	9.85783	9.34116	9.48885	9.36063	FALSE	TRUE
Hist1h2bc	6.07631	6.32693	5.81691	5.81285	6.16539	5.81681	5.92484	5.97892	5.87141	0	5.96807	0	FALSE	FALSE
Sub1	0	5.69973	0	5.97956	0	0	0	0	0	0	0	0	FALSE	FALSE
Col1a1	8.74083	8.55519	8.52985	8.58748	8.46178	8.49597	8.30615	8.40188	8.53813	8.14631	8.31829	8.02481	FALSE	FALSE
Lpl	8.14734	8.01778	8.06217	8.40233	8.31146	8.33339	8.20276	8.20385	8.31245	7.92201	7.83482	7.90844	FALSE	TRUE
Plat	0	0	0	0	0	0	0	0	0	6.32418	6.37348	6.43808	FALSE	FALSE
Fn1	0	0	0	5.62015	0	5.7396	0	0	0	0	0	0	FALSE	FALSE
Lamp1	6.30001	0	6.28181	0	6.12769	6.22825	6.39175	0	0	0	0	6.10061	FALSE	FALSE
Cdk1	7.69073	7.74517	7.61012	7.68749	7.75637	7.76081	7.7179	7.77115	7.71467	7.87011	7.82302	7.92881	FALSE	FALSE
Hsp90ab1	8.93315	8.90837	8.93625	8.87366	8.87143	8.89749	8.91786	8.92897	8.89922	8.64843	8.65367	8.75036	FALSE	FALSE
Krt8	5.84037	0	0	0	0	0	6.16859	0	0	7.04387	7.05088	7.21061	FALSE	FALSE
Itga5	8.29197	8.34266	8.34027	8.24219	8.29824	8.28796	8.29491	8.24194	8.33427	7.92806	7.96292	7.93502	FALSE	TRUE
Oas1g	0	0	0	5.46504	0	0	5.59295	0	0	0	0	0	FALSE	FALSE
Tcp1	8.32952	8.30263	8.28585	8.22732	8.2903	8.34612	8.25931	8.28276	8.3478	8.22693	8.20621	8.24381	FALSE	FALSE
Pfkl	7.11032	7.05216	7.04454	6.88081	6.93251	7.01102	6.95523	7.0577	6.69432	6.91356	6.97653	6.97465	FALSE	FALSE
Pdcd6	8.17126	8.11488	8.17026	8.12646	8.17339	8.27342	8.26891	8.15097	8.24527	8.27291	8.25244	8.223	FALSE	FALSE
Rpl7a	8.66034	8.52931	8.53732	8.85626	8.71343	8.59688	8.61539	8.54296	8.8677	8.23083	8.32112	8.35426	FALSE	TRUE
NA..31	6.8228	6.68196	6.89228	5.99743	6.74046	6.73195	7.00342	7.04591	7.27393	7.61276	7.74016	7.83233	TRUE	FALSE
Umps	7.15482	6.81481	7.04104	7.25821	7.34885	7.35052	7.07867	7.32147	7.21304	6.4779	6.38213	6.66615	FALSE	TRUE
Il1r1	6.84827	6.90544	6.89341	6.85994	6.97638	7.00307	6.73357	0	6.90229	0	0	0	FALSE	FALSE
Srgn	6.63017	6.96475	6.80213	6.57811	6.76883	6.73926	6.92978	6.999	6.70203	0	0	0	FALSE	FALSE
S100a6	8.04305	7.91862	8.17875	8.14082	8.06625	8.20604	8.01351	8.12241	8.19912	7.67917	7.76782	7.86652	FALSE	FALSE
Atp1b1	7.09781	7.41265	7.41175	0	0	0	7.52906	7.60492	7.64506	8.21717	8.29592	8.37249	FALSE	FALSE
Rpl27a	7.92794	7.79684	7.75712	7.94143	7.77953	7.90981	7.87916	7.86923	8.01883	7.64774	7.77767	7.79157	FALSE	FALSE
Rps16	8.82991	8.74385	8.6596	9.01199	8.8228	8.86268	8.94473	8.82816	9.00467	8.43561	8.44329	8.51057	FALSE	TRUE
Rpl7	8.62764	8.48085	8.48739	8.76887	8.58713	8.51746	8.55069	8.47202	8.73426	8.32629	8.38792	8.3575	FALSE	FALSE
Rpsa	7.79048	7.77393	7.69581	7.96104	7.98981	8.02127	7.83605	7.86317	8.02177	7.81544	7.67983	7.83131	FALSE	FALSE
Calr	5.85388	5.83768	0	0	0	5.63935	0	0	0	0	0	0	FALSE	FALSE
Srp54	0	0	0	0	0	6.28012	0	0	0	0	0	0	FALSE	FALSE
Psmd3	7.48156	7.28289	7.36547	7.56942	7.73986	7.7678	7.33179	7.53152	7.80592	7.03427	6.99504	6.94241	FALSE	TRUE
Lmnb1	6.27506	6.30112	6.23624	6.70285	7.01115	6.62538	6.36367	6.38821	6.55345	5.93337	0	0	FALSE	FALSE
Rplp0	8.36035	8.30066	8.23063	8.58196	8.52399	8.54319	8.40594	8.38735	8.60847	8.20501	8.16295	8.22131	FALSE	TRUE
Map1b	0	0	0	5.98332	0	0	0	0	0	0	0	0	FALSE	FALSE
Insr	7.55036	7.60325	7.63317	7.37473	7.61207	7.50152	7.57316	7.61956	7.56478	7.48873	7.48167	7.53833	FALSE	FALSE
Nme1	7.40054	7.39766	7.40417	7.41802	7.43218	7.7236	7.43452	7.44308	7.52477	6.83519	7.01115	7.10158	FALSE	TRUE
NA..32	0	6.43502	6.22079	0	0	0	0	0	0	0	0	6.09559	FALSE	FALSE
Lgals1	8.49878	8.44915	8.58653	8.40076	8.38453	8.59807	8.58229	8.54024	8.45576	8.64626	8.60111	8.68483	FALSE	FALSE
Prkce	6.12587	6.10147	6.10755	6.14258	6.24087	6.17823	6.16265	6.17519	6.06431	0	0	0	FALSE	FALSE
Lgals3	7.3638	7.4402	7.57743	7.45414	7.49676	7.51746	7.58795	7.50271	7.48688	7.49361	7.66007	7.68012	FALSE	FALSE
Srp14	7.0465	6.68197	6.8639	7.15198	6.81239	7.1829	6.93806	7.01055	7.09642	0	0	0	FALSE	FALSE
NA..33	7.35062	7.64267	7.40727	7.19571	7.43455	7.41524	7.56001	7.3382	7.25132	6.8426	6.6429	6.84839	FALSE	TRUE
Ass1	7.60993	7.4683	7.55589	7.57108	7.67303	7.64787	7.44012	7.62738	7.4964	0	0	0	FALSE	FALSE
NA..34	0	0	0	0	0	5.8096	0	0	5.79229	6.87758	6.09527	6.91514	FALSE	FALSE
Hspa1l	7.41335	7.58852	7.45787	7.26314	7.35675	7.3852	7.45011	7.49363	7.31973	7.72802	7.47932	7.59157	FALSE	FALSE
Gapdh	8.66374	8.62558	8.62667	8.62818	8.68798	8.73818	8.65406	8.72178	8.69166	8.90288	8.84204	8.91289	FALSE	FALSE
Tgfb3	0	0	0	0	0	0	0	0	0	0	6.1372	0	FALSE	FALSE
Eno1	8.63161	8.60389	8.68951	8.64244	8.60211	8.6654	8.68371	8.64278	8.59847	8.5358	8.54985	8.59859	FALSE	FALSE
NA..35	7.71399	7.64593	7.64272	7.69048	7.65509	7.72283	7.66785	7.68441	7.64645	7.39934	7.38283	7.41342	FALSE	FALSE
Ap2a2	8.05053	7.95517	7.96515	8.03052	8.01368	7.99805	8.01766	8.01941	8.00907	7.94199	7.88706	7.98761	FALSE	FALSE
Gba	0	0	0	0	0	0	0	0	0	0	0	0	FALSE	FALSE
Ppia	8.5442	8.60096	8.65094	8.48691	8.49987	8.51326	8.61984	8.58228	8.46926	8.61172	8.63365	8.71827	FALSE	FALSE
Tpi1	7.32574	7.37427	7.39782	7.19896	7.25351	7.32323	7.4346	7.40588	7.40461	7.49199	7.50607	7.53038	FALSE	FALSE
Slc2a1	7.99007	8.28242	8.32064	8.14019	8.10802	8.02829	8.19148	8.13497	8.17076	8.01611	8.00578	8.10616	FALSE	FALSE
Hspa1a	8.17114	8.29292	8.19176	8.0577	8.1087	8.17252	8.19548	8.21389	8.10185	8.36528	8.14261	8.29484	FALSE	FALSE
Pcna	7.17901	7.46632	7.26321	6.67466	7.26562	6.75401	0	6.57387	7.19841	7.32917	7.3846	7.01212	FALSE	FALSE
Ptpra	7.57412	7.54268	7.57518	7.45859	7.49631	7.46485	7.52656	7.57925	7.53614	7.95011	7.95153	8.00368	TRUE	FALSE
Ctsd	0	0	0	0	0	0	0	0	0	5.92771	6.21566	0	FALSE	FALSE
Cyr61	6.71924	6.64658	6.72634	0	0	0	7.49683	7.48121	7.4427	7.89948	8.00087	7.98152	FALSE	FALSE
Bsg	9.13367	9.12483	9.1813	9.09486	9.12208	9.12087	9.13985	9.10243	9.13309	8.95998	8.99129	9.02539	FALSE	FALSE
Cfl1	8.26921	8.2124	8.28274	8.24155	8.2448	8.32158	8.3115	8.32267	8.28287	8.341	8.33893	8.41152	FALSE	FALSE
NA..36	7.68894	7.74356	7.69907	7.7998	7.70988	7.89505	7.85791	7.71463	7.89053	6.39162	6.79842	6.62129	FALSE	TRUE
NA..37	7.55835	7.48568	7.54748	7.54865	7.58113	7.60747	7.56597	7.52753	7.40851	0	0	0	FALSE	FALSE
Fasn	8.44545	8.33201	8.33746	8.43238	8.43693	8.46951	8.40635	8.42695	8.35397	7.96073	7.8719	8.0192	FALSE	TRUE
Gstp1	7.01498	6.88725	6.90934	6.86606	6.91437	7.07817	7.02268	6.95536	6.97117	6.7345	6.78174	6.91665	FALSE	FALSE
Rpl13a	8.33011	8.14585	8.18044	8.45498	8.26543	8.18622	8.25096	8.11952	8.43924	7.96841	8.02865	8.09513	FALSE	FALSE
Serpinh1	6.96575	6.99373	6.78485	7.31612	6.96963	7.34745	6.91875	7.05277	7.08012	0	0	0	FALSE	FALSE
Hspa5	8.95898	9.14414	9.0574	8.8624	8.98195	8.96472	9.02999	9.09882	8.88646	9.29327	9.01662	9.19745	FALSE	FALSE
Hexb	0	0	0	0	0	0	0	0	0	0	0	0	FALSE	FALSE
NA..38	0	0	0	0	0	0	0	0	0	6.66813	0	6.75109	FALSE	FALSE
Vim	8.57957	8.81068	8.66206	8.11962	8.18828	8.20208	8.3363	8.54873	8.46258	9.16622	9.24509	9.2889	TRUE	FALSE
Gdf1	6.15734	0	0	0	0	0	0	0	0	0	0	0	FALSE	FALSE
Evi2a	0	6.50714	6.50121	6.58588	6.54879	6.44282	6.66707	6.47217	6.5388	0	0	0	FALSE	FALSE
Klra1	0	0	0	0	0	0	0	0	0	6.37938	6.39698	6.4704	FALSE	FALSE
NA..39	6.89169	0	0	7.01599	7.394	7.24564	7.17808	7.31351	7.4815	7.19393	7.53685	7.57856	FALSE	FALSE
Il5ra	0	0	0	0	0	0	6.39227	0	0	7.03655	7.23065	7.14092	FALSE	FALSE
Gna11	7.87203	7.79166	7.84981	7.65501	7.62799	7.74326	7.88518	7.86137	7.79553	8.11886	8.11886	8.11501	TRUE	FALSE
Gnaq	7.73846	7.71887	7.74843	7.56834	7.61239	7.6322	7.77612	7.73414	7.63144	7.70818	7.6538	7.77647	FALSE	FALSE
Cst3	6.53203	6.96642	6.77452	6.50707	6.39198	6.36455	6.57244	6.3965	6.54899	6.23228	6.27681	0	FALSE	FALSE
Eno3	0	0	0	0	0	0	0	0	0	0	0	0	FALSE	FALSE
Mfge8	9.78931	9.65716	9.71155	9.86288	9.90287	9.77629	9.82547	9.76934	9.70164	8.85217	8.89679	8.96129	FALSE	TRUE
Tgm2	6.83771	6.79666	6.79378	6.85203	6.81468	6.99854	6.38584	6.68566	6.65105	0	0	0	FALSE	FALSE
Serpine1	0	7.21338	7.0463	0	0	0	0	0	0	6.88484	6.78871	6.77206	FALSE	FALSE
Ap1g1	0	0	0	0	5.66572	0	0	0	5.93401	6.506	6.39609	6.26748	FALSE	FALSE
Crabp2	7.00578	7.0251	6.99295	6.92517	7.01912	6.97457	6.97797	6.88286	6.73832	0	0	0	FALSE	FALSE
Eif3a	7.403	7.32046	7.28366	7.65728	7.56431	7.5864	7.30033	7.3079	7.68842	6.94672	6.67293	7.02379	FALSE	TRUE
Gja1	7.70021	7.77814	7.71271	7.51071	7.44487	7.37001	7.87934	7.90261	7.93956	8.39589	8.43327	8.40073	TRUE	FALSE
Ggta1	0	0	0	0	0	0	0	0	0	0	0	0	FALSE	FALSE
Cat	0	0	0	0	0	0	0	0	0	0	0	0	FALSE	FALSE
Impdh2	7.03459	6.85443	6.43634	7.08764	7.23287	7.29745	7.12307	7.13796	7.18213	6.75159	6.84667	6.95948	FALSE	FALSE
Aldh1a1	0	0	0	0	0	0	0	0	6.3327	6.04096	6.46228	5.99802	FALSE	FALSE
M6pr	7.60631	7.47714	7.57375	7.59684	7.65825	7.71178	7.70497	7.78492	7.85367	7.79864	7.7417	7.81564	FALSE	FALSE
Tnfrsf1a	6.82587	6.48262	6.61393	6.60991	6.82139	6.73097	6.60088	6.63187	6.54062	6.32216	0	0	FALSE	FALSE
Mcm3	7.15543	6.87586	6.13043	7.3044	7.52768	7.48293	7.08318	7.30205	7.33724	0	0	0	FALSE	FALSE
Rps2	8.85266	8.69617	8.66576	8.98732	8.8145	8.83216	8.80255	8.73451	8.93755	8.32	8.34254	8.36596	FALSE	TRUE
Timp2	0	0	0	0	0	0	0	0	0	0	0	0	FALSE	FALSE
NA..40	0	0	0	0	0	0	0	0	0	0	0	0	FALSE	FALSE
NA..41	7.43608	7.36788	7.45515	7.39403	7.37568	7.37925	7.46699	7.41984	7.34957	7.48224	7.43225	7.51059	FALSE	FALSE
Tln1	8.10343	8.03238	8.08246	8.02461	8.09816	8.13418	8.15146	8.16376	8.01519	8.26091	8.2479	8.33131	FALSE	FALSE
Ezr	7.63193	7.57529	7.57672	7.43589	7.4206	7.46562	7.67853	7.75434	7.59471	7.87827	7.88811	8.01212	TRUE	FALSE
Msn	8.36216	8.30317	8.35317	8.27706	8.29826	8.3033	8.51504	8.50202	8.40475	8.74166	8.86089	8.82878	TRUE	FALSE
Rdx	7.05057	6.98216	7.05446	7.15116	7.08443	7.14339	7.19598	7.20515	7.11528	7.40453	7.41152	7.45454	FALSE	FALSE
Ctnna1	7.31599	7.26131	7.39829	6.95671	7.0658	0	7.18392	7.33195	7.21948	8.18096	8.09594	8.30848	FALSE	FALSE
U2af2	0	0	0	0	6.73453	6.62402	0	0	0	0	0	0	FALSE	FALSE
Glud1	0	0	0	0	0	0	0	0	0	0	0	0	FALSE	FALSE
Pik3r1	6.62129	6.35102	6.72085	6.62155	6.40418	6.53283	6.27383	6.2891	6.40822	0	0	0	FALSE	FALSE
Psmd7	7.10616	6.20623	0	7.28688	7.44691	7.50737	6.9912	7.25825	7.51049	6.86782	6.0876	6.87708	FALSE	TRUE
Pdgfra	7.70234	7.58441	7.68048	7.76515	7.74239	7.72943	7.66431	7.60952	7.71947	0	0	0	FALSE	FALSE
Sars	7.09934	7.06236	7.1778	7.32443	7.2889	7.337	7.24281	7.23902	7.30402	6.76786	6.52485	6.6186	FALSE	TRUE
Marcks	5.9947	5.81773	6.09005	0	0	0	6.26909	5.95628	5.99103	6.61957	6.69787	6.61679	FALSE	FALSE
NA..42	0	0	0	0	0	0	0	0	6.11508	0	0	0	FALSE	FALSE
Man2a1	6.88013	6.81782	0	7.03615	6.8676	6.91234	6.80763	6.95582	6.97978	0	5.84702	0	FALSE	FALSE
Snrpb	6.69444	6.62553	6.7054	6.92419	6.69468	6.86198	6.88704	6.77824	6.8668	6.46509	0	6.46229	FALSE	FALSE
Tgfb2	6.06603	6.45126	6.10343	0	0	0	0	0	0	6.3987	0	6.32582	FALSE	FALSE
Cd40	0	0	0	0	6.05702	6.21888	0	0	0	0	0	0	FALSE	FALSE
Gna12	7.5088	7.40002	7.68174	7.47315	7.35172	7.28393	7.3892	7.34834	7.35187	6.83512	7.08386	7.22902	FALSE	FALSE
Gna13	7.79379	7.79735	7.86464	8.09635	8.09989	8.06401	7.98522	8.00082	7.99324	7.54828	7.61995	7.73633	FALSE	TRUE
Plaa	6.09663	6.36704	6.07243	6.24299	6.2897	6.43156	6.28452	6.25737	6.26411	6.16098	6.23842	6.19496	FALSE	FALSE
Xrcc5	0	0	0	0	0	0	0	0	0	0	0	0	FALSE	FALSE
Rpl3	8.19745	8.08998	7.99316	8.39051	8.15561	8.08257	8.08458	8.02268	8.32697	7.89871	7.8903	7.91485	FALSE	FALSE
H2afx	8.10663	8.02284	7.78528	7.86958	7.8182	7.83259	7.81077	7.83452	7.97683	7.47721	7.52346	7.34797	FALSE	TRUE
Pdia3	6.76843	6.51513	6.47349	0	6.22425	6.28704	6.56638	6.63887	6.53121	7.40315	7.23598	7.21953	FALSE	FALSE
Gjc1	6.20515	0	6.96141	0	0	0	7.25438	7.14721	6.93015	7.93626	7.97897	7.8637	FALSE	FALSE
Gjb3	6.99967	7.11093	7.12568	0	0	0	7.27623	7.23737	7.25969	7.94712	7.88712	7.90072	FALSE	FALSE
Aco1	0	0	0	0	0	0	0	6.26684	0	0	0	0	FALSE	FALSE
Adh5	0	0	0	0	0	6.30974	0	0	0	0	0	0	FALSE	FALSE
NA..43	7.49018	7.43954	7.49704	7.61243	7.56329	7.63037	7.59587	7.52992	7.64112	7.32025	7.35904	7.33286	FALSE	FALSE
Bgn	0	0	0	0	0	0	0	0	0	0	0	0	FALSE	FALSE
Nap1l1	7.50116	7.43321	7.44624	7.68258	7.6266	7.67943	7.53372	7.54363	7.71611	7.07026	6.75065	7.23651	FALSE	TRUE
Atxn10	8.3234	8.36498	8.45343	0	0	8.23774	8.67062	8.67573	8.29197	8.1506	8.2305	8.30322	FALSE	FALSE
NA..44	7.94101	7.9361	7.91705	8.11133	8.12067	8.08203	8.01532	8.04685	8.03747	5.7709	0	0	FALSE	FALSE
Marcksl1	6.01284	6.10782	6.15097	0	0	0	6.35555	0	6.28747	6.96926	7.04844	7.05702	FALSE	FALSE
Prkcd	0	0	6.3954	0	6.40157	0	6.3006	6.35818	0	0	0	0	FALSE	FALSE
Ctgf	0	0	0	0	0	0	0	0	0	0	6.39705	6.20458	FALSE	FALSE
Pabpc1	8.74684	8.7116	8.75128	8.94211	8.92866	8.8747	8.82604	8.82771	8.84561	6.61312	6.7921	6.73532	FALSE	TRUE
Gnb4	0	0	0	0	0	0	0	0	0	6.67359	6.77288	6.70668	FALSE	FALSE
Vcam1	0	6.24353	6.3049	0	0	0	0	6.26588	6.19794	7.49561	7.43066	7.48103	FALSE	FALSE
Nedd8	0	6.63518	6.3865	6.27987	6.50636	5.92608	6.7635	6.6176	6.13021	5.99955	5.85805	6.09736	FALSE	FALSE
Ccnb2	5.90475	5.82215	5.90266	6.05454	0	6.02284	5.99269	6.01603	6.00385	6.06126	6.23147	6.09958	FALSE	FALSE
Ppic	7.80963	7.74205	7.80667	7.71719	7.79409	7.73647	7.69523	7.66866	7.74072	7.1313	7.16152	7.2355	FALSE	TRUE
Fkbp4	6.79866	6.77022	6.817	6.67684	6.75789	6.7831	6.63908	6.85628	7.19401	7.03583	6.81803	7.17319	FALSE	FALSE
F2r	6.65742	6.68701	6.65181	6.20785	0	0	6.57059	6.52131	6.44096	6.62659	6.67251	6.68966	FALSE	FALSE
Aimp1	6.68603	0	0	6.6014	6.79335	6.78271	6.50522	6.70371	6.62193	0	0	0	FALSE	FALSE
Prkar2b	6.94492	6.87169	6.95001	6.95228	6.97334	7.04242	6.9722	6.93958	6.86467	6.89686	6.88376	6.90267	FALSE	FALSE
Slc6a11	7.81824	7.66419	7.81958	7.82056	0	7.76309	7.75292	0	0	7.82497	7.73231	7.73187	FALSE	FALSE
Akt1	0	0	0	6.25086	6.176	6.30524	0	0	0	0	0	0	FALSE	FALSE
Dbi	7.35771	7.41375	7.54334	7.54018	7.51698	7.53763	7.51683	7.49432	7.4543	6.46434	6.69736	6.88295	FALSE	TRUE
Map2k1	0	0	0	6.47532	6.48497	6.53277	6.543	6.51383	0	0	0	6.7337	FALSE	FALSE
Areg	0	0	0	0	0	0	0	0	0	0	0	6.91839	FALSE	FALSE
Ssb	6.60023	6.71394	6.75062	7.47806	7.4391	7.26352	6.7934	6.74903	7.29634	6.27536	6.34046	5.64677	FALSE	TRUE
Drg1	6.46416	0	0	0	6.66483	6.67905	0	0	6.63956	6.59503	6.63149	6.77182	FALSE	FALSE
Serpinc1	0	0	0	0	0	0	0	0	0	0	0	0	FALSE	FALSE
Nectin2	7.46973	7.50979	7.52277	7.49943	7.38043	7.49693	7.5756	7.40406	7.553	7.52824	7.5206	7.56561	FALSE	FALSE
NA..45	0	0	0	0	0	0	0	0	6.50116	6.43487	0	0	FALSE	FALSE
NA..46	7.00022	6.95233	7.0103	6.85577	6.86303	6.86483	7.03435	0	6.97353	6.70711	6.97652	6.95199	FALSE	FALSE
NA..47	6.62059	0	0	6.78456	7.05968	7.01853	0	6.40754	7.01783	0	0	0	FALSE	FALSE
Kif4	0	0	6.45609	6.51775	6.55354	6.66361	6.62599	6.23616	0	0	0	0	FALSE	FALSE
Pola1	0	0	0	0	0	0	0	0	0	0	0	0	FALSE	FALSE
Prim2	0	0	0	0	0	0	0	0	0	0	0	0	FALSE	FALSE
Pola2	0	0	0	0	0	0	0	0	0	0	0	0	FALSE	FALSE
Ranbp1	7.14161	7.10247	7.26771	6.83776	6.9241	7.09367	7.17852	7.0054	7.02321	7.06569	7.12038	7.23855	FALSE	FALSE
NA..48	0	0	0	0	0	0	0	0	0	0	0	6.19047	FALSE	FALSE
Mif	6.98234	6.99431	7.11571	6.8238	0	6.95432	7.01486	7.01632	7.06666	7.10629	7.17482	7.18053	FALSE	FALSE
Ptpn11	6.84039	6.85196	6.9571	6.8116	6.92275	6.90899	6.91441	6.86544	6.68173	6.68824	6.82494	6.87092	FALSE	FALSE
Rab3d	6.35524	6.23086	6.25368	6.12117	6.2293	6.26219	6.30619	6.29341	6.2882	0	6.16364	6.20691	FALSE	FALSE
Rab5c	8.0404	8.00574	8.04324	7.98486	8.02305	8.04064	8.05519	8.04731	8.07015	8.14557	8.13462	8.14336	FALSE	FALSE
Rab6a	8.06285	8.02065	8.06386	7.99754	8.11311	8.10462	8.12688	8.13021	8.10819	8.1002	8.04716	8.11995	FALSE	FALSE
Rab21	6.62992	0	6.65004	6.65536	0	0	6.80098	6.81935	0	7.13127	7.00834	7.12824	FALSE	FALSE
Rab12	6.67798	6.74084	6.82048	6.73067	6.87613	6.72592	6.87274	6.94261	6.74392	6.73851	6.94551	6.87383	FALSE	FALSE
Rab22a	7.22417	7.10565	7.14433	7.24979	7.25363	7.13713	7.20642	6.93925	7.24122	7.23127	7.19005	7.15785	FALSE	FALSE
Rab23	7.44503	7.43576	7.55434	7.4792	7.49736	7.43957	7.57986	7.53357	7.43255	7.63599	7.61987	7.68789	FALSE	FALSE
Rab24	0	0	0	0	0	0	0	0	0	0	6.44915	0	FALSE	FALSE
Rab17	0	0	5.73065	5.70128	0	0	0	0	0	0	0	0	FALSE	FALSE
Rab18	7.27462	7.31861	7.29254	7.41974	7.34776	7.33734	7.27487	7.3635	7.40533	7.34435	7.25353	7.37168	FALSE	FALSE
Rab20	0	5.88222	5.96803	5.80242	5.79802	5.68286	5.92796	6.08314	5.62453	0	5.79749	0	FALSE	FALSE
Thbs1	7.78094	7.6891	7.63592	7.5289	7.17629	6.98423	7.73212	7.60426	7.83194	8.12791	8.14245	8.11424	TRUE	FALSE
Plaur	0	0	0	0	0	0	6.49351	6.52727	6.96379	7.8027	7.944	7.95397	FALSE	FALSE
Ly6d	0	0	6.28328	0	0	0	0	0	0	0	0	0	FALSE	FALSE
Fah	5.64265	0	5.69761	5.59987	5.6562	5.86779	0	5.85605	5.6186	0	0	0	FALSE	FALSE
Fbl	6.88551	6.82493	6.6882	7.01208	6.82238	7.10428	6.70415	6.92252	7.02983	0	0	0	FALSE	FALSE
Canx	6.73819	6.49963	6.4827	6.36985	6.47355	6.90164	6.44411	6.95593	6.70005	0	0	0	FALSE	FALSE
Ap1m1	5.95485	0	6.13723	0	6.44181	6.11886	6.09708	6.18744	6.08099	0	0	0	FALSE	FALSE
Prdx1	8.27441	8.20287	8.21333	8.22971	8.23206	8.3171	8.3063	8.22313	8.19811	8.07864	8.05694	8.08167	FALSE	FALSE
Cd81	9.7142	9.82948	9.76895	9.81556	9.87548	9.78888	9.71927	9.78625	9.72943	9.11468	9.10144	9.04689	FALSE	TRUE
Ldlr	7.60518	7.63825	7.68953	7.5777	7.52985	7.4681	7.66848	7.65374	7.7392	7.91726	7.96564	7.90078	TRUE	FALSE
Rpl12	8.19739	8.15066	8.12985	8.3924	8.36199	8.35399	8.28508	8.30557	8.46144	8.1248	8.09719	8.17589	FALSE	FALSE
Sar1a	0	0	0	6.22853	6.24549	6.47516	0	6.35932	6.21005	0	0	0	FALSE	FALSE
Bmpr1a	7.16089	7.15137	7.15137	7.01022	7.11484	7.00355	7.15079	7.18639	7.16107	7.27184	7.21898	7.2237	FALSE	FALSE
NA..49	0	0	0	0	0	5.75648	0	0	0	0	0	5.73251	FALSE	FALSE
Ppm1a	0	0	0	6.03467	5.94478	5.99748	0	0	0	0	6.0667	0	FALSE	FALSE
Por	0	0	0	6.00728	5.99731	6.2224	0	6.01586	6.30477	0	6.02102	0	FALSE	FALSE
Acvr1	7.07265	6.99094	7.22621	7.0054	7.0335	6.99528	7.11747	7.05034	7.12723	7.41234	7.35137	7.30762	TRUE	FALSE
Fbln2	9.43551	9.39041	9.42104	9.32077	9.33264	9.3185	9.44574	9.45821	9.54316	9.51255	9.55154	9.47076	FALSE	FALSE
NA..50	7.59695	7.50335	7.44579	7.34463	7.40963	7.30705	7.55886	7.54637	7.70152	8.01728	7.97025	7.96969	TRUE	FALSE
Lig1	0	0	0	5.15788	5.13079	6.42815	0	0	0	0	0	0	FALSE	FALSE
Hspa9	0	0	0	6.47059	6.46126	0	0	0	6.24805	0	0	0	FALSE	FALSE
Dnm2	0	0	0	0	0	0	0	0	0	5.90931	0	0	FALSE	FALSE
NA..51	6.21854	6.04222	6.28097	6.33884	6.35145	6.27159	6.14823	6.23689	6.32803	0	0	0	FALSE	FALSE
Traf2	0	0	0	0	0	0	0	0	0	0	0	0	FALSE	FALSE
Fyn	7.10404	7.06292	7.14342	7.17158	6.92163	6.94737	7.07056	7.20596	6.87507	6.85931	6.98139	6.92355	FALSE	FALSE
Cap1	0	6.64044	6.69212	0	6.44314	6.46836	6.37616	6.28106	6.47438	6.67578	6.86367	6.79175	FALSE	FALSE
Tkt	6.94532	6.89885	6.84115	0	6.42441	6.49538	7.05998	6.71741	6.73494	7.37882	7.36391	7.48008	FALSE	FALSE
Cd82	8.58956	8.59357	8.71454	8.69844	8.60184	8.66582	8.6543	8.66582	8.54442	0	0	0	FALSE	FALSE
Cd9	7.69769	7.77621	7.7622	0	0	0	7.88005	7.93385	7.86786	8.64492	8.60741	8.51095	FALSE	FALSE
Vps26a	6.30235	6.22207	6.41509	6.20874	6.29802	0	0	0	6.43919	0	0	0	FALSE	FALSE
Rpl28	7.73356	7.6107	7.67488	7.87552	7.82138	7.72622	7.67102	7.71108	7.90118	7.4397	7.56052	7.54155	FALSE	FALSE
Abca1	7.96631	7.99761	8.05235	7.98441	8.00518	7.94057	7.94711	7.97028	7.92053	7.34254	7.39764	7.1651	FALSE	TRUE
Csk	6.26846	6.16817	6.38223	0	6.35601	6.40066	6.48924	6.49582	6.15054	6.61022	6.67512	6.67742	FALSE	FALSE
Tnfsf9	0	6.27149	6.3478	6.35139	6.22173	6.2885	6.29983	6.27552	6.39443	0	0	6.00406	FALSE	FALSE
NA..53	6.89984	6.83305	6.91891	6.9455	6.87764	6.9594	6.88046	6.87964	6.92389	6.86069	6.66517	6.75962	FALSE	FALSE
Cd63	8.22781	8.10503	8.21545	8.11066	8.11056	8.09639	8.03961	8.05061	8.02412	7.38414	7.1208	7.30567	FALSE	TRUE
2002-09-01	7.3469	7.38727	7.35259	7.38655	7.487	7.48019	7.4613	7.43726	7.45805	7.37978	7.38805	7.45762	FALSE	FALSE
NA..54	0	0	0	5.88426	5.90868	6.05956	5.82101	6.0167	0	0	0	0	FALSE	FALSE
Stat5a	0	0	0	6.36883	6.40471	6.34581	6.36633	6.32327	6.31285	0	0	0	FALSE	FALSE
Pura	7.76825	7.77556	7.83016	7.99851	7.97057	7.92728	7.87587	7.81583	7.88171	6.59341	6.66396	6.7573	FALSE	TRUE
Cct8	8.11995	7.92646	8.07063	7.97019	7.93039	8.09202	8.09297	8.08225	8.15217	7.94504	7.97791	7.98218	FALSE	FALSE
Cox6a1	0	0	0	0	0	0	0	0	0	0	0	0	FALSE	FALSE
Msh2	0	0	0	5.77757	0	5.78806	0	5.73498	5.64162	0	0	0	FALSE	FALSE
Hist1h1a	0	0	0	0	0	0	0	0	6.42429	0	0	0	FALSE	FALSE
Hist1h1d	6.70708	0	6.31006	0	0	0	6.47508	0	0	0	0	0	FALSE	FALSE
Itgav	8.62434	8.61179	8.70263	8.5117	8.51962	8.5533	8.52616	8.52753	8.5842	8.38698	8.35309	8.33201	FALSE	FALSE
Sdc2	6.73463	0	6.77524	0	6.67793	0	6.70503	6.74114	0	0	0	0	FALSE	FALSE
Akr1b1	7.09882	7.01473	7.03435	6.98631	7.03056	7.1702	6.97596	6.887	7.02719	6.618	6.57003	7.00069	FALSE	FALSE
Akr1b8	6.34747	6.31492	6.34044	6.23206	6.25585	6.3043	6.36618	6.2672	6.16738	6.25059	6.34864	6.54936	FALSE	FALSE
Cfl2	0	0	0	0	0	0	6.11032	0	0	6.41893	6.46541	6.67988	FALSE	FALSE
Acadm	0	6.96945	0	6.58561	6.76777	6.78016	6.88268	6.72796	6.79153	0	0	0	FALSE	FALSE
Rangap1	0	0	0	0	0	0	6.03177	0	0	0	0	0	FALSE	FALSE
Nsf	0	0	6.41795	6.44949	6.65704	6.71823	6.56205	6.5484	6.25852	0	0	6.28287	FALSE	FALSE
Vps4b	7.73966	7.46205	7.71946	7.66272	7.59787	8.00095	7.64291	7.70824	7.90991	7.67061	7.3324	7.80088	FALSE	FALSE
Psmc2	7.35442	7.29566	7.3359	7.61004	7.68248	7.63597	7.53745	7.52408	7.56975	7.02268	7.07019	7.00108	FALSE	TRUE
Adss	0	0	0	0	0	0	0	0	0	0	0	0	FALSE	FALSE
Brcc3	0	0	0	0	0	0	0	0	0	0	0	0	FALSE	FALSE
Nedd4	7.85958	7.79864	7.80553	7.86895	7.83426	7.84808	7.8212	7.80408	7.74495	7.71174	7.67599	7.73296	FALSE	FALSE
Tes	0	0	0	0	0	0	0	0	0	0	6.73167	6.77862	FALSE	FALSE
Pla2g4a	0	0	0	0	0	0	0	0	0	5.68369	5.71436	5.73309	FALSE	FALSE
Aldh2	0	0	0	0	0	0	0	0	0	0	0	0	FALSE	FALSE
Capza1	6.77587	6.68425	6.77305	6.64821	6.63859	6.60998	6.82559	6.74939	6.82156	6.95649	7.03866	7.40618	TRUE	FALSE
Capza2	7.13688	7.18718	7.30031	7.273	7.16358	7.09367	7.26879	7.25924	7.33604	7.44686	7.47189	7.59924	FALSE	FALSE
NA..55	6.98114	7.10445	7.02449	6.96748	7.17319	7.28829	7.52539	6.95749	7.39072	7.42948	7.51291	7.64012	FALSE	FALSE
NA..56	5.76153	5.74923	5.55001	5.6756	5.77708	5.70547	5.66054	5.60291	5.77924	0	0	0	FALSE	FALSE
NA..57	6.78054	6.33764	6.66826	6.9532	7.11109	7.05235	6.86964	6.8724	6.51894	6.02305	6.43351	6.91976	FALSE	FALSE
Pfkm	0	0	0	0	0	0	0	0	0	0	0	0	FALSE	FALSE
Rpl6	8.23719	8.0387	8.00152	8.47627	8.24834	8.14451	8.14504	8.06509	8.4302	7.802	7.92218	7.9792	FALSE	FALSE
Rplp1	7.75909	7.64964	7.57141	7.54204	7.59935	7.92582	7.71119	7.82558	7.98679	7.83095	7.75087	7.83987	FALSE	FALSE
Rpl5	8.41063	8.18856	8.25088	8.56776	8.28598	8.31395	8.23922	8.21998	8.38494	7.80211	8.02625	8.03072	FALSE	FALSE
Rpl13	8.26891	7.96225	7.98545	8.44467	8.26309	8.13376	8.16071	8.09771	8.48987	7.86193	7.95008	7.92057	FALSE	FALSE
Eif1	6.67501	6.78168	6.73348	6.73084	6.82084	6.70103	6.89424	6.84105	6.82685	6.70175	6.88265	6.87386	FALSE	FALSE
Anxa5	9.24239	9.13928	9.14255	9.26107	9.34447	9.45378	9.3312	9.36209	9.3788	8.98468	9.03707	9.08443	FALSE	FALSE
Lmna	0	0	0	7.0849	7.09149	6.91324	6.46876	6.65009	7.2042	6.21566	0	6.5218	FALSE	FALSE
Hspa4l	0	0	0	0	0	0	0	0	0	6.26321	6.29422	6.58242	FALSE	FALSE
Slc25a4	6.43008	0	6.45234	0	6.52866	0	0	0	6.47299	0	0	0	FALSE	FALSE
Slc11a2	6.26611	6.35595	6.17739	0	6.17679	6.13303	6.26524	6.24082	6.21163	6.02193	5.91822	0	FALSE	FALSE
Hnrnpa1	6.55052	6.09082	5.99824	6.95811	7.01246	7.0566	6.5086	6.72665	6.92229	0	0	0	FALSE	FALSE
Cdk5	0	0	0	0	0	0	6.1359	0	0	0	0	0	FALSE	FALSE
Mcm4	6.13242	6.2504	6.03535	6.65069	7.21796	7.12323	6.22866	6.47309	6.57176	5.99769	0	6.3825	FALSE	FALSE
Psma2	5.86271	0	5.91046	0	0	0	5.98604	6.20949	0	0	0	0	FALSE	FALSE
NA..58	0	0	0	0	0	0	5.85904	0	0	0	0	0	FALSE	FALSE
Psen1	7.45675	7.44362	7.41258	7.35461	7.35689	7.35664	7.31376	7.30127	7.34036	7.21701	7.16726	7.30539	FALSE	FALSE
Cav1	7.31856	7.29442	7.45883	7.09248	7.24207	7.21466	7.36421	7.30038	7.48035	7.72705	7.69596	7.56915	TRUE	FALSE
Srp9	7.13843	7.10738	7.1664	7.18602	7.23792	7.29737	7.16897	7.12946	7.19072	0	0	0	FALSE	FALSE
Ahcy	6.89857	6.95232	6.90712	6.83466	6.4471	6.96789	6.57226	6.54022	6.92018	6.96479	6.76731	7.17006	FALSE	FALSE
Atp6v1a	6.17484	0	5.97902	6.35633	7.1178	7.17351	6.53326	6.85326	7.07875	5.96921	6.26571	6.30042	FALSE	FALSE
Atp6v1e1	0	5.88754	0	0	0	0	0	0	0	0	0	0	FALSE	FALSE
S100a11	7.61823	7.42127	7.58732	7.46758	7.62864	7.6608	7.70455	7.64402	7.62532	7.57855	7.72959	7.71266	FALSE	FALSE
Pa2g4	6.55127	6.71321	6.63684	6.63938	6.71096	6.85898	6.71139	6.58777	6.75784	6.51953	6.307	6.66816	FALSE	FALSE
Fmod	0	0	0	0	0	0	0	0	0	0	0	0	FALSE	FALSE
Rab7a	8.21141	8.24741	8.24817	8.01574	8.09328	8.24262	8.29966	8.28326	8.15694	8.39917	8.38142	8.41517	FALSE	FALSE
Rpl9	7.88134	7.78603	7.81284	8.03302	8.02967	8.03226	7.91182	7.94732	8.14913	7.86955	7.90927	7.87932	FALSE	FALSE
Plcb3	6.29257	0	6.81192	0	0	0	6.72371	6.73332	6.5865	6.90693	7.12979	7.3361	FALSE	FALSE
Hsd17b4	0	0	0	0	6.11604	0	0	0	6.198	0	0	0	FALSE	FALSE
Ccl9	6.62793	0	6.47013	0	6.80974	6.64435	6.47829	6.44827	6.76543	0	0	0	FALSE	FALSE
Atp6v0d1	6.57273	0	0	6.8727	7.14092	6.9604	0	7.01157	6.97843	0	6.29308	6.46304	FALSE	FALSE
Tst	6.7709	6.88464	6.73751	6.75087	6.68212	6.51615	6.63093	6.67803	6.57313	0	0	0	FALSE	FALSE
Kpna2	7.26891	7.23598	7.18949	7.31307	7.29636	7.34384	7.41201	7.37515	7.21152	7.27713	7.31154	7.39799	FALSE	FALSE
Pold1	0	0	0	0	0	0	0	0	5.9259	0	0	0	FALSE	FALSE
Polr1c	6.25741	0	0	6.55339	6.52225	6.61097	6.39078	6.40661	6.55296	0	0	6.26797	FALSE	FALSE
Usp10	0	0	0	0	0	0	0	0	0	0	0	0	FALSE	FALSE
Pkm	8.48683	8.51244	8.53047	8.38824	8.42032	8.46255	8.57646	8.56396	8.48859	8.81831	8.79893	8.8929	TRUE	FALSE
NA..59	6.05346	0	6.16862	0	0	0	5.92405	0	0	0	5.98324	6.13761	FALSE	FALSE
S1pr2	6.77785	6.98962	6.75021	6.60513	6.71629	6.79742	6.75458	6.52901	6.681	0	6.41286	6.35683	FALSE	FALSE
Efnb1	7.99591	7.95822	8.0434	8.04751	8.05637	7.99638	7.99365	7.95201	8.01624	7.30623	7.3578	7.28021	FALSE	TRUE
Efnb2	7.54012	7.65626	7.68594	6.91411	6.89099	6.78097	7.73542	7.74447	7.74312	8.32905	8.42095	8.25751	TRUE	FALSE
Ndst2	0	0	0	0	0	0	0	0	0	0	0	0	FALSE	FALSE
Tmem165	0	6.35199	6.2085	0	0	0	0	0	0	0	0	0	FALSE	FALSE
Hmga2	0	0	0	5.73239	5.67511	0	0	0	5.83707	0	0	0	FALSE	FALSE
Epb41l4a	0	0	0	0	0	0	0	0	0	5.88178	0	6.10027	FALSE	FALSE
Mmp14	7.81743	7.78871	7.81989	7.70141	7.76497	7.73111	7.75418	7.74943	7.79031	7.46449	7.47007	7.50634	FALSE	FALSE
Pitpnb	6.48578	0	0	6.63919	6.80887	6.80256	6.61126	0	0	0	0	0	FALSE	FALSE
Slc16a1	8.59374	8.66668	8.67162	8.6175	8.67237	8.65652	8.64611	8.67666	8.65519	8.59167	8.61288	8.63285	FALSE	FALSE
Rab2a	7.40987	7.30313	7.38636	7.3222	7.36601	7.43623	7.51411	7.43041	7.38536	7.36061	7.45803	7.49868	FALSE	FALSE
Anapc1	0	0	0	0	0	0	0	0	0	0	0	0	FALSE	FALSE
NA..60	6.60278	6.797	6.78206	6.81727	6.70643	6.90226	6.73739	6.75277	6.68278	0	6.55956	6.45823	FALSE	FALSE
Stom	8.04419	7.99482	8.01712	8.05057	8.01385	8.01397	8.02329	8.00574	7.96008	7.83305	7.69367	7.93563	FALSE	FALSE
Msh6	0	0	0	0	5.81614	6.36231	0	0	0	0	0	0	FALSE	FALSE
Rad23b	0	0	0	0	0	0	6.29658	5.83553	6.45735	0	0	0	FALSE	FALSE
St3gal1	0	0	0	6.52524	6.33578	0	0	0	0	0	0	0	FALSE	FALSE
Ephb3	7.46532	7.55652	7.50463	7.50705	7.45454	7.4475	7.34088	7.34088	7.41571	0	7.40106	6.85704	FALSE	FALSE
Ephb4	8.02751	8.05549	8.15445	7.78384	7.90864	7.81463	8.06017	8.01161	8.04528	8.31152	8.33586	8.36046	TRUE	FALSE
Ephb2	0	0	0	0	0	0	5.6719	5.47333	5.3865	7.31721	7.44959	7.38003	FALSE	FALSE
Psmc4	7.15685	7.14358	7.12421	7.31243	7.43561	7.41835	7.29693	7.36577	7.44317	7.00949	7.02776	7.07569	FALSE	TRUE
Adsl	6.86932	6.7521	6.80713	6.58949	6.71742	6.95248	6.98685	6.9248	6.82016	6.88342	6.87473	6.93243	FALSE	FALSE
Ddx6	6.61857	6.32181	6.60127	6.68047	6.66742	6.63856	6.79445	6.65345	6.75986	0	6.57286	6.25295	FALSE	FALSE
Pltp	7.50947	7.60506	7.51758	7.67861	7.3822	7.40131	7.33548	7.20728	7.48344	0	0	0	FALSE	FALSE
NA..61	0	6.71995	6.74282	6.36549	0	0	6.70421	6.7032	0	0	0	6.52325	FALSE	FALSE
Rab8a	7.49937	7.427	7.44511	7.47989	7.41519	7.47728	7.44864	7.50151	7.44121	7.41741	7.43868	7.42959	FALSE	FALSE
NA..62	6.04033	0	0	0	0	0	0	0	0	0	5.94173	0	FALSE	FALSE
NA..63	0	0	0	0	0	0	0	0	0	0	6.50196	0	FALSE	FALSE
Usp5	7.26569	7.26091	7.2039	7.20858	7.17254	7.24185	7.28814	7.26998	7.21107	7.26312	7.27522	7.33913	FALSE	FALSE
Atp5f1b	0	0	0	0	0	0	0	0	0	0	0	0	FALSE	FALSE
Ackr3	0	6.24147	6.09029	5.98527	6.02772	0	5.92663	6.04579	6.04415	0	0	0	FALSE	FALSE
Cd38	0	0	0	0	0	0	0	0	0	0	6.29338	6.30976	FALSE	FALSE
Ctbp2	0	0	0	0	0	0	0	0	0	0	0	0	FALSE	FALSE
Smo	6.45817	6.71209	6.70026	0	0	0	6.40788	6.16991	6.23759	7.21447	7.331	7.30175	FALSE	FALSE
NA..64	8.14114	8.27964	8.20868	0	0	0	8.41721	8.45338	8.47486	8.87464	8.9769	8.91871	FALSE	FALSE
Sssca1	0	0	0	0	0	0	0	0	0	0	0	0	FALSE	FALSE
Psca	6.86264	7.15712	7.05369	0	0	0	6.89801	6.9271	6.83838	7.72109	7.76666	7.79774	FALSE	FALSE
Ncstn	7.11005	7.12041	7.00783	7.01439	7.00634	6.9875	6.9956	6.97031	6.97664	6.92355	6.93007	6.92395	FALSE	FALSE
Atp6v1d	0	0	0	0	0	5.93435	0	0	5.98753	0	0	0	FALSE	FALSE
Actn4	7.7167	7.63639	7.64142	7.72739	7.74862	7.92884	7.8606	7.87753	7.88667	7.83782	7.87382	7.96737	FALSE	FALSE
Snrpa1	0	0	0	0	6.2189	6.26036	0	0	6.41182	0	0	0	FALSE	FALSE
Tm9sf2	7.23629	6.65872	7.30679	7.22383	7.2522	7.2901	7.31029	7.41817	7.30203	7.44045	6.95701	0	FALSE	FALSE
Loxl2	9.05911	9.38113	9.36442	9.27156	9.19067	9.13532	9.31105	9.24925	9.21656	8.79547	8.89212	8.76802	FALSE	TRUE
Rasa2	6.88104	6.47635	6.57491	6.89419	6.94317	7.01017	6.75528	6.84265	6.65757	6.94635	7.06856	7.00238	FALSE	FALSE
Plscr4	0	0	0	0	0	0	0	0	0	7.02743	6.95635	6.91142	FALSE	FALSE
Eef2	8.29581	8.35687	8.30505	8.23439	8.23987	8.29323	8.35891	8.39794	8.36378	8.58699	8.59057	8.66009	TRUE	FALSE
Ctdsp1	7.10718	7.15195	7.16447	7.21016	7.23767	7.16823	7.17615	7.11902	7.16859	6.95951	7.25897	7.13994	FALSE	FALSE
Tbc1d10a	0	5.51692	6.26076	0	0	6.1261	6.10192	6.28522	5.90561	6.80008	7.27017	7.28101	FALSE	FALSE
Tubgcp3	0	0	0	0	0	0	0	0	0	0	0	0	FALSE	FALSE
Tnks1bp1	0	5.79809	0	0	0	5.96539	0	5.93164	0	6.89807	6.65766	7.07755	FALSE	FALSE
Eif5	6.09128	6.17383	6.25443	6.23274	6.18551	6.15673	6.13146	6.41261	6.20485	0	0	6.07555	FALSE	FALSE
Anks1	0	0	0	0	0	0	0	0	0	0	0	6.25612	FALSE	FALSE
Sf3b6	0	0	0	0	6.51573	0	0	0	0	0	0	0	FALSE	FALSE
Arpc4	7.06896	7.13507	7.15591	6.98791	7.05721	7.04013	7.28101	7.24711	7.24694	7.46289	7.46249	7.52184	TRUE	FALSE
Sec61g	0	0	0	0	5.49059	5.61785	0	0	0	0	0	0	FALSE	FALSE
Ruvbl1	7.79875	7.46325	7.67994	7.8954	7.94722	7.97746	7.76935	7.88636	7.99503	7.75576	7.71605	7.77506	FALSE	FALSE
Eif3e	7.3881	7.38602	7.3078	7.38748	7.32754	7.39955	7.31622	7.2349	7.48602	6.58211	6.8202	7.06729	FALSE	TRUE
Pcbp1	7.85446	7.80394	7.86696	7.93696	7.94448	8.05434	7.93957	7.91707	7.9159	7.71246	7.65545	7.78463	FALSE	FALSE
Gabarapl2	6.49364	6.50944	6.54886	0	6.45637	0	6.58439	0	6.53578	6.61531	6.46006	6.51522	FALSE	FALSE
Actb	9.54657	9.46647	9.48164	9.47553	9.51939	9.57033	9.56558	9.59827	9.55993	9.66601	9.71607	9.79498	FALSE	FALSE
Rac3	6.55141	6.62627	6.63415	6.60374	6.53267	6.61476	6.48688	6.59795	6.4778	0	0	0	FALSE	FALSE
Cdc42	8.1384	7.97994	8.04127	8.01502	8.02342	8.04238	8.09304	8.11257	8.00587	7.95267	8.02768	7.88741	FALSE	FALSE
Eif4a1	8.08102	8.07936	8.08182	8.24635	8.25157	8.28201	8.17895	8.1898	8.19181	7.9983	7.96578	8.02485	FALSE	FALSE
Rps20	7.71273	7.60645	7.32862	8.02069	7.8753	7.90545	7.79988	7.68464	7.99425	6.90617	7.32586	7.37094	FALSE	TRUE
Megf8	6.21328	6.22768	6.41253	0	0	0	6.07335	5.94399	6.08347	6.51863	6.86161	6.95565	FALSE	FALSE
Dnajc5	7.78272	7.62752	7.81602	7.75875	7.66114	7.7841	7.71646	7.68923	7.83108	7.42961	7.49357	7.47051	FALSE	FALSE
Rab5b	7.15518	6.99303	7.09902	6.97695	7.00091	7.07595	7.07262	7.13915	7.11401	7.19388	7.20385	7.24544	FALSE	FALSE
Cks1b	0	0	0	0	0	0	0	0	0	0	6.17684	0	FALSE	FALSE
Rab10	8.17496	8.12428	8.19176	8.14894	8.15685	8.23603	8.19134	8.21643	8.20607	8.08045	8.04509	8.17237	FALSE	FALSE
Rab8b	6.52853	0	0	6.58305	0	6.51461	6.58643	6.46409	6.41207	6.37557	6.40119	6.37581	FALSE	FALSE
Ube2m	6.40247	6.4677	6.3912	6.36201	6.38629	0	6.46938	6.36433	6.22466	6.65724	6.61446	6.67393	FALSE	FALSE
Ube2n	6.65995	6.62901	6.67807	6.32995	6.2521	6.22212	6.40843	6.68404	6.50649	6.58781	6.62061	6.28513	FALSE	FALSE
Actr2	6.62865	5.86034	6.39571	6.68228	6.54355	6.73935	7.00557	6.90657	6.58382	7.39447	7.3161	7.5502	TRUE	FALSE
Actr1a	6.3035	0	6.33776	0	6.40846	6.41105	6.29592	6.36256	6.42139	0	0	0	FALSE	FALSE
NA..65	5.53465	5.64423	0	5.54339	5.90996	5.56233	5.63805	5.65498	0	0	5.58399	5.58103	FALSE	FALSE
Arl4c	0	6.3459	6.25609	0	0	0	0	0	0	6.70772	6.76842	6.91905	FALSE	FALSE
Arl1	6.58184	6.38636	6.47513	6.52848	6.61796	6.72956	6.50691	6.59312	6.4927	6.38828	6.37247	6.4577	FALSE	FALSE
Abce1	7.20909	7.19338	7.16521	7.26052	7.28472	7.35583	7.20352	7.18287	7.21556	7.08012	7.10944	7.10951	FALSE	FALSE
Rap2b	6.3616	6.50255	6.46697	0	0	0	6.58578	6.58071	6.5798	7.85181	7.71104	7.74446	FALSE	FALSE
Psme3	6.90319	0	6.33714	7.29199	7.1294	7.159	6.90245	6.86494	7.0707	0	0	0	FALSE	FALSE
Magoh	0	0	0	6.44703	6.97339	6.87019	0	6.60642	6.76101	0	0	0	FALSE	FALSE
Rpl27	8.3349	7.73082	8.1359	8.48254	8.49276	8.42594	8.34112	8.33558	8.58195	7.68917	8.05223	7.97288	FALSE	TRUE
Rpl37a	6.88394	6.98419	6.83082	6.96529	7.01106	7.04607	6.88359	6.91382	7.14082	7.2402	7.08689	7.16271	FALSE	FALSE
Rnd3	5.958	0	0	0	0	0	6.12212	0	0	6.43335	6.45559	6.49074	FALSE	FALSE
Arf4	8.30653	8.21593	8.27275	8.24949	8.21394	8.24279	8.27745	8.2551	8.22678	8.274	8.21698	8.2444	FALSE	FALSE
Vbp1	0	0	0	0	0	0	0	0	5.78551	0	0	0	FALSE	FALSE
NA..66	7.83618	7.52477	7.43753	7.90639	7.92301	7.78344	7.81499	7.68338	7.77141	6.79736	6.7149	7.13197	FALSE	TRUE
Snn	0	0	0	0	0	0	0	0	6.31035	0	0	0	FALSE	FALSE
Copz1	6.68062	6.62548	6.6367	6.44226	6.62632	6.58873	6.70309	6.605	6.6889	6.50118	6.23165	6.50151	FALSE	FALSE
Ap1s1	0	0	0	0	0	0	0	0	0	0	0	0	FALSE	FALSE
Nutf2	0	0	0	0	0	0	0	0	0	0	0	0	FALSE	FALSE
Hnrnpk	7.23805	7.12701	7.10809	7.60059	7.38801	7.59681	7.27289	7.35114	7.52746	7.0714	6.85626	6.96706	FALSE	TRUE
Ywhag	7.62732	7.61281	7.60466	7.2416	7.17441	7.49715	7.56643	7.61189	7.49803	7.88212	7.93686	8.01553	TRUE	FALSE
Rras2	8.18387	8.18645	8.23611	7.87631	7.81942	7.92354	8.45417	8.41534	8.30311	9.01762	9.02539	9.04135	TRUE	FALSE
Rps7	7.26083	7.29438	7.26869	7.49472	7.57789	7.51352	7.26874	7.31037	7.60171	6.95659	6.97734	7.15734	FALSE	TRUE
Ppp1ca	7.48825	7.30869	7.48176	7.45865	7.44398	7.57306	7.52523	7.4986	7.43911	7.39233	7.48746	7.64948	FALSE	FALSE
Ppp1cb	6.47001	6.62886	6.63547	6.72932	6.70473	6.74865	6.76307	6.82136	6.79953	7.00672	7.01381	7.06453	FALSE	FALSE
Psmc1	6.32391	5.89585	6.5045	7.15779	7.29429	7.31578	6.89585	7.23749	7.36711	6.25563	0	7.09615	FALSE	FALSE
Psmc5	6.55695	0	6.16098	7.31589	7.41219	7.3796	7.10718	7.22562	7.38435	6.58604	6.21416	6.62877	FALSE	TRUE
Rps8	8.96509	8.7745	8.69288	9.11687	8.85143	8.76933	8.88842	8.75975	9.04759	8.28992	8.43484	8.43415	FALSE	TRUE
Rps15a	7.9549	7.78474	7.82543	8.16403	8.03298	8.01565	7.96049	7.96121	8.18036	7.63097	7.60499	7.64814	FALSE	TRUE
Ywhae	8.31082	8.32094	8.32174	8.20575	8.18153	8.28598	8.40761	8.36953	8.32944	8.47822	8.57656	8.58464	FALSE	FALSE
Rps14	7.65801	7.55069	7.40657	8.07831	7.9719	7.97779	7.81477	7.80963	8.04305	7.31203	7.26095	7.42623	FALSE	TRUE
Rps23	8.07693	8.01574	7.71589	8.3425	8.12267	8.15232	8.16465	8.0209	8.20718	7.76817	7.66388	7.80139	FALSE	TRUE
Rps29	7.18182	7.2045	7.10192	7.21979	7.2479	0	7.37515	7.22922	7.33931	0	6.9553	6.93468	FALSE	FALSE
Rps11	8.31662	8.30468	8.22097	8.6061	8.45717	8.31944	8.42164	8.33286	8.41481	7.92185	8.03782	8.03551	FALSE	TRUE
Rps13	8.83243	8.6749	8.62399	9.15746	8.99459	8.95498	8.9443	8.8699	9.14492	8.53366	8.55635	8.61591	FALSE	TRUE
Snrpe	6.78984	6.73855	6.52974	7.02193	7.17257	6.92674	6.82999	6.87401	6.99322	0	6.14273	6.66815	FALSE	FALSE
Snrpf	6.77603	6.824	6.76934	7.05911	7.1543	7.08593	6.93937	7.03015	7.04056	6.38812	6.38052	6.48872	FALSE	TRUE
Snrpg	6.68659	6.5778	0	6.92542	6.89722	6.89152	6.65392	6.77387	6.91146	0	6.56005	0	FALSE	FALSE
Snrpd1	7.62343	7.56898	7.46184	7.97158	7.95297	7.8779	7.74786	7.69166	7.86698	6.91585	6.68171	6.83191	FALSE	TRUE
Snrpd2	6.64252	0	0	6.90178	6.91318	6.85352	6.66612	6.64921	6.7534	0	0	0	FALSE	FALSE
Snrpd3	6.63211	6.5698	6.59927	6.90803	6.99172	6.93241	6.72552	6.72167	6.86496	6.30268	6.37989	6.38824	FALSE	TRUE
Arf6	7.88041	7.89754	7.93157	7.84587	7.8132	7.90775	7.95104	7.91361	7.86995	8.10724	8.13893	8.20088	FALSE	FALSE
Psmc6	7.26484	7.09715	7.08994	7.47183	7.40331	7.44411	7.29177	7.32172	7.37843	7.03431	7.16435	7.06796	FALSE	TRUE
Kcnab2	6.5699	6.20793	6.31397	6.43209	6.44948	6.46379	6.31078	6.34686	6.53801	0	0	0	FALSE	FALSE
Rab11a	7.84235	7.87457	7.91701	7.78876	7.70503	7.91677	7.91867	7.95572	7.89798	7.78354	7.82885	7.75535	FALSE	FALSE
Dynlrb1	0	0	0	0	0	0	0	0	0	6.6744	6.56567	0	FALSE	FALSE
Rps4x	8.32228	8.22016	8.11628	8.59612	8.42101	8.41273	8.34827	8.28353	8.49867	7.90175	7.95589	8.02044	FALSE	TRUE
Ap2s1	7.41286	7.20017	7.27302	7.31714	7.31597	7.29418	7.19207	7.28713	7.35143	7.05732	7.06134	7.09423	FALSE	FALSE
Rhob	0	0	0	0	0	0	0	6.05042	0	0	0	0	FALSE	FALSE
Hpcal1	6.89128	6.74019	7.07372	6.85566	6.91703	7.00268	6.94908	6.96835	6.8592	6.73639	6.65907	6.71247	FALSE	FALSE
Rpl23a	0	0	0	0	6.69688	6.58511	0	0	6.61711	0	0	0	FALSE	FALSE
Rps6	8.55212	8.41419	8.34404	8.81031	8.57307	8.42431	8.56644	8.47179	8.72696	8.18682	8.2033	8.2544	FALSE	FALSE
Mtpn	0	6.35384	6.43075	0	6.37871	0	0	0	0	6.5685	6.56314	6.63523	FALSE	FALSE
Hist1h4a	10.1253	9.99805	9.93644	9.94253	10.0205	9.94719	9.89117	9.95382	9.99566	9.61604	9.74857	9.59936	FALSE	FALSE
Atp6v1b2	6.73198	0	6.4388	6.72374	6.85615	6.70576	6.59628	0	6.80878	0	0	5.94939	FALSE	FALSE
Rab1A	7.64373	7.55398	7.64238	7.62943	7.58768	7.72791	7.69534	7.70225	7.7074	7.55769	7.47884	7.64355	FALSE	FALSE
Ran	7.7295	7.65316	7.65246	7.63262	7.64168	7.6133	7.7024	7.68372	7.73778	7.73841	7.78563	7.74895	FALSE	FALSE
Rpl23	7.46268	7.2664	7.23877	7.69887	7.7142	7.73307	7.52043	7.44635	7.65556	6.77851	6.76976	7.00843	FALSE	TRUE
Rap1a	7.93253	7.92066	8.00458	7.96496	7.93769	8.03019	7.94891	7.95463	7.93857	7.8051	7.70681	7.75481	FALSE	FALSE
Rps15	7.7478	7.60188	7.54875	8.15767	8.05465	7.93351	7.86832	7.84127	8.09472	7.2639	7.20235	7.30509	FALSE	TRUE
NA..67	8.16349	8.03519	7.97158	8.43419	8.29429	8.26998	8.21788	8.15076	8.35587	7.49528	7.62745	7.62551	FALSE	TRUE
Rps26	8.35835	8.18749	8.11574	8.57866	8.40822	8.34792	8.36812	8.24448	8.53321	7.9111	7.89954	7.95733	FALSE	TRUE
Fau	0	0	0	6.42349	6.34114	0	6.24849	0	0	0	0	0	FALSE	FALSE
Elob	6.99987	6.96917	7.02596	6.75269	6.78786	6.83085	7.02592	6.74575	6.81891	6.86255	6.55751	7.01599	FALSE	FALSE
Gnb1	8.57287	8.59351	8.60184	8.41051	8.44047	8.4644	8.66706	8.66507	8.52537	8.74443	8.75451	8.805	TRUE	FALSE
Polr2l	0	0	0	0	0	0	0	0	6.17389	0	0	0	FALSE	FALSE
Rbx1	6.80008	6.92529	6.85275	6.86322	6.91606	6.84717	6.89104	6.82805	6.84171	0	6.37867	0	FALSE	FALSE
Gnb2	8.378	8.39931	8.43371	8.21397	8.29148	8.28535	8.46688	8.4709	8.38187	8.65492	8.62041	8.72025	TRUE	FALSE
Rpl39	0	0	0	6.66838	6.80037	6.70566	0	0	6.87276	0	0	0	FALSE	FALSE
Rpl31	7.33512	7.06187	7.11504	7.43634	7.67418	7.71828	7.41571	7.4049	7.66793	6.97068	7.22632	7.23729	FALSE	TRUE
Rps3	8.52067	8.38543	8.39148	8.70973	8.56927	8.58494	8.52653	8.49966	8.64376	8.03362	8.07642	8.09944	FALSE	TRUE
Rpl32	8.02214	7.92773	7.97011	8.01161	7.9074	7.97593	7.92742	7.69169	8.01728	7.55593	7.65835	7.8102	FALSE	FALSE
Rpl8	8.01043	7.93386	7.88669	8.21176	8.17554	8.16741	8.05896	7.98037	8.29427	7.75829	7.7727	7.7548	FALSE	TRUE
Cacng7	0	6.0269	6.05285	0	0	0	0	0	6.07536	0	0	0	FALSE	FALSE
Ybx1	7.6005	7.56724	7.56111	8.16935	8.2199	8.15357	7.8557	7.83135	8.10775	7.23629	7.42428	7.43538	FALSE	TRUE
Pfn1	8.09493	8.09583	8.13634	7.93564	7.8889	8.00294	8.10968	8.12153	7.97628	8.44383	8.41956	8.54489	TRUE	FALSE
Rps27a	7.40748	7.15033	7.11086	7.72132	0	7.50587	7.45611	7.40197	7.69453	6.88839	7.13868	7.09307	FALSE	FALSE
Pafah1b1	6.15643	6.12937	6.22858	6.07254	6.06096	6.11461	6.02036	6.11328	6.19822	0	0	6.0875	FALSE	FALSE
Hspa8	9.86212	9.84328	9.90216	9.86787	9.87349	9.88739	9.90781	9.86638	9.86484	9.43183	9.42693	9.42956	FALSE	TRUE
Vamp3	8.2104	8.14845	8.22401	8.30769	8.31936	8.2652	8.252	8.27319	8.28427	7.62527	7.67327	7.47318	FALSE	TRUE
Tpt1	7.06243	7.02049	7.087	7.126	7.05839	7.01628	7.17947	7.05869	7.15363	0	7.23754	7.30378	FALSE	FALSE
Dnaja1	8.71669	8.66837	8.68403	8.80901	8.78547	8.71926	8.75199	8.70573	8.74247	8.16038	8.15192	8.0558	FALSE	TRUE
Hspd1	6.03691	0	0	0	0	0	5.83131	6.0026	5.77629	6.36448	0	6.4056	FALSE	FALSE
S100a5	0	0	6.26694	0	0	6.60071	0	6.42924	6.49006	0	0	0	FALSE	FALSE
Mapk1	6.62443	0	6.64525	6.60964	6.65588	6.71424	6.61752	6.61499	6.72935	6.43396	6.21814	6.14866	FALSE	FALSE
NA..68	6.63946	6.51246	6.5829	6.55746	6.49529	6.61637	6.68352	6.71148	6.72536	6.98468	6.68645	6.87081	FALSE	FALSE
NA..69	0	0	0	0	0	0	6.82259	6.78868	0	0	6.64683	6.89041	FALSE	FALSE
Ywhaz	8.21869	8.15963	8.22013	7.98296	8.00251	8.10195	8.24606	8.22945	8.09223	8.28502	8.41362	8.41214	FALSE	FALSE
Dynll1	7.36039	7.23714	7.35915	7.2265	7.15494	7.2917	7.18458	7.20328	7.26832	7.21043	7.16888	7.29354	FALSE	FALSE
Eif5a	7.59193	7.65369	7.64307	7.61579	7.46253	7.59269	7.59959	7.6372	7.54255	7.8791	7.94024	8.00065	TRUE	FALSE
Actg1	7.17484	7.15887	7.19687	0	0	0	7.1811	7.22021	7.09184	7.70054	7.68843	7.57206	FALSE	FALSE
Rps17	7.52671	7.26574	7.39415	7.72612	7.65554	7.74582	7.53618	7.58257	7.8241	7.09778	7.17531	7.17722	FALSE	TRUE
Rala	7.49603	7.41261	7.54311	7.40912	7.47934	7.44442	7.49732	7.47051	7.51178	7.24719	7.25525	7.2863	FALSE	FALSE
Rps10	6.9922	6.86005	6.91518	7.12866	7.15348	7.25583	7.03989	7.13975	7.33694	6.71863	6.84017	6.71072	FALSE	TRUE
Ppp2ca	6.75196	6.85494	6.70791	6.99498	6.85736	7.06247	6.75189	6.73181	6.94936	7.00792	6.79546	6.50991	FALSE	FALSE
Csnk2b	7.39435	7.44905	7.27763	7.53599	7.49849	7.55707	7.36195	7.29458	7.52826	7.01682	7.03463	7.02975	FALSE	TRUE
Rpl22	0	0	0	0	0	0	0	0	0	0	0	5.79236	FALSE	FALSE
Actc1	8.03294	7.7966	7.98757	8.10415	8.075	8.29874	8.04305	8.08916	8.19778	8.20876	8.15948	8.08001	FALSE	FALSE
Rack1	7.60644	7.59462	7.61019	7.69276	7.77913	7.80845	7.45437	7.54367	7.74543	7.61275	7.19131	7.58332	FALSE	FALSE
NA..70	6.36737	0	6.28549	6.39822	6.35102	6.464	6.39568	6.2975	6.45475	6.32932	6.3355	6.40821	FALSE	FALSE
Tuba1a	7.0493	6.74579	6.84133	7.11955	7.03587	7.11574	6.94107	6.82683	6.9537	0	6.72416	6.6941	FALSE	FALSE
Tubb4b	8.78959	8.69203	8.72385	8.79091	8.83713	8.86597	8.78272	8.80639	8.74252	8.69872	8.69788	8.77803	FALSE	FALSE
Tuba1c	6.57055	6.44764	0	6.6085	6.72612	6.55273	6.62529	6.70054	6.6146	7.00732	6.79993	6.98534	FALSE	FALSE
Ywhah	7.15661	7.23932	7.10741	6.846	6.87499	7.12499	7.33173	7.25892	7.09444	7.5252	7.6629	7.66926	TRUE	FALSE
Sbds	0	5.91951	0	0	0	0	0	0	0	0	6.26781	6.34684	FALSE	FALSE
Kpnb1	7.77898	7.59817	7.75498	7.56329	7.46561	7.66033	7.75507	7.6294	7.63328	7.54055	7.5354	7.72796	FALSE	FALSE
NA..71	7.20968	7.24396	7.2416	7.17736	7.29416	7.25103	7.31401	7.2861	7.18744	6.98882	7.1259	7.121	FALSE	FALSE
NA..72	0	0	5.77869	5.77345	0	0	0	0	0	5.90483	6.01957	6.01275	FALSE	FALSE
Lrig1	6.81439	6.84426	6.93106	6.80612	6.91539	6.60129	6.91164	6.53396	6.99941	7.50645	7.47328	7.53366	TRUE	FALSE
Plxna1	8.29609	8.2664	8.31014	8.23256	8.30038	8.31492	8.33054	8.31817	8.29316	8.20058	8.20224	8.20763	FALSE	FALSE
Plxna2	6.0454	0	5.9382	0	0	0	5.92834	0	5.512	6.67873	6.64082	6.89892	FALSE	FALSE
NA..73	0	0	0	0	0	0	0	0	0	0	5.90372	0	FALSE	FALSE
Pkn1	6.67341	0	6.61847	6.85437	6.7682	6.87412	6.77866	6.72925	6.75128	0	0	0	FALSE	FALSE
Sema3e	6.24635	6.2275	6.35616	0	0	0	6.16752	6.10687	6.30064	6.43479	6.55115	6.54135	FALSE	FALSE
Vamp7	6.69646	6.79898	6.78375	6.65645	6.80543	6.66106	6.80101	6.8597	6.88677	7.08611	6.99091	7.0664	FALSE	FALSE
Mpp1	6.52753	6.75424	6.74927	0	0	0	6.5222	6.48949	6.15588	7.46682	7.35793	7.52962	FALSE	FALSE
Pebp1	6.67114	6.66184	6.70852	6.59881	6.65722	6.7343	6.80029	6.68983	6.62818	6.87513	7.06498	7.01481	FALSE	FALSE
Stam	6.71455	7.34838	7.33909	6.62398	0	6.09954	7.01258	6.86744	7.04513	7.64066	7.53957	7.6834	FALSE	FALSE
Has2	0	0	0	0	0	0	0	0	0	6.9111	7.16782	7.02007	FALSE	FALSE
Hnrnph2	0	0	0	0	0	0	0	0	0	0	0	0	FALSE	FALSE
NA..74	6.73173	0	0	0	0	0	0	0	0	0	0	0	FALSE	FALSE
Rock2	0	0	0	6.23162	5.49176	5.90555	6.31182	0	0	0	0	6.27795	FALSE	FALSE
Smad1	6.70469	6.67529	6.73006	6.67775	6.69767	6.67349	6.55963	6.79848	0	7.02808	6.78953	7.02313	FALSE	FALSE
Elavl1	0	0	0	6.58148	6.72209	6.69714	0	0	6.66714	0	0	0	FALSE	FALSE
Rad50	0	0	0	0	0	0	0	0	0	0	0	0	FALSE	FALSE
Usp9x	0	6.49003	0	6.4746	6.29857	6.42532	6.17187	0	0	5.65425	5.70422	6.16867	FALSE	TRUE
NA..75	0	0	0	0	0	0	0	0	0	0	0	0	FALSE	FALSE
Slc7a3	6.95416	6.99584	7.04135	7.44365	7.48549	7.50803	7.47341	7.34025	7.47538	0	0	0	FALSE	FALSE
Erbb2	6.64479	6.35193	6.72863	6.8095	6.7296	6.96406	7.10168	6.97294	7.12946	7.32416	7.49911	7.41295	TRUE	FALSE
Ext2	5.84065	5.31938	0	6.06837	0	0	0	0	5.76293	5.96335	6.03779	6.26416	FALSE	FALSE
Slc9a3r1	6.60043	6.6365	6.69499	6.4776	6.40771	6.60908	7.20398	6.97596	7.02465	7.96805	8.08037	8.01258	TRUE	FALSE
Stx4	7.60286	7.56046	7.63027	7.41686	7.55551	7.52845	7.65255	7.59833	7.60179	7.86724	7.80464	7.85704	FALSE	FALSE
Vasp	0	6.54998	6.54119	0	6.51477	6.40157	6.76376	6.7055	6.44188	7.2707	6.97045	7.33568	FALSE	FALSE
Naca	6.38383	0	0	0	6.17307	6.20466	6.26366	6.21572	6.41764	0	0	0	FALSE	FALSE
Casp3	6.0633	6.04131	6.02148	5.92714	6.30638	0	5.9271	0	5.84911	6.00126	0	0	FALSE	FALSE
Ctps1	0	6.36836	6.86824	6.66522	5.79048	6.86079	6.80387	6.84461	6.40193	6.34565	6.55101	6.49926	FALSE	FALSE
Gaa	0	6.12753	6.2414	6.63385	6.76296	6.65263	6.6518	6.75712	6.91554	6.45906	6.74851	6.46063	FALSE	FALSE
Cct7	8.22629	8.09128	8.15333	8.06715	8.11869	8.15506	8.0992	8.12791	8.22214	8.08508	7.95751	8.08486	FALSE	FALSE
Cct2	8.22079	8.18463	8.17998	8.15125	8.19016	8.19176	8.15369	8.14251	8.25883	8.13395	8.12001	8.15063	FALSE	FALSE
Cct4	8.17222	8.13383	8.12401	8.0445	8.12077	8.15851	8.11508	8.12685	8.22357	8.0057	8.04477	8.0454	FALSE	FALSE
Cct5	8.28053	8.21221	8.24888	8.17658	8.21535	8.22843	8.19904	8.21373	8.27802	8.17702	8.07598	8.17831	FALSE	FALSE
Cct6a	8.18588	8.16637	8.15948	8.06111	8.12727	8.19388	8.16504	8.16847	8.19747	7.97645	8.04501	8.08941	FALSE	FALSE
Cct3	8.29323	8.17088	8.23244	8.20531	8.2236	8.30421	8.23757	8.23421	8.30643	8.10548	8.11926	8.1352	FALSE	FALSE
Irs2	0	0	6.29186	6.3664	6.60097	6.25365	6.48427	6.59502	0	6.23957	6.91665	6.93973	FALSE	FALSE
Tgfbi	8.15588	7.94309	7.92933	8.23935	8.07059	8.16173	7.95645	7.96622	8.06281	0	0	0	FALSE	FALSE
Sgcb	0	0	0	5.47992	0	5.42164	5.42235	0	5.36682	0	0	0	FALSE	FALSE
Tnfrsf26	7.25365	7.27958	7.28908	7.40449	7.4546	7.33794	7.3692	7.31595	7.34528	0	0	0	FALSE	FALSE
NA..76	0	0	0	0	0	0	0	0	0	0	0	0	FALSE	FALSE
Tubg2	5.87518	5.93955	5.92634	0	0	0	0	0	0	0	6.04462	6.29724	FALSE	FALSE
Arf1	7.91622	7.63789	7.86903	7.53488	7.37636	7.70019	7.70868	7.67194	7.56988	7.4029	7.53395	7.63917	FALSE	FALSE
Arf5	6.82224	0	6.78757	6.83801	0	6.80131	6.769	6.67912	6.65411	6.71711	6.95277	6.7499	FALSE	FALSE
Ap2m1	7.92734	7.86028	7.86697	7.89114	7.8161	7.81	7.87917	7.89046	7.87943	7.6743	7.7384	7.80208	FALSE	FALSE
Rhog	7.91111	7.95685	7.93024	7.98215	7.95578	7.97657	8.00238	8.02057	7.98891	7.87428	7.90063	7.92668	FALSE	FALSE
NA..77	7.43968	7.31178	7.24822	7.79689	7.77847	7.63336	7.43985	7.49881	7.80543	6.94382	6.95563	6.77824	FALSE	TRUE
Serpinf1	5.97547	6.27219	6.22914	6.23165	6.09114	6.18204	5.88566	0	6.04536	0	0	0	FALSE	FALSE
NA..78	7.10102	6.93634	6.96714	6.92804	6.9573	6.93233	7.19747	7.19187	6.96609	7.06941	6.93352	7.071	FALSE	FALSE
Mcm2	6.78461	6.34365	6.67471	7.18856	7.23912	7.16687	6.97918	6.81924	7.10914	0	0	5.88934	FALSE	FALSE
Mcm6	6.24888	6.14214	0	7.11344	7.24578	7.1717	6.85837	6.85103	7.09677	0	0	0	FALSE	FALSE
Csrp1	0	0	0	0	0	0	0	0	0	0	0	6.27857	FALSE	FALSE
Nrp1	5.77431	6.78051	6.94838	0	0	0	6.48592	6.54119	6.41108	7.83506	7.82372	7.7196	FALSE	FALSE
NA..79	0	0	0	6.23724	0	0	0	0	0	0	0	0	FALSE	FALSE
Rhod	7.27249	7.29855	7.30436	7.31706	7.33199	7.3211	7.32428	7.37411	7.33622	7.06408	7.02551	7.06032	FALSE	FALSE
Rps3a	8.41567	8.29126	8.24623	8.64122	8.54177	8.47208	8.44417	8.35007	8.59754	7.9027	7.98401	8.06904	FALSE	TRUE
Atp1b3	8.55535	8.464	8.53794	8.56793	8.6113	8.63792	8.59392	8.58251	8.59405	7.88626	8.07915	8.1069	FALSE	TRUE
NA..80	0	0	0	0	0	0	0	0	0	0	0	0	FALSE	FALSE
NA..81	0	0	0	6.082	0	0	0	0	6.19849	0	0	0	FALSE	FALSE
Anxa11	7.86136	7.81384	7.85798	7.82121	7.97313	8.00312	7.94367	7.8907	7.9465	7.71428	7.79377	7.80947	FALSE	FALSE
Anxa4	8.16782	8.1303	8.1174	8.15128	8.29277	8.33574	8.23945	8.25317	8.30822	8.14092	8.16307	8.21021	FALSE	FALSE
Bop1	6.37951	0	0	6.46749	6.62837	6.47545	6.37085	0	6.80113	0	0	0	FALSE	FALSE
Smad5	6.38964	5.85848	6.19193	5.76722	6.17467	6.22274	6.19349	6.22866	6.053	0	6.10333	6.02963	FALSE	FALSE
Ext1	6.44703	6.37201	6.51117	6.11936	0	5.84003	0	0	6.34891	6.39303	5.75438	6.41138	FALSE	FALSE
Dok1	0	6.42261	6.23239	0	0	0	6.39275	0	6.34451	6.56332	6.62296	6.86626	FALSE	FALSE
Ppp4c	0	0	0	0	0	0	0	0	0	0	0	0	FALSE	FALSE
Smad4	5.90336	0	0	0	0	0	0	0	0	5.85973	5.95055	0	FALSE	FALSE
Aurka	0	0	0	6.26644	6.14364	0	6.17511	6.23952	0	6.21	6.15885	6.16483	FALSE	FALSE
Smarcc1	6.03945	0	0	5.87159	0	6.36037	0	5.80288	0	0	0	0	FALSE	FALSE
Tep1	6.84997	7.07309	6.85379	6.36903	6.54317	6.84811	6.90337	6.98008	6.63434	7.72136	7.76277	7.6614	TRUE	FALSE
Wbp2	6.57556	6.57233	6.4484	6.40466	6.57879	6.57567	6.63938	6.59198	6.56469	6.4884	6.52385	6.48413	FALSE	FALSE
NA..82	0	0	0	5.94394	5.95009	5.92202	0	0	0	0	0	0	FALSE	FALSE
Cxadr	7.41019	7.50085	7.47141	0	0	0	7.47458	7.44428	7.49328	8.19794	8.14401	8.21566	FALSE	FALSE
NA..83	0	0	0	0	0	0	0	0	0	5.98132	5.90186	5.82012	FALSE	FALSE
Pld2	0	0	0	0	0	0	0	0	0	0	6.26661	6.34404	FALSE	FALSE
G3bp1	0	0	0	6.52284	6.66226	6.61652	0	6.52441	6.71559	0	0	0	FALSE	FALSE
Adamts1	0	5.75439	0	0	0	0	0	0	0	6.19612	6.47169	5.98763	FALSE	FALSE
Casp7	0	0	0	0	0	5.81232	5.75576	5.66178	0	0	0	0	FALSE	FALSE
Bmp1	7.86918	6.9463	7.48501	7.99097	7.89393	7.59976	7.71801	7.75683	7.97079	7.52377	7.66975	7.79094	FALSE	FALSE
NA..84	0	0	0	0	0	0	0	0	0	0	0	0	FALSE	FALSE
NA..85	6.36657	0	6.41501	6.29653	6.33506	6.38819	6.29783	0	6.43868	0	6.20197	0	FALSE	FALSE
Tubb5	8.33903	8.25443	8.28974	8.35168	8.44528	8.45705	8.3894	8.38115	8.3123	8.18577	8.18777	8.27513	FALSE	FALSE
Psmb4	6.38791	0	0	6.5796	6.43311	6.60125	6.48377	6.42568	6.35334	0	0	0	FALSE	FALSE
Rplp2	8.0385	7.92034	7.93173	7.77833	7.91082	8.18176	8.08293	8.15397	8.39492	8.23947	8.16155	8.20691	FALSE	FALSE
NA..86	6.51776	6.55223	6.52059	6.5948	6.65878	6.52458	6.56773	6.49491	6.46699	6.05557	6.3665	6.25828	FALSE	FALSE
NA..87	7.07958	7.12212	7.09985	0	0	0	6.73563	6.8882	6.84383	7.07346	7.12814	7.14968	FALSE	FALSE
Stx2	6.18972	6.1371	6.02371	6.05915	6.12441	0	6.19254	6.21386	6.17797	6.63644	6.66246	6.7058	FALSE	FALSE
Cpe	6.74038	7.38267	7.02181	0	0	0	0	6.25713	6.87364	7.59478	7.39227	7.39429	FALSE	FALSE
Xdh	5.81128	0	5.92359	5.90313	5.78309	5.89322	0	0	0	0	0	0	FALSE	FALSE
Il6st	7.20282	7.21083	7.20909	7.2599	7.23142	7.19893	7.25568	7.24566	7.15921	6.77367	0	6.93627	FALSE	FALSE
G6pdx	0	0	0	6.28558	6.25657	0	6.33431	6.39471	6.5333	0	0	0	FALSE	FALSE
Axl	7.303	7.21069	7.3052	6.50986	6.54835	0	7.49339	7.38807	7.30799	8.14737	8.08679	8.14255	FALSE	FALSE
Hnrnpul2	0	6.60364	6.73384	6.74523	6.78596	6.63518	6.4613	6.70827	6.62097	0	0	0	FALSE	FALSE
Top2a	6.91662	6.78969	0	7.00325	7.23722	6.84509	6.35234	6.6295	7.33189	0	0	0	FALSE	FALSE
NA..88	7.62908	7.61919	7.67031	7.61138	7.64823	7.64779	7.61882	7.67442	7.74987	7.45289	7.70597	7.63963	FALSE	FALSE
Vcp	9.17676	8.87286	8.87483	9.02342	8.7611	8.72279	8.81887	8.80697	9.03882	8.6303	8.78874	8.44576	FALSE	FALSE
Aqp1	8.56932	8.62522	8.59641	8.64201	8.7125	8.66992	8.59233	8.63435	8.5567	0	0	0	FALSE	FALSE
Uba1	7.5785	7.58794	7.61682	7.51975	7.58587	7.54269	7.64923	7.67056	7.57263	7.8895	7.84005	7.95249	TRUE	FALSE
Ctnnb1	6.56734	6.74054	6.65254	0	0	0	6.87515	6.73753	6.61476	7.95289	8.03125	8.05827	FALSE	FALSE
Jup	6.10765	6.16625	6.09747	6.17487	0	0	6.1036	6.10051	6.06878	7.36474	7.46611	7.58423	FALSE	FALSE
Gjb4	0	6.33169	6.18693	0	0	0	6.43662	6.23978	6.34809	7.60898	7.6177	7.56308	FALSE	FALSE
Col6a2	8.9577	8.7881	8.79026	9.09708	9.09008	9.04238	8.81777	8.92455	8.88755	0	0	0	FALSE	FALSE
Epha4	5.90673	6.51358	6.15388	0	0	0	6.78726	6.56542	6.19385	7.98015	7.97516	8.04171	FALSE	FALSE
Epha2	8.60723	8.59534	8.64661	8.64298	8.65148	8.64683	8.73255	8.69067	8.67496	8.64965	8.58149	8.72297	FALSE	FALSE
NA..89	6.43095	0	0	0	6.03133	0	6.21341	6.37315	0	0	6.46205	6.30965	FALSE	FALSE
Thbs2	8.35627	8.35736	8.30496	8.43631	8.21609	8.20656	8.30003	8.26145	8.51108	0	0	0	FALSE	FALSE
NA..90	6.19521	0	0	0	0	6.26229	0	0	6.19435	0	0	0	FALSE	FALSE
NA..91	0	0	0	0	0	0	0	0	0	0	0	0	FALSE	FALSE
NA..92	0	0	0	0	0	0	6.46981	6.10075	6.31044	7.46541	7.5294	7.64576	FALSE	FALSE
Yes1	7.89491	7.94644	7.94448	7.88824	7.93524	7.9546	8.06547	8.02584	7.9502	8.02653	8.08131	8.118	FALSE	FALSE
Top1	7.03727	6.91153	6.86488	7.01611	6.91175	6.94766	6.78808	6.91941	7.16752	6.61621	6.78912	6.43753	FALSE	FALSE
Col6a1	9.14448	8.99773	8.982	9.30999	9.27203	9.31347	9.02065	9.05289	9.0421	7.34682	6.99661	6.86265	FALSE	TRUE
Inhba	0	0	0	0	0	0	0	0	0	0	0	0	FALSE	FALSE
Ptgs2	0	0	0	0	0	0	0	0	0	6.13232	0	0	FALSE	FALSE
Fabp5	7.14752	7.03205	7.15872	7.16152	7.17017	7.03044	7.17843	7.0845	7.06051	6.81459	6.86251	7.09212	FALSE	FALSE
NA..93	0	0	0	0	0	0	0	0	0	5.6173	5.75569	5.65485	FALSE	FALSE
Thbs3	7.26295	7.11594	7.12499	7.0645	6.89232	6.45994	6.52724	6.49937	6.63854	6.27978	6.74502	6.76299	FALSE	FALSE
Btc	6.976	7.11588	7.10568	6.95613	6.85018	6.91121	7.19571	7.09753	7.14811	7.38623	7.46685	7.50139	TRUE	FALSE
Numb	6.12616	6.31898	6.2116	6.18837	6.16394	0	0	6.30666	6.30099	0	6.40882	6.50142	FALSE	FALSE
Larp7	0	0	0	5.35736	5.367	5.29042	5.23145	0	0	0	0	0	FALSE	FALSE
Eif5b	0	0	0	0	0	0	5.96493	0	0	0	5.944	6.07562	FALSE	FALSE
Cab39	6.22068	6.31551	6.29508	6.34424	6.23598	6.22412	6.19871	6.21184	6.29686	6.4069	6.34155	6.5068	FALSE	FALSE
Hbegf	0	5.96373	0	0	0	0	6.2605	6.22963	0	6.6291	6.77335	6.5545	FALSE	FALSE
Clu	7.95797	8.07394	8.05721	7.46593	7.17748	6.29228	8.01402	8.07067	8.31986	8.7549	8.7096	8.64887	TRUE	FALSE
Igf2r	7.26122	6.8783	7.29137	7.53622	7.67143	7.9195	7.58934	7.6443	7.96768	0	0	0	FALSE	FALSE
Lgals3bp	8.5676	8.62748	8.56377	8.46953	8.47515	8.53987	8.66488	8.73452	8.56277	8.63673	8.56241	8.57005	FALSE	FALSE
Plk1	0	0	0	0	0	0	0	0	0	6.51499	6.5877	6.50893	FALSE	FALSE
Lyar	0	0	0	0	0	5.61406	0	0	5.80132	0	0	0	FALSE	FALSE
Eps8	7.67999	7.74554	7.72405	7.02338	7.42106	7.42731	8.13666	8.15694	8.0992	8.82467	8.86551	8.85236	TRUE	FALSE
Cd36	7.41059	7.28332	7.38283	7.35576	7.32978	7.33883	7.36959	7.29081	7.27258	0	0	0	FALSE	FALSE
Fbln1	5.59776	0	0	0	0	0	0	0	0	6.28655	6.35247	6.52795	FALSE	FALSE
NA..94	0	0	0	0	0	0	0	0	0	6.3171	0	6.42857	FALSE	FALSE
NA..95	0	0	5.6747	0	0	0	0	0	0	0	0	0	FALSE	FALSE
Rab34	6.96266	6.84751	7.11398	0	0	0	7.40026	7.35843	7.21232	8.10951	8.0498	8.11069	FALSE	FALSE
NA..96	0	0	0	5.33387	5.39416	5.33804	0	0	0	0	0	0	FALSE	FALSE
Hnrnpab	6.53916	0	0	6.66988	6.63275	6.80173	6.47556	6.57432	6.67708	0	0	0	FALSE	FALSE
Pi4k2a	6.30739	0	0	0	0	0	0	6.3712	6.35056	0	6.01716	6.06845	FALSE	FALSE
Cdon	0	0	6.55962	6.28572	0	0	0	0	0	0	0	0	FALSE	FALSE
Cnnm3	6.40926	6.41827	6.45812	6.30192	6.36849	6.31233	6.43707	6.43683	6.5446	6.35249	6.518	6.591	FALSE	FALSE
Osbp	0	0	0	0	0	0	0	6.36006	0	0	0	0	FALSE	FALSE
Ccbe1	0	0	0	0	0	0	0	0	0	6.59475	0	6.54995	FALSE	FALSE
Plekhf1	6.36348	6.52123	6.38184	6.32913	6.33662	6.38457	6.21777	6.26274	6.38459	0	0	6.37502	FALSE	FALSE
Patl1	5.91174	0	0	5.78475	5.57162	0	0	0	5.57299	0	0	0	FALSE	FALSE
Cul4a	5.8984	0	0	0	0	0	0	0	0	0	0	0	FALSE	FALSE
NA..97	0	0	0	5.95439	5.8868	6.07412	0	6.02816	5.87658	0	0	0	FALSE	FALSE
NA..98	0	0	0	5.55942	5.58843	0	0	0	5.80533	0	0	0	FALSE	FALSE
Ppp1r21	0	0	0	0	0	0	0	0	0	0	0	0	FALSE	FALSE
Disp1	6.65254	6.68924	6.65109	6.78909	6.8456	6.76008	6.57136	6.54125	6.63281	0	0	0	FALSE	FALSE
Srsf10	6.83418	6.4477	6.37576	6.82578	6.98517	6.84445	6.73102	6.66873	6.96945	6.41149	6.52345	6.5885	FALSE	FALSE
Spryd7	0	0	0	0	0	0	0	0	0	0	0	5.80974	FALSE	FALSE
Ttyh2	8.21566	8.25244	8.24544	8.25506	8.20322	8.24983	8.14903	8.17725	8.24299	8.06978	8.09604	8.09223	FALSE	FALSE
Gmps	6.28601	6.16191	6.17728	6.32147	6.4537	6.55257	6.23106	6.40432	6.61858	7.09297	6.81921	7.13117	TRUE	FALSE
Mat2a	0	0	0	6.51258	6.7239	6.62666	0	6.58682	6.5759	6.66103	6.51001	0	FALSE	FALSE
Llgl2	6.52618	0	6.65357	6.54958	6.62584	6.45119	6.67111	6.64592	6.51083	6.61957	6.67033	7.06453	FALSE	FALSE
Pdlim7	0	0	0	0	0	0	0	0	0	6.13754	0	6.38478	FALSE	FALSE
Fam98a	0	0	0	0	6.38705	0	6.0204	0	6.06423	0	0	0	FALSE	FALSE
Uba3	0	0	0	0	0	0	0	0	0	0	0	0	FALSE	FALSE
Rac1	6.65765	6.54905	0	0	0	0	6.67009	6.63421	0	0	6.9769	7.09255	FALSE	FALSE
Pdia6	0	0	0	0	0	0	0	0	0	0	0	0	FALSE	FALSE
Tm4sf4	0	0	0	0	0	0	0	0	0	6.71619	6.54132	0	FALSE	FALSE
Sdcbp	8.43321	8.24448	8.3717	8.45529	8.39428	8.57992	8.38162	8.36765	8.49657	7.89192	7.86459	7.74217	FALSE	TRUE
NA..99	0	0	6.17829	6.26392	6.18093	6.3609	0	0	6.38283	0	0	0	FALSE	FALSE
Nek7	0	0	0	0	0	0	6.336	6.42848	0	6.2266	0	6.24254	FALSE	FALSE
Ddx17	0	0	0	0	0	0	0	6.80887	0	0	0	0	FALSE	FALSE
Prkaa1	7.29715	7.2078	7.31775	7.32901	7.3906	7.35932	7.26145	7.2925	7.22546	6.79982	6.9843	7.0122	FALSE	TRUE
Dnpep	0	0	0	0	0	6.38032	0	6.13909	6.40372	0	0	0	FALSE	FALSE
NA..100	0	0	0	0	0	0	0	0	0	0	0	0	FALSE	FALSE
NA..101	0	0	6.28592	0	0	0	0	0	0	0	0	0	FALSE	FALSE
Srsf6	6.79147	0	6.81004	7.19899	7.11311	7.07972	6.83962	6.94235	7.25763	6.29088	0	0	FALSE	FALSE
Trmt1	0	0	0	0	0	0	0	0	0	0	0	0	FALSE	FALSE
Paox	0	0	0	0	0	0	0	0	0	0	0	0	FALSE	FALSE
Psmd1	6.78027	6.68247	6.66506	7.2023	7.5177	7.59373	7.00651	7.30356	7.61296	6.78943	0	6.8043	FALSE	FALSE
Rab31	7.51916	7.41626	7.49889	7.57128	7.5873	7.54249	7.56312	7.57803	7.56084	7.48483	7.51569	7.56963	FALSE	FALSE
Stxbp6	0	0	0	0	0	0	0	0	0	6.69249	0	6.48588	FALSE	FALSE
Lmtk2	6.18503	6.02918	6.08916	0	6.27152	6.26802	0	6.33339	6.54705	0	5.86682	0	FALSE	FALSE
Dnajb1	6.77775	6.66412	6.70005	6.64301	6.71095	6.80366	6.86925	6.72234	6.70633	6.23432	6.30903	6.24731	FALSE	TRUE
Lrrn4cl	6.73755	0	6.76806	6.8753	6.87174	6.79348	6.93644	6.74887	6.75358	0	0	0	FALSE	FALSE
Esyt2	0	6.69534	0	6.58629	6.72665	7.0159	6.464	6.88301	6.85478	6.40333	6.45266	6.04879	FALSE	FALSE
Snx8	0	0	0	0	0	0	6.43815	6.35853	0	0	0	0	FALSE	FALSE
Entpd6	0	0	0	0	0	0	0	0	0	0	0	0	FALSE	FALSE
Khsrp	0	0	0	6.55802	6.5331	6.74733	6.36702	0	6.29511	0	0	0	FALSE	FALSE
Tradd	0	0	0	0	0	0	0	0	0	0	0	6.44196	FALSE	FALSE
Apcdd1	0	0	0	0	0	0	0	0	0	6.83558	6.68187	6.78002	FALSE	FALSE
Pag1	0	0	0	0	0	0	0	0	0	0	6.26399	0	FALSE	FALSE
Ddb1	0	6.20604	0	6.22497	6.34183	6.17026	6.36823	6.43435	6.40238	0	6.03145	6.22308	FALSE	FALSE
Uevld	7.53627	7.47834	7.57009	7.48266	7.42247	7.501	7.53323	7.51783	7.45106	7.41807	7.53789	7.53854	FALSE	FALSE
Rnf149	7.34238	7.03874	7.23139	7.21027	7.22212	7.21759	7.25657	7.20602	7.28673	0	0	0	FALSE	FALSE
Hspa4	7.08771	6.79074	6.91042	6.99055	6.99637	7.15881	7.09153	6.9729	6.89293	6.63707	6.90446	6.95934	FALSE	FALSE
Agfg2	0	0	0	6.37916	0	0	0	6.2606	0	0	0	0	FALSE	FALSE
Pank2	0	0	0	5.07573	5.11395	5.00005	5.22591	0	0	0	0	0	FALSE	FALSE
Esyt1	6.32842	0	0	6.48098	6.61875	6.73407	6.64622	6.60821	6.77283	6.16832	0	6.42307	FALSE	FALSE
Htatip2	0	0	0	0	0	0	6.22914	0	0	0	0	0	FALSE	FALSE
Col5a2	0	0	0	0	0	0	0	0	0	0	0	0	FALSE	FALSE
Eng	8.08558	7.97261	8.03181	8.08361	8.03759	8.06517	8.02485	8.04265	8.01216	0	0	0	FALSE	FALSE
Rffl	6.2757	6.30253	6.33618	0	0	0	0	0	0	0	6.12349	0	FALSE	FALSE
Ttll12	6.22706	6.35064	6.26766	0	5.80214	6.38468	6.36352	6.21875	0	6.25698	6.44931	5.85838	FALSE	FALSE
Mob1b	6.82264	6.74251	6.65906	6.63034	6.49038	6.69613	6.55548	6.66093	6.52739	6.70655	6.67123	6.78827	FALSE	FALSE
Xpnpep1	0	0	0	0	0	0	0	0	0	0	6.33451	6.27768	FALSE	FALSE
NA..102	0	0	0	6.8218	6.7409	0	0	6.62228	6.60756	0	0	0	FALSE	FALSE
Frmd8	6.37286	6.55975	6.38954	6.89526	6.70229	6.35627	6.63262	6.66924	0	0	6.17412	0	FALSE	FALSE
Dazap1	0	0	0	0	0	5.73733	0	0	0	0	0	0	FALSE	FALSE
Plxnd1	7.38798	7.20701	7.32848	7.40639	7.39686	7.37407	7.3229	7.35793	7.34815	0	0	0	FALSE	FALSE
NA..103	7.35518	7.3241	7.27386	7.38374	7.36027	7.32081	7.33664	7.29239	7.24378	7.24257	7.23137	7.26982	FALSE	FALSE
NA..104	5.76113	0	5.61376	0	0	0	5.68481	0	0	0	0	0	FALSE	FALSE
NA..105	5.28776	5.46252	5.40507	5.23599	5.34766	5.37205	5.53588	5.48989	5.33359	5.56506	5.52527	0	FALSE	FALSE
Traf3	0	0	0	0	0	0	0	0	0	0	0	6.24559	FALSE	FALSE
Tenm4	8.34653	8.08799	8.12496	8.3772	8.39169	8.10799	8.32672	8.00655	8.32848	0	0	0	FALSE	FALSE
Ndst1	0	0	0	0	0	0	0	0	0	0	0	0	FALSE	FALSE
Rfc4	0	0	0	0	6.1229	5.86195	5.94571	0	0	0	0	0	FALSE	FALSE
Smarcc2	5.56629	0	0	0	5.69916	0	0	0	5.68559	0	0	0	FALSE	FALSE
Sf3b2	0	0	0	6.56613	0	0	0	0	6.70091	0	0	0	FALSE	FALSE
Tax1bp1	0	0	6.54002	0	0	0	6.22593	6.11922	0	0	0	0	FALSE	FALSE
NA..106	0	0	0	0	0	5.62294	0	0	0	0	0	0	FALSE	FALSE
NA..107	0	0	0	5.88828	0	0	0	0	0	0	0	0	FALSE	FALSE
Ppp1r7	0	0	0	5.66827	5.66407	5.6392	0	0	0	0	0	0	FALSE	FALSE
Washc4	6.26851	0	5.99655	5.77707	5.65015	6.07642	5.96538	6.26072	6.09047	6.10428	5.98517	6.15354	FALSE	FALSE
NA..108	0	0	0	6.14829	5.96106	0	5.78931	0	5.87152	0	0	0	FALSE	FALSE
Ginm1	0	0	0	5.70018	0	5.90838	0	0	0	0	0	0	FALSE	FALSE
NA..109	0	0	0	0	0	0	0	0	0	0	0	0	FALSE	FALSE
Prrc1	0	0	0	5.71398	5.82362	0	0	0	5.79652	0	0	0	FALSE	FALSE
Arhgef40	8.64582	8.66687	8.75797	8.54117	8.49361	8.62532	8.31904	8.51558	8.63007	6.61981	6.13846	5.42844	FALSE	TRUE
NA..110	6.44917	6.49321	6.53851	0	6.51891	6.38373	6.54082	6.42116	6.47612	0	0	0	FALSE	FALSE
Sec31a	5.69042	0	0	5.95213	5.64572	6.01628	0	6.20178	6.14526	0	0	6.17079	FALSE	FALSE
Sema5a	6.85762	6.81127	6.74466	6.87174	7.01381	6.9162	6.75607	6.80428	6.95113	0	0	0	FALSE	FALSE
Fcho2	0	0	0	0	0	5.25532	0	0	0	0	0	0	FALSE	FALSE
Tex10	0	0	0	0	6.13558	0	0	0	0	0	0	0	FALSE	FALSE
NA..111	0	0	0	0	5.80547	5.94267	0	0	5.67661	0	0	0	FALSE	FALSE
Thsd4	0	0	0	0	0	0	0	0	0	0	0	0	FALSE	FALSE
Chpf2	0	0	0	0	0	0	0	0	0	0	0	0	FALSE	FALSE
Tlr6	6.92744	7.60116	6.98337	0	7.12362	7.06919	7.72617	7.75206	7.74703	0	0	0	FALSE	FALSE
Fam91a1	0	0	0	0	0	0	5.76701	0	5.60366	5.84589	5.47059	0	FALSE	FALSE
Vps51	0	0	0	0	0	0	0	0	0	0	0	0	FALSE	FALSE
Wdr20	6.33917	6.44851	6.53947	0	6.4628	6.38335	6.49733	6.50094	6.33947	6.51742	6.36827	6.49118	FALSE	FALSE
Ncbp1	0	0	0	0	0	6.51154	0	0	6.57023	0	0	0	FALSE	FALSE
Cfap65	0	0	0	7.15634	6.77798	6.95359	0	0	0	7.2863	0	6.99042	FALSE	FALSE
Acly	7.83172	7.85062	7.73265	7.95941	7.96414	7.97674	7.77068	7.96341	7.92965	7.69366	7.56029	7.75771	FALSE	FALSE
Olfml2b	0	0	0	6.18929	5.7403	6.15442	0	6.19554	5.95618	5.78104	0	6.06115	FALSE	FALSE
Defb28	6.40548	0	6.4496	6.44826	0	0	6.61176	0	0	6.71498	0	0	FALSE	FALSE
Mpzl3	0	0	0	0	0	0	0	0	0	6.21987	6.28515	6.23862	FALSE	FALSE
Gab2	0	0	0	0	0	0	5.66221	0	0	0	0	0	FALSE	FALSE
Zfyve19	5.87251	0	0	0	0	0	5.92016	5.8536	5.75955	0	0	0	FALSE	FALSE
NA..112	6.93406	0	6.70557	6.59323	6.61135	7.00355	6.81067	6.84011	6.8398	6.36696	0	6.34688	FALSE	FALSE
Prkca	6.97553	6.7327	6.88436	7.00035	7.32249	7.11588	7.06036	7.07144	6.73348	6.54998	6.23862	6.60587	FALSE	TRUE
Snx33	0	6.2492	6.2273	0	0	0	6.06822	0	0	6.39879	6.3973	0	FALSE	FALSE
Wdr18	0	0	0	0	6.07969	5.98545	0	0	0	0	0	0	FALSE	FALSE
NA..113	6.45862	6.62746	6.51958	6.59137	6.67696	6.72179	6.84845	6.85305	6.83556	7.28912	7.23596	7.27464	TRUE	FALSE
Lrrc47	6.32623	0	0	0	0	6.15761	0	0	6.22858	0	0	6.00702	FALSE	FALSE
Mcm5	6.9084	6.88277	6.45659	7.08998	7.27891	7.26895	6.9585	7.05591	7.15619	0	0	0	FALSE	FALSE
Git1	0	0	0	0	0	0	0	0	0	6.50646	6.13751	6.47531	FALSE	FALSE
Taok1	6.55227	6.77423	6.8471	6.53628	6.5123	6.42646	7.07361	7.0083	7.01258	7.55157	7.66449	7.68696	TRUE	FALSE
Cemip2	8.18687	8.1213	8.21296	8.20841	8.19742	8.18845	8.14684	8.14922	8.18452	7.71954	7.74394	7.74356	FALSE	TRUE
Arhgap1	5.99371	5.95177	5.98582	5.86477	5.80863	5.95519	5.85588	5.91791	0	0	5.97538	6.17866	FALSE	FALSE
Xkr5	6.30555	6.19148	6.13625	0	0	6.27715	6.20458	6.13586	0	0	0	0	FALSE	FALSE
Ppp1r13l	0	0	0	0	0	0	0	0	0	0	0	5.67639	FALSE	FALSE
Fam20c	0	0	0	0	0	0	0	0	0	0	0	0	FALSE	FALSE
Ttf2	0	0	5.90971	6.04305	6.06202	6.16873	6.00251	5.84547	5.7435	5.86125	0	0	FALSE	FALSE
Exoc1	0	0	0	0	6.40236	0	0	0	0	0	6.44922	6.36423	FALSE	FALSE
Heatr5a	0	0	0	0	0	0	0	0	0	0	6.15256	0	FALSE	FALSE
Igf2bp2	6.78992	6.8624	6.76695	6.95728	7.16764	6.99632	6.87172	6.91914	6.86676	0	0	0	FALSE	FALSE
Pes1	0	0	0	0	0	6.00419	0	0	6.20189	0	0	0	FALSE	FALSE
Npm1	7.38766	7.23747	7.26143	7.75138	7.72957	7.70969	7.38725	7.54365	7.79417	7.00238	6.89512	7.07258	FALSE	TRUE
Cyfip2	0	0	0	0	0	0	0	0	0	0	6.33082	6.0936	FALSE	FALSE
Spred2	0	0	0	0	0	0	0	0	6.46222	6.57723	6.49521	6.61647	FALSE	FALSE
Tom1l2	7.48222	7.4613	7.39296	7.38167	7.47202	7.45445	7.42724	7.43605	7.44982	6.58494	6.39372	6.42927	FALSE	TRUE
NA..114	6.02666	0	6.12911	5.98401	6.12113	6.13561	0	0	5.98319	6.38207	6.15094	6.24795	FALSE	FALSE
Mmp28	5.85262	0	0	6.00719	5.89841	5.75657	0	0	5.44466	0	0	0	FALSE	FALSE
Utp18	0	0	0	6.12953	0	0	0	0	6.23955	0	0	0	FALSE	FALSE
Psme4	0	0	0	0	0	0	0	0	0	0	0	0	FALSE	FALSE
Tns3	6.68361	0	0	6.66765	0	0	6.66816	6.69603	6.66995	6.71003	6.8889	7.05073	FALSE	FALSE
Trim25	0	0	0	6.00178	6.01195	6.23065	0	6.36508	6.13846	0	0	0	FALSE	FALSE
Luc7l3	0	0	0	5.98822	0	0	0	0	0	0	0	0	FALSE	FALSE
Clint1	5.95326	6.08895	0	0	0	0	5.75946	5.94801	5.90423	0	6.21386	6.10755	FALSE	FALSE
NA..115	0	0	0	0	0	0	0	0	0	0	0	0	FALSE	FALSE
Pfas	0	0	0	0	0	0	0	0	0	0	0	0	FALSE	FALSE
NA..116	0	0	0	0	0	0	0	0	0	0	0	0	FALSE	FALSE
Tsr1	7.44959	0	6.79733	7.51924	7.44497	7.49187	7.41929	7.45074	7.56774	0	0	0	FALSE	FALSE
Rpa1	0	0	0	6.71523	0	6.72946	0	0	6.73143	0	0	0	FALSE	FALSE
Acaca	0	0	0	5.64484	6.09975	6.42805	0	5.83393	0	0	0	0	FALSE	FALSE
P4ha2	0	0	0	0	0	0	0	0	0	0	0	5.85819	FALSE	FALSE
Cltc	8.78686	8.95892	8.8532	8.42423	8.63321	8.74659	8.85389	8.91934	8.66674	9.14035	9.11388	9.1422	TRUE	FALSE
Myo1d	7.04681	7.04309	6.97246	6.88876	7.02057	7.06948	6.92894	6.99262	6.84507	6.84318	6.88563	7.01385	FALSE	FALSE
Slc5a6	7.35963	7.23729	7.3694	7.34774	7.38966	7.37674	7.47612	7.43305	7.32077	6.7643	7.1176	7.22352	FALSE	FALSE
Atp13a3	7.32938	7.35351	7.38917	7.31702	7.32494	7.30818	7.2414	7.23611	7.23492	0	5.81804	6.24229	FALSE	FALSE
Rpl10a	7.90888	7.95663	7.88531	8.25159	8.42157	8.35164	8.07631	8.17661	8.46783	7.96442	7.79119	8.04603	FALSE	TRUE
Arcn1	6.52961	0	0	6.52137	0	6.99536	6.65658	6.9033	7.02317	0	0	0	FALSE	FALSE
NA..117	7.34706	7.42513	7.48372	7.42988	7.46832	7.34473	6.78246	7.32013	7.48037	7.38059	7.40887	7.46688	FALSE	FALSE
Zdhhc8	0	6.45459	0	0	0	0	0	0	0	6.59846	6.51541	6.46906	FALSE	FALSE
Sin3a	0	0	0	0	0	0	0	0	0	0	0	0	FALSE	FALSE
Kif1b	0	0	0	5.83977	0	5.67081	0	0	0	0	0	0	FALSE	FALSE
Cttn	0	0	0	0	0	0	0	0	0	6.79436	6.79919	6.85421	FALSE	FALSE
NA..118	8.04344	8.04972	7.9923	7.88785	8.09475	8.07265	7.94907	8.11551	8.20262	8.34386	8.32697	8.53438	FALSE	FALSE
Grb2	7.41739	7.33363	7.43529	7.28402	7.32609	7.33325	7.46745	7.27556	7.26262	7.24733	7.27678	7.20431	FALSE	FALSE
Flot2	7.52081	7.559	7.69558	7.52682	7.47544	7.47019	7.72864	7.59434	7.72047	7.95328	7.91735	7.884	TRUE	FALSE
Psmb6	0	0	0	0	0	0	0	0	0	0	0	0	FALSE	FALSE
Aplp2	7.46331	7.45709	7.56419	7.54465	7.44333	7.51997	7.49549	7.40161	7.48772	6.88181	6.35344	6.70838	FALSE	TRUE
P4ha1	0	0	0	0	0	0	0	0	0	0	0	0	FALSE	FALSE
NA..119	0	0	0	0	0	0	5.91865	0	0	0	6.19587	0	FALSE	FALSE
Csnk2a1	8.15409	8.01762	7.93654	8.07096	8.07107	8.15324	7.93644	8.02152	8.23571	7.67323	7.78094	7.7724	FALSE	TRUE
Slc30a1	7.16504	7.18444	7.29732	7.28508	7.34076	7.31708	7.21651	7.30792	7.25363	0	0	0	FALSE	FALSE
Khdrbs1	0	6.35784	0	6.99444	6.95446	6.91262	0	6.52867	6.82187	0	0	0	FALSE	FALSE
Stxbp3	8.08393	8.00775	8.07522	7.9221	7.90607	8.00303	8.01051	8.02053	7.95056	7.92706	8.02061	8.05053	FALSE	FALSE
Rasa3	7.96802	7.91289	8.13653	8.0943	8.02955	8.00822	8.1359	8.00706	7.84948	7.90327	8.14656	7.99441	FALSE	FALSE
Mertk	6.20181	6.15458	6.19662	0	6.28278	6.41385	6.11581	0	0	0	0	0	FALSE	FALSE
Cnot7	0	0	0	0	0	0	0	0	0	0	0	0	FALSE	FALSE
Akt2	5.8887	0	0	0	0	0	5.80928	6.07107	0	0	0	5.76748	FALSE	FALSE
Dvl2	0	0	0	0	0	0	5.92941	0	0	0	0	0	FALSE	FALSE
Serpinb6	7.03922	6.96929	7.0223	6.8903	6.78009	6.91195	7.05542	6.71187	6.98759	7.18546	7.3425	7.36436	TRUE	FALSE
Stip1	7.69264	7.62026	7.681	7.69295	7.60574	7.74151	7.70223	7.64814	7.67765	7.19604	7.29206	7.30025	FALSE	TRUE
Caprin1	6.58013	0	6.39477	6.58165	6.57332	6.68889	6.47082	6.5369	6.61999	0	0	0	FALSE	FALSE
Eif1ax	6.60614	6.50462	6.60361	0	0	6.52666	6.61499	6.57276	0	6.55437	6.41214	6.53278	FALSE	FALSE
Il17ra	7.88279	7.30529	7.85153	7.45784	7.33578	7.8826	7.81586	7.31496	7.31385	0	0	0	FALSE	FALSE
Kpna1	0	0	0	0	0	0	0	0	0	0	0	0	FALSE	FALSE
Pla2g7	0	0	0	0	0	0	0	0	0	6.08916	0	0	FALSE	FALSE
Papss1	0	6.49651	6.12937	6.10319	6.30893	6.11261	6.34171	6.01127	5.99547	0	0	0	FALSE	FALSE
Rbbp4	6.66582	0	0	6.70673	6.696	6.55727	6.62989	6.60868	6.80972	6.54427	6.30844	0	FALSE	FALSE
Rbbp7	6.65883	0	6.62942	6.53167	6.49336	6.67547	6.56946	6.83243	6.69153	6.3201	0	6.51057	FALSE	FALSE
NA..120	0	0	0	0	0	0	0	0	0	0	0	0	FALSE	FALSE
Lama5	9.49175	9.84706	9.71213	9.15818	9.3367	9.35643	9.6489	9.69408	9.47632	9.95154	9.94639	9.87446	TRUE	FALSE
Scarb1	8.27951	8.24998	8.21261	8.23686	8.22407	8.29391	8.25003	8.21806	8.23792	7.74729	7.56235	7.5841	FALSE	TRUE
Asns	7.70281	7.61423	7.62988	7.76644	7.80948	7.80896	7.74483	7.76536	7.72364	7.48701	7.49059	7.60164	FALSE	FALSE
Cdc37	6.85356	6.74915	6.8022	6.90633	6.79683	6.81291	6.94655	6.95082	6.66166	6.61755	6.57375	6.70077	FALSE	FALSE
Lamb3	0	0	0	0	0	0	0	0	0	0	0	0	FALSE	FALSE
Fzd7	7.53931	7.57812	7.62154	7.59221	7.56	7.6025	7.51642	7.52953	7.5304	0	0	0	FALSE	FALSE
Ptch1	6.25297	6.36427	6.50655	0	0	0	0	0	5.96276	6.41175	6.37251	6.19526	FALSE	FALSE
Slc9a1	6.71057	6.85152	6.81777	6.72316	6.83092	6.75211	6.87661	6.68514	6.79305	6.80092	6.85931	6.86864	FALSE	FALSE
Prdx2	7.24378	7.29075	7.25469	7.13564	7.17621	7.17964	7.28838	7.22637	7.16684	7.18698	7.28731	7.32905	FALSE	FALSE
Tsg101	8.85383	8.87112	8.9357	8.82959	8.85752	8.81082	8.88543	8.84537	8.89782	8.88366	8.90019	8.81752	FALSE	FALSE
Sntb2	7.35894	6.73531	6.99836	7.44344	7.53595	7.48538	7.44902	7.4666	7.44397	7.52376	7.58346	7.61072	FALSE	FALSE
Fnta	5.87332	0	0	5.61669	0	5.57109	0	5.49813	5.44099	0	0	0	FALSE	FALSE
NA..121	0	0	0	0	0	0	6.39782	0	6.69726	7.16646	7.23875	7.36286	FALSE	FALSE
Acvr1b	0	0	6.21833	0	0	0	6.12287	0	0	0	0	6.069	FALSE	FALSE
Acan	0	0	0	0	0	0	0	0	0	6.16227	5.9095	6.87551	FALSE	FALSE
Lamb2	0	7.36633	7.13175	0	0	0	0	6.00907	0	8.35677	8.38297	7.95288	FALSE	FALSE
Mme	7.37522	7.52921	7.53589	0	0	0	7.84296	7.83807	7.80895	8.51892	8.60896	8.62424	FALSE	FALSE
Pcolce	8.11863	8.18851	8.08764	8.21224	8.09722	8.10085	7.98842	7.93525	8.05069	6.27397	0	6.27575	FALSE	FALSE
Hras	7.01423	0	7.06919	6.99862	6.99246	7.07115	0	6.68937	7.0323	6.79893	6.96712	6.80875	FALSE	FALSE
Msln	0	0	0	0	0	0	6.49154	0	6.56491	7.26119	7.21431	7.13827	FALSE	FALSE
Cd55	0	0	0	0	0	0	0	0	0	0	5.79962	0	FALSE	FALSE
Ereg	0	0	0	0	0	0	0	0	0	6.53536	6.65024	6.65076	FALSE	FALSE
Rad21	0	0	0	0	0	0	0	0	0	0	0	0	FALSE	FALSE
Fscn1	7.96304	7.95555	7.98399	7.93308	7.92683	7.94637	8.03977	8.00749	7.86506	8.03153	8.03826	8.0923	FALSE	FALSE
Gdi2	7.38867	7.3069	7.41825	7.28391	7.24961	7.34258	7.44133	7.39863	7.22248	7.30363	7.32232	7.26531	FALSE	FALSE
Arhgdib	0	0	6.1656	6.02102	6.26588	0	6.11167	0	0	0	0	0	FALSE	FALSE
Slc20a1	7.21643	7.11123	7.20793	7.30621	7.27182	7.27992	7.26668	7.31628	7.21638	6.97991	7.0839	7.11358	FALSE	FALSE
Ddx19a	0	0	0	0	0	0	0	6.33234	0	0	6.52436	0	FALSE	FALSE
Ddx5	6.54119	0	0	7.16047	7.24721	7.06934	6.62636	7.04521	7.05442	6.30582	6.14746	6.3532	FALSE	TRUE
Slc29a2	7.25161	7.31952	7.31656	7.21685	7.2295	7.2443	7.3046	7.20268	7.25001	7.34592	7.34017	7.41191	FALSE	FALSE
NA..122	6.21898	6.32317	6.91167	6.65247	6.8291	6.67756	6.53098	6.77286	6.36938	7.03727	7.08322	7.29099	TRUE	FALSE
Il1rap	7.74181	7.67347	7.72593	7.79831	7.77021	7.73048	7.68327	7.6891	7.71794	0	0	0	FALSE	FALSE
NA..123	8.40555	8.38846	8.44356	8.35826	8.3944	8.36325	8.48619	8.45608	8.50282	8.67786	8.71404	8.72024	TRUE	FALSE
Eif2b4	6.14345	0	5.96002	6.5296	6.21632	6.26863	0	6.04076	6.44986	0	0	0	FALSE	FALSE
Phgdh	7.87383	7.77745	7.80707	7.85427	7.89367	7.89848	7.87986	7.91226	7.8068	7.76926	7.79475	7.86549	FALSE	FALSE
Kif5b	0	5.69367	5.90411	6.44476	6.83552	7.06318	6.73766	6.81104	6.85268	6.61976	6.68596	6.75193	FALSE	FALSE
Kif3b	5.97766	6.00788	6.01271	0	0	5.78315	5.9964	5.91576	6.02379	6.29195	6.44429	6.74136	FALSE	FALSE
NA..124	0	0	0	0	0	0	0	0	0	7.19019	7.14687	7.2295	FALSE	FALSE
Lasp1	6.42096	0	6.39419	6.39917	6.49621	6.40557	6.54758	6.51119	6.36713	6.38135	6.71159	6.56739	FALSE	FALSE
Pzp	0	0	0	0	0	0	0	0	0	0	0	0	FALSE	FALSE
Melk	0	0	0	5.67704	0	0	0	5.57266	0	0	0	0	FALSE	FALSE
Mcm7	6.7219	6.37932	0	7.03906	7.30177	7.35127	6.45971	6.96775	7.05748	6.09314	6.09349	5.76462	FALSE	TRUE
Prkci	6.54497	6.48609	6.45565	6.35276	6.4736	6.51943	6.5915	6.65794	6.55212	7.13133	7.16426	7.28753	TRUE	FALSE
Srsf2	6.84279	6.72118	6.54691	7.16092	6.99192	6.95953	6.80712	6.79355	7.07313	0	6.20566	0	FALSE	FALSE
Ddx3y	0	0	0	0	0	0	0	0	0	6.56154	0	6.59481	FALSE	FALSE
Rhoc	8.14489	8.01486	8.12024	8.02102	7.90483	8.02694	8.02222	8.10212	7.96984	7.66417	7.77905	7.77801	FALSE	FALSE
Dag1	7.86687	7.77983	8.01204	7.89073	7.84642	7.94716	8.05488	8.03475	8.11677	7.96558	8.0616	7.91798	FALSE	FALSE
Ddx3x	7.26005	7.0406	7.17164	7.30458	7.14765	7.31211	7.19962	7.22173	7.10643	7.1631	7.08615	7.35516	FALSE	FALSE
Sema4b	6.72585	6.82988	6.84829	6.84528	6.50997	6.81411	6.86322	6.85047	6.80171	6.89754	6.83704	6.89747	FALSE	FALSE
Sema3c	7.22971	7.33963	7.43471	7.62276	7.55073	7.52519	7.66251	7.6737	7.84957	7.59784	7.86233	7.63886	FALSE	FALSE
Sptbn1	0	0	0	0	0	0	0	0	5.85921	6.76513	6.76061	7.22084	FALSE	FALSE
NA..126	0	0	0	0	0	0	0	0	0	0	0	0	FALSE	FALSE
Slc26a2	6.55999	6.41857	6.52351	6.54293	6.57183	6.71907	6.44637	6.20137	6.54834	0	0	0	FALSE	FALSE
Tspan7	6.73395	7.07196	6.89658	0	0	0	6.88219	6.90397	6.82114	7.82903	7.70379	7.73726	FALSE	FALSE
NA..127	7.118	6.9835	6.902	6.46168	6.57307	6.49878	7.06074	6.98641	6.9001	7.73942	7.77341	7.74105	TRUE	FALSE
Trim28	6.92192	0	0	6.82802	7.01595	6.97768	6.7654	7.0291	6.9995	0	6.58647	0	FALSE	FALSE
Tsn	0	6.5966	0	6.30874	6.66191	6.64352	0	6.5425	0	0	0	0	FALSE	FALSE
Tfrc	8.27019	8.22261	8.21632	8.30754	8.36141	8.39717	8.2915	8.33207	8.4454	8.0443	8.07365	8.08941	FALSE	FALSE
Ddr2	7.79293	7.74656	7.79904	7.93929	7.93405	7.90068	7.85041	7.85988	7.87117	0	0	0	FALSE	FALSE
Snrnp70	6.86583	7.02235	6.70725	7.05115	6.88045	6.72369	6.76291	6.51276	6.98422	0	6.5408	6.4416	FALSE	FALSE
Supt6h	0	0	0	0	0	0	0	0	0	0	0	0	FALSE	FALSE
Phlda1	0	0	0	0	0	0	0	0	0	6.29239	6.24726	6.22021	FALSE	FALSE
NA..128	6.21392	6.07817	6.12477	0	0	6.16859	6.21381	6.31243	5.98649	6.85788	6.95843	6.93042	FALSE	FALSE
Sh3gl1	9.04198	9.22188	9.21951	9.22337	9.20142	9.26371	9.25057	9.22339	9.2093	8.25971	8.0404	8.4323	FALSE	TRUE
Ostf1	0	0	0	0	0	0	6.26248	0	0	6.25931	6.32269	6.33043	FALSE	FALSE
Cstb	6.83098	6.80333	6.91243	6.76045	6.88659	6.81223	7.00702	6.93729	6.84185	6.76952	6.79285	6.81871	FALSE	FALSE
Ndrg1	7.81836	7.78117	7.95225	7.85452	7.92583	7.95101	7.9419	7.88082	7.87275	7.30854	7.30136	7.32251	FALSE	TRUE
Vat1	7.61773	7.62102	7.65743	7.515	7.54305	7.64356	7.58195	7.56658	7.51858	7.21706	7.17866	7.32783	FALSE	FALSE
Itga2	0	0	0	0	0	0	6.77832	6.76559	6.72345	7.76409	7.79081	7.87075	FALSE	FALSE
Itga3	8.76155	8.80023	8.62836	6.12985	6.58118	6.48663	9.0141	8.99699	8.9414	9.63897	9.65038	9.6379	TRUE	FALSE
Zyx	0	6.21061	6.24052	0	0	0	6.23747	0	0	0	6.70562	6.57436	FALSE	FALSE
Ptp4a1	0	0	0	0	0	0	0	0	0	0	0	6.11929	FALSE	FALSE
Commd3	0	0	0	0	0	0	0	0	0	0	0	0	FALSE	FALSE
Mapk3	6.43117	6.58931	0	6.54268	6.67636	6.66299	0	6.6157	6.73626	6.56443	0	6.54062	FALSE	FALSE
Col7a1	6.38518	5.68402	5.74751	0	0	0	5.73358	0	0	7.70913	7.84482	7.4712	FALSE	FALSE
Map2k2	6.08016	6.03084	6.09244	0	0	6.01313	0	6.29003	5.85096	0	0	6.09722	FALSE	FALSE
Aebp1	7.13242	7.11187	7.00169	7.51975	7.0447	7.03246	6.90291	6.85895	7.13786	0	0	0	FALSE	FALSE
NA..129	0	0	0	0	0	6.35605	0	0	0	0	0	0	FALSE	FALSE
Tm4sf1	0	6.42753	0	0	5.99946	0	0	6.4129	0	6.45385	6.90989	6.48439	FALSE	FALSE
Surf4	6.52321	6.68696	6.62004	6.56219	6.68629	6.73503	6.59043	6.73609	6.75514	6.23388	6.5135	6.35786	FALSE	FALSE
Sqstm1	7.71141	7.61535	7.59805	7.67003	7.70517	7.75526	7.74106	7.74305	7.64816	7.23185	7.273	7.32286	FALSE	TRUE
Fkbp5	0	0	0	6.13577	6.20292	6.17528	0	6.23671	6.01766	0	0	0	FALSE	FALSE
Mrc2	6.82863	0	6.82999	6.68117	6.6805	6.8827	6.62772	6.6638	6.97342	0	0	0	FALSE	FALSE
NA..130	0	0	0	0	0	5.60791	0	0	0	0	0	0	FALSE	FALSE
Sdc3	0	0	0	6.12375	0	6.24986	0	0	6.11697	0	0	0	FALSE	FALSE
Hist2h2ac	9.93338	9.82729	9.72355	9.70675	9.75433	9.80268	9.75095	9.77322	9.88959	9.36209	9.42638	9.2718	FALSE	TRUE
Srm	6.81385	6.92436	6.82609	6.66263	6.82976	6.7455	6.81505	6.86999	6.73288	0	6.85289	6.94678	FALSE	FALSE
Procr	6.63412	0	6.42157	0	0	0	6.73326	6.55711	6.74142	7.38655	7.35835	7.24267	FALSE	FALSE
Vcl	0	0	6.14433	0	6.01862	0	6.33893	0	6.03906	7.20626	7.18483	7.0582	FALSE	FALSE
NA..131	7.93851	8.06047	8.12408	8.05304	8.08775	8.07893	8.09356	8.09833	8.0774	7.60796	7.75428	7.81586	FALSE	FALSE
Gart	7.12746	7.08962	6.86257	6.95043	6.83312	7.07015	7.02387	7.11035	6.80325	7.39308	7.44425	7.51581	TRUE	FALSE
Ptpmt1	0	0	0	0	5.54372	0	0	5.41661	0	0	0	0	FALSE	FALSE
Arhgef39	7.10792	7.26036	7.18156	7.23872	7.26243	7.09896	7.20409	7.21093	7.20965	7.34624	7.31425	7.31521	FALSE	FALSE
Ripor1	0	6.38092	6.4178	6.32545	6.30829	0	6.64504	6.90706	5.70383	7.22126	7.12548	7.42057	FALSE	FALSE
Pkp4	7.39131	7.43255	7.51067	7.49617	7.47	7.4512	7.50607	7.45275	7.43169	7.34912	7.33931	7.33329	FALSE	FALSE
Peak1	0	0	0	0	0	0	0	0	0	0	6.18614	6.19654	FALSE	FALSE
Cnnm4	6.82265	6.17745	6.82616	6.98812	6.92257	7.0092	6.93063	6.90131	6.61648	6.42627	6.7216	6.4228	FALSE	TRUE
Myorg	6.93501	0	0	7.17583	7.29026	6.97536	0	0	7.26802	0	0	0	FALSE	FALSE
Isy1	0	5.80331	5.74309	6.01254	0	6.13621	0	5.95738	5.97934	0	0	0	FALSE	FALSE
NA..132	0	5.38205	0	0	0	0	0	0	0	0	0	6.07936	FALSE	FALSE
NA..133	0	0	0	0	0	0	0	0	0	6.30038	0	6.43977	FALSE	FALSE
Gbf1	0	0	0	0	0	6.2223	0	0	6.27075	0	0	0	FALSE	FALSE
FAM120A	6.08268	6.1247	6.13596	6.21922	6.36307	6.30421	6.30363	6.11157	6.19879	0	0	0	FALSE	FALSE
Nop58	6.76139	5.95603	6.21669	7.18076	7.13171	7.05304	6.74436	6.60791	7.26174	0	0	0	FALSE	FALSE
Antxr2	6.68102	6.56129	6.6512	6.53295	6.57464	6.59253	6.56646	6.54668	6.66585	6.54738	6.74184	6.35174	FALSE	FALSE
Enpp3	6.58855	0	6.69787	6.65255	6.72667	6.65653	6.45472	6.42225	6.45156	0	0	0	FALSE	FALSE
Nomo1	0	0	0	0	0	0	0	0	0	0	0	0	FALSE	FALSE
Btbd11	0	0	0	0	0	0	0	0	0	6.47125	0	0	FALSE	FALSE
Chpf	0	0	0	0	0	0	0	0	0	0	0	0	FALSE	FALSE
C1qtnf6	6.41958	6.24356	6.29041	6.41482	6.41494	6.54263	0	6.28856	6.54443	0	0	0	FALSE	FALSE
[truncated: 1,168 more rows]
