# Supplementary material for: Cell-of-origin–specific proteomics of extracellular vesicles
Source: PNAS Nexus. 2023 Apr 3;2(4):pgad107. doi: 10.1093/pnasnexus/pgad107 (PMC10119638; doi:10.1093/pnasnexus/pgad107)
Supplement: pgad107_Supplementary_Data [file pgad107_supplementary_data.zip › PNASNEXUS-PNASNEXUS-2022-00936-T-s04.xlsx]

## Sheet: K8484_vs_Lcell_DE_with_markers
	logFC	AveExpr	t	P.Value	adj.P.Val	B	Gene	markerInfo	Enriched
1	9.48453	23.284	57.9076	4.10699e-10	3.83593e-07	13.097	Igsf3	Non_Ev	K8484_Enriched
2	-5.99406	26.0461	-41.4728	3.62548e-09	1.21156e-06	11.685	NA..15	Non_Ev	Lcell_Enriched
3	-7.14069	27.4164	-41.0247	3.89151e-09	1.21156e-06	11.6324	Cspg4	Non_Ev	Lcell_Enriched
4	-7.31369	25.9587	-39.2199	5.21734e-09	1.21825e-06	11.4102	Pabpc1	Non_Ev	Lcell_Enriched
5	-4.72934	24.2883	-35.8229	9.41286e-09	1.75832e-06	10.9428	Serinc5	Non_Ev	Lcell_Enriched
6	-5.41897	26.4954	-33.5875	1.43176e-08	1.77512e-06	10.5952	Gcn1	Non_Ev	Lcell_Enriched
7	-4.20845	23.0519	-33.4979	1.45686e-08	1.77512e-06	10.5805	Vcan	Non_Ev	Lcell_Enriched
8	4.04075	28.2283	33.1515	1.55878e-08	1.77512e-06	10.5232	Gprc5a	Non_Ev	K8484_Enriched
9	-5.89686	25.2351	-32.6816	1.7105e-08	1.77512e-06	10.444	Purb	Non_Ev	Lcell_Enriched
10	-4.77073	30.4054	-30.2594	2.82216e-08	2.40442e-06	10.0073	Trim47	Non_Ev	Lcell_Enriched
11	-5.4561	28.9729	-29.5326	3.30516e-08	2.40442e-06	9.8662	Matn2	Non_Ev	Lcell_Enriched
12	-5.33406	24.6784	-29.4668	3.35338e-08	2.40442e-06	9.85319	Tom1	Non_Ev	Lcell_Enriched
13	-5.37028	26.1153	-29.3192	3.46457e-08	2.40442e-06	9.82385	S100a4	Non_Ev	Lcell_Enriched
14	10.7737	26.6446	28.7267	3.95592e-08	2.40442e-06	9.70389	Itga3	Non_Ev	K8484_Enriched
15	4.11959	23.6895	28.3216	4.33811e-08	2.40442e-06	9.61986	NA..127	Non_Ev	K8484_Enriched
16	6.95627	21.074	28.1566	4.50588e-08	2.40442e-06	9.58515	Specc1	Non_Ev	K8484_Enriched
17	-6.96681	26.2552	-28.068	4.59901e-08	2.40442e-06	9.5664	Arhgef1	Non_Ev	Lcell_Enriched
18	3.27125	29.9843	28.0355	4.63379e-08	2.40442e-06	9.55948	Itgb1	Non_Ev	K8484_Enriched
19	3.83692	28.0723	27.4501	5.31408e-08	2.61229e-06	9.43327	Rras2	Non_Ev	K8484_Enriched
20	6.40497	23.5622	26.8712	6.10234e-08	2.84979e-06	9.30478	Cd109	Non_Ev	K8484_Enriched
21	-9.30783	26.1876	-24.75	1.04004e-07	4.38255e-06	8.80006	NA..29	Non_Ev	Lcell_Enriched
22	3.13548	26.9902	24.7076	1.05167e-07	4.38255e-06	8.78939	Cldn6	Non_Ev	K8484_Enriched
23	4.89591	25.2431	24.6092	1.07921e-07	4.38255e-06	8.76454	Efnb2	Non_Ev	K8484_Enriched
24	-4.29825	24.3115	-24.3359	1.16018e-07	4.46537e-06	8.69484	Pura	Non_Ev	Lcell_Enriched
25	5.05666	24.1147	24.1596	1.2161e-07	4.46537e-06	8.64935	Slc9a3r1	Non_Ev	K8484_Enriched
26	3.27133	26.3777	23.9912	1.27248e-07	4.46537e-06	8.60546	Nckap1	Non_Ev	K8484_Enriched
27	-5.31251	24.5854	-23.9381	1.29085e-07	4.46537e-06	8.59156	Mlf2	Non_Ev	Lcell_Enriched
28	3.67034	25.0375	23.4009	1.49514e-07	4.98737e-06	8.44852	Fam129b	Non_Ev	K8484_Enriched
29	4.06568	25.4413	23.0965	1.62738e-07	5.24129e-06	8.36556	Abi1	Non_Ev	K8484_Enriched
30	-5.13221	24.2702	-22.5657	1.89146e-07	5.88873e-06	8.21761	NA..236	Non_Ev	Lcell_Enriched
31	3.53258	28.9064	21.8342	2.34055e-07	7.05184e-06	8.00635	Vim	Non_Ev	K8484_Enriched
32	3.79584	23.4628	21.0763	2.94053e-07	8.52664e-06	7.77803	Taok1	Non_Ev	K8484_Enriched
33	6.00431	24.4573	20.9222	3.08317e-07	8.52664e-06	7.73038	Notch2	Non_Ev	K8484_Enriched
34	2.96566	26.8589	20.9005	3.10392e-07	8.52664e-06	7.72363	Cyfip1	Non_Ev	K8484_Enriched
35	3.21595	26.3293	20.2701	3.78203e-07	1.00703e-05	7.52391	Gja1	Non_Ev	K8484_Enriched
36	-4.1638	25.1993	-20.1887	3.88149e-07	1.00703e-05	7.49757	Glipr2	Non_Ev	Lcell_Enriched
37	-6.53245	25.364	-19.7014	4.54365e-07	1.14696e-05	7.33721	NA..163	Non_Ev	Lcell_Enriched
38	-3.37475	24.1703	-19.1906	5.3815e-07	1.32272e-05	7.16395	B2m	Non_Ev	Lcell_Enriched
39	6.08541	21.6862	19.02	5.70003e-07	1.36509e-05	7.10487	Carmil1	Non_Ev	K8484_Enriched
40	-2.76147	23.6639	-18.8963	5.94452e-07	1.38805e-05	7.06165	Eif3l	Non_Ev	Lcell_Enriched
41	-7.40724	27.1853	-18.8208	6.09956e-07	1.38951e-05	7.03512	Col6a1	Non_Ev	Lcell_Enriched
42	2.31267	22.8994	18.585	6.61496e-07	1.4376e-05	6.95141	Vamp5	Non_Ev	K8484_Enriched
43	-4.71544	23.0844	-18.5835	6.61849e-07	1.4376e-05	6.95086	Dars	Non_Ev	Lcell_Enriched
44	-3.13567	31.1443	-18.3242	7.24452e-07	1.53781e-05	6.85735	Mfge8	Canonical_marker	Lcell_Enriched
45	2.91339	24.1798	18.1991	7.57064e-07	1.54005e-05	6.81171	Vangl1	Non_Ev	K8484_Enriched
46	-3.83405	24.5694	-18.1822	7.61591e-07	1.54005e-05	6.80552	Cadm4	Non_Ev	Lcell_Enriched
47	3.32024	24.0453	18.133	7.74973e-07	1.54005e-05	6.78744	Mink1	Non_Ev	K8484_Enriched
48	-5.0018	22.9752	-18.0507	7.97968e-07	1.55271e-05	6.75708	Prpf8	Non_Ev	Lcell_Enriched
49	-2.44239	26.9249	-17.9867	8.16387e-07	1.55613e-05	6.73336	NA..293	Non_Ev	Lcell_Enriched
50	2.50967	26.7366	17.6063	9.36553e-07	1.74948e-05	6.59032	Src	Non_Ev	K8484_Enriched
51	-3.72073	24.455	-17.4919	9.7657e-07	1.78846e-05	6.54663	Rpl26	Non_Ev	Lcell_Enriched
52	-2.38738	25.4928	-17.3382	1.0335e-06	1.82998e-05	6.48738	Efnb1	Non_Ev	Lcell_Enriched
53	-2.29586	26.5281	-17.2288	1.07632e-06	1.82998e-05	6.44488	Dnaja2	Non_Ev	Lcell_Enriched
54	2.61642	24.0785	17.2007	1.08769e-06	1.82998e-05	6.43387	Pacsin3	Non_Ev	K8484_Enriched
55	-2.03957	27.771	-17.1933	1.09068e-06	1.82998e-05	6.43099	Slc29a1	Non_Ev	Lcell_Enriched
56	-2.45481	31.416	-17.1773	1.09721e-06	1.82998e-05	6.42474	Cd81	Canonical_marker	Lcell_Enriched
57	-2.05108	28.7209	-17.0149	1.16613e-06	1.91082e-05	6.36083	Slc1a5	Non_Ev	Lcell_Enriched
58	-3.73182	24.5253	-16.9139	1.21153e-06	1.95098e-05	6.32072	Hnrnpl	Non_Ev	Lcell_Enriched
59	-3.73493	24.4892	-16.6562	1.33679e-06	2.09495e-05	6.21721	Snrpd1	Non_Ev	Lcell_Enriched
60	-4.24753	24.7752	-16.6388	1.34579e-06	2.09495e-05	6.21014	Heg1	Non_Ev	Lcell_Enriched
61	2.51003	28.3592	15.894	1.80416e-06	2.76243e-05	5.90025	Plscr3	Non_Ev	K8484_Enriched
62	-3.21144	23.0963	-15.7592	1.9051e-06	2.86995e-05	5.84246	Tom1l2	Non_Ev	Lcell_Enriched
63	7.73744	25.1698	15.5752	2.05358e-06	3.01668e-05	5.76268	Sdcbp2	Non_Ev	K8484_Enriched
64	-7.31838	23.8926	-15.5592	2.06711e-06	3.01668e-05	5.75569	Mov10	Non_Ev	Lcell_Enriched
65	3.77766	21.8278	15.3157	2.28622e-06	3.28513e-05	5.64837	Myo9b	Non_Ev	K8484_Enriched
66	-2.00941	26.582	-15.0888	2.51471e-06	3.55869e-05	5.54669	Angptl4	Non_Ev	Lcell_Enriched
67	-1.99234	29.1627	-14.9769	2.63698e-06	3.65932e-05	5.49595	Rhoa	Non_Ev	Lcell_Enriched
68	2.90411	28.6964	14.9528	2.66417e-06	3.65932e-05	5.48497	Gpc1	Non_Ev	K8484_Enriched
69	3.8572	24.5067	14.8763	2.7527e-06	3.72612e-05	5.44999	Wasf2	Non_Ev	K8484_Enriched
70	1.83124	26.219	14.8011	2.84302e-06	3.7934e-05	5.41542	NA..194	Non_Ev	K8484_Enriched
71	-2.03141	24.3732	-14.7626	2.89069e-06	3.80268e-05	5.39761	Psmc2	Non_Ev	Lcell_Enriched
72	-2.1313	22.0914	-14.5599	3.15682e-06	4.06439e-05	5.30317	Zfand2b	Non_Ev	Lcell_Enriched
73	2.09937	25.4784	14.5455	3.17666e-06	4.06439e-05	5.29645	NA..50	Non_Ev	K8484_Enriched
74	-1.992	25.282	-14.4561	3.30386e-06	4.17001e-05	5.25429	Ndrg1	Non_Ev	Lcell_Enriched
75	2.54154	22.3889	14.3392	3.47905e-06	4.33258e-05	5.19877	Dazap2	Non_Ev	K8484_Enriched
76	5.17202	26.8048	14.0993	3.87302e-06	4.74183e-05	5.08332	Eps8	Non_Ev	K8484_Enriched
77	-1.9157	22.0542	-14.0787	3.90922e-06	4.74183e-05	5.07329	Crip2	Non_Ev	Lcell_Enriched
78	2.00357	24.6846	14.0389	3.9803e-06	4.76616e-05	5.05388	Plcd3	Non_Ev	K8484_Enriched
79	2.92709	21.7276	13.9933	4.06337e-06	4.80404e-05	5.03161	Slc38a1	Non_Ev	K8484_Enriched
80	-2.26111	22.4544	-13.8328	4.37234e-06	5.1047e-05	4.95255	Snrpf	Non_Ev	Lcell_Enriched
81	-2.45884	24.4498	-13.7368	4.56988e-06	5.26947e-05	4.90483	Npm1	Non_Ev	Lcell_Enriched
82	-3.93163	22.7946	-13.6166	4.83199e-06	5.47522e-05	4.84455	Srsf1	Non_Ev	Lcell_Enriched
83	-3.90748	23.8398	-13.5971	4.87604e-06	5.47522e-05	4.83473	Lrp1	Non_Ev	Lcell_Enriched
84	1.8156	24.3159	13.5416	5.00414e-06	5.47522e-05	4.80668	Hgs	Non_Ev	K8484_Enriched
85	-1.67243	24.1796	-13.5366	5.01606e-06	5.47522e-05	4.80411	Csnk2b	Non_Ev	Lcell_Enriched
86	1.73687	23.953	13.5258	5.04143e-06	5.47522e-05	4.79865	Pttg1ip	Non_Ev	K8484_Enriched
87	-2.15443	28.0602	-13.4768	5.15881e-06	5.51687e-05	4.77374	Dnaja1	Non_Ev	Lcell_Enriched
88	-3.85976	23.6292	-13.4607	5.19791e-06	5.51687e-05	4.76557	Ncl	Non_Ev	Lcell_Enriched
89	-4.75732	22.5403	-13.21	5.85547e-06	6.14495e-05	4.63649	Abcc4	Non_Ev	Lcell_Enriched
90	-1.53611	26.4654	-13.0964	6.18461e-06	6.35857e-05	4.57715	Cemip2	Non_Ev	Lcell_Enriched
91	-1.74219	25.1828	-13.0762	6.24528e-06	6.35857e-05	4.56655	Eif3b	Non_Ev	Lcell_Enriched
92	-1.95037	22.0925	-13.0702	6.26326e-06	6.35857e-05	4.56343	Snrpd3	Non_Ev	Lcell_Enriched
93	1.78236	26.7187	13.0323	6.37947e-06	6.40691e-05	4.54346	Clic1	Non_Ev	K8484_Enriched
94	1.64498	25.6481	12.9608	6.60541e-06	6.54463e-05	4.50565	Ptpra	Non_Ev	K8484_Enriched
95	-1.75185	24.1546	-12.94	6.6727e-06	6.54463e-05	4.49464	Itm2c	Non_Ev	Lcell_Enriched
96	-2.70945	25.8218	-12.9235	6.72681e-06	6.54463e-05	4.48586	Ybx1	Non_Ev	Lcell_Enriched
97	-3.75193	22.9896	-12.8617	6.93369e-06	6.63314e-05	4.45293	Alcam	Non_Ev	Lcell_Enriched
98	-1.48427	32.0661	-12.8541	6.95982e-06	6.63314e-05	4.44884	Hspa8	Canonical_marker	Lcell_Enriched
99	2.26101	22.5549	12.7795	7.22045e-06	6.81202e-05	4.40885	Cav2	Non_Ev	K8484_Enriched
100	2.0038	23.1371	12.7574	7.29975e-06	6.81797e-05	4.39697	NA..113	Non_Ev	K8484_Enriched
101	-1.87274	27.0353	-12.7001	7.51046e-06	6.94532e-05	4.36599	NA..295	Non_Ev	Lcell_Enriched
102	-3.2049	23.6975	-12.6322	7.76879e-06	7.11377e-05	4.32917	Ipo9	Non_Ev	Lcell_Enriched
103	4.03417	29.0277	12.5872	7.9461e-06	7.2055e-05	4.30459	Col5a1	Non_Ev	K8484_Enriched
104	-1.90394	24.7905	-12.5104	8.2587e-06	7.41695e-05	4.26254	Ppic	Non_Ev	Lcell_Enriched
105	4.17438	24.8609	12.4301	8.60127e-06	7.65104e-05	4.21822	Ptprf	Non_Ev	K8484_Enriched
106	-2.9571	22.3032	-12.3849	8.80074e-06	7.75462e-05	4.19321	Ddx5	Non_Ev	Lcell_Enriched
107	-1.58624	28.5739	-12.3133	9.12841e-06	7.93371e-05	4.15332	Slc7a1	Non_Ev	Lcell_Enriched
108	-1.85716	24.6807	-12.3036	9.17388e-06	7.93371e-05	4.1479	Rps17	Non_Ev	Lcell_Enriched
109	-2.8673	24.1963	-12.2304	9.52511e-06	8.16189e-05	4.10687	Rpl23	Non_Ev	Lcell_Enriched
110	-2.80264	24.2979	-12.1425	9.9679e-06	8.4024e-05	4.05723	NA..77	Non_Ev	Lcell_Enriched
111	1.64271	28.0736	12.1391	9.98572e-06	8.4024e-05	4.05528	Ttyh3	Non_Ev	K8484_Enriched
112	-2.62929	25.4223	-12.0729	1.0335e-05	8.61868e-05	4.0177	Rps15	Non_Ev	Lcell_Enriched
113	-4.30517	24.4524	-12.003	1.07198e-05	8.86043e-05	3.97773	NA..159	Non_Ev	Lcell_Enriched
114	-2.49169	26.4352	-11.9231	1.11795e-05	9.15932e-05	3.93179	NA..67	Non_Ev	Lcell_Enriched
115	-2.77601	25.5391	-11.9055	1.12838e-05	9.16443e-05	3.92162	Cd63	Canonical_marker	Lcell_Enriched
116	-2.41511	24.6526	-11.8532	1.16001e-05	9.27159e-05	3.89137	St13	Non_Ev	Lcell_Enriched
117	2.39035	25.6575	11.8341	1.17185e-05	9.27159e-05	3.88025	Pgk1	Non_Ev	K8484_Enriched
118	1.61593	26.5417	11.8275	1.17596e-05	9.27159e-05	3.87641	Snap23	Non_Ev	K8484_Enriched
119	-2.34807	26.3894	-11.819	1.18128e-05	9.27159e-05	3.87146	Vamp3	Non_Ev	Lcell_Enriched
120	3.81254	23.939	11.7101	1.252e-05	9.67712e-05	3.80778	Flnb	Non_Ev	K8484_Enriched
121	1.96199	22.5405	11.7076	1.25367e-05	9.67712e-05	3.80631	Aprt	Non_Ev	K8484_Enriched
122	2.47741	22.6605	11.6754	1.2755e-05	9.71006e-05	3.7874	Prkci	Non_Ev	K8484_Enriched
123	-2.54155	25.4219	-11.6707	1.27873e-05	9.71006e-05	3.78462	Rpl24	Non_Ev	Lcell_Enriched
124	-1.40508	26.4871	-11.6484	1.29414e-05	9.71764e-05	3.77149	Rpl8	Non_Ev	Lcell_Enriched
125	-2.24649	25.4832	-11.6393	1.30054e-05	9.71764e-05	3.76608	Rps14	Non_Ev	Lcell_Enriched
126	1.71932	28.408	11.5672	1.35224e-05	0.000100237	3.72334	Msn	Non_Ev	K8484_Enriched
127	1.43411	27.087	11.546	1.36786e-05	0.000100597	3.71073	Slc44a1	Non_Ev	K8484_Enriched
128	-2.49042	24.6295	-11.3991	1.48214e-05	0.00010815	3.62268	Mybbp1a	Non_Ev	Lcell_Enriched
129	-1.56733	27.9556	-11.381	1.49695e-05	0.000108384	3.61176	Ano6	Non_Ev	Lcell_Enriched
130	-1.53097	26.8623	-11.2976	1.56755e-05	0.00011247	3.56115	Gprc5b	Non_Ev	Lcell_Enriched
131	1.71319	24.7813	11.2862	1.57747e-05	0.00011247	3.55422	Igf1r	Non_Ev	K8484_Enriched
132	1.49346	25.3108	11.2223	1.63451e-05	0.000115514	3.51518	Pkp2	Non_Ev	K8484_Enriched
133	-3.97901	23.9268	-11.2109	1.64491e-05	0.000115514	3.50822	NA..36	Non_Ev	Lcell_Enriched
134	-2.33128	24.3878	-11.1376	1.71375e-05	0.000118929	3.46314	Psmd3	Non_Ev	Lcell_Enriched
135	1.92583	25.9936	11.1322	1.71899e-05	0.000118929	3.45978	Srgap2	Non_Ev	K8484_Enriched
136	1.71448	24.1812	11.1002	1.75021e-05	0.000120198	3.43999	Tspan15	Canonical_marker	K8484_Enriched
137	-1.62708	26.8118	-11.0474	1.80308e-05	0.000122311	3.40725	Abcc1	Non_Ev	Lcell_Enriched
138	1.50813	24.102	11.0434	1.80716e-05	0.000122311	3.40476	Arpc4	Non_Ev	K8484_Enriched
139	-2.08249	25.7993	-10.9722	1.88167e-05	0.000124179	3.3603	Vps4a	Non_Ev	Lcell_Enriched
140	1.81262	23.847	10.9682	1.88596e-05	0.000124179	3.3578	Btc	Non_Ev	K8484_Enriched
141	-2.09381	22.3484	-10.96	1.89484e-05	0.000124179	3.35263	Copg1	Non_Ev	Lcell_Enriched
142	1.52962	28.4429	10.9461	1.90988e-05	0.000124179	3.34392	Arrdc1	Non_Ev	K8484_Enriched
143	-1.91244	24.6592	-10.9454	1.91064e-05	0.000124179	3.34349	Rpl34	Non_Ev	Lcell_Enriched
144	-1.46008	21.7535	-10.9388	1.91785e-05	0.000124179	3.33934	Ddah2	Non_Ev	Lcell_Enriched
145	-2.17906	23.7541	-10.9297	1.92783e-05	0.000124179	3.33362	Rps25	Non_Ev	Lcell_Enriched
146	-1.41964	27.9046	-10.8538	2.01351e-05	0.00012881	3.28574	Ehd2	Non_Ev	Lcell_Enriched
147	-1.40544	26.9844	-10.8354	2.03494e-05	0.000129295	3.27408	Cep55	Non_Ev	Lcell_Enriched
148	-1.83199	27.7234	-10.7707	2.11227e-05	0.000133302	3.23299	Rps3	Non_Ev	Lcell_Enriched
149	1.66177	26.8605	10.738	2.15266e-05	0.000134938	3.21212	Ephb4	Non_Ev	K8484_Enriched
150	1.60162	23.0016	10.6573	2.25624e-05	0.000140488	3.16031	Atp11c	Non_Ev	K8484_Enriched
151	-1.30463	21.5984	-10.6018	2.33072e-05	0.000143957	3.1245	NA..30	Non_Ev	Lcell_Enriched
152	1.41978	25.5938	10.5835	2.3559e-05	0.000143957	3.11265	Flot2	Non_Ev	K8484_Enriched
153	1.41408	25.04	10.5774	2.36445e-05	0.000143957	3.10865	Ebf2	Non_Ev	K8484_Enriched
154	-1.2885	26.1614	-10.5661	2.38016e-05	0.000143957	3.10134	Ankh	Non_Ev	Lcell_Enriched
155	-3.73235	23.4221	-10.5598	2.38901e-05	0.000143957	3.09725	Eftud2	Non_Ev	Lcell_Enriched
156	-2.76227	24.263	-10.5071	2.46455e-05	0.000147557	3.0629	Dpysl2	Non_Ev	Lcell_Enriched
157	-2.69231	22.9677	-10.4525	2.54564e-05	0.000150972	3.02718	Umps	Non_Ev	Lcell_Enriched
158	-4.14228	21.9487	-10.4388	2.56644e-05	0.000150972	3.01819	Mcm7	Non_Ev	Lcell_Enriched
159	2.32108	25.7339	10.4364	2.57008e-05	0.000150972	3.01663	Slc12a2	Non_Ev	K8484_Enriched
160	-1.41863	25.898	-10.4106	2.60999e-05	0.000151459	2.99962	Fam234a	Non_Ev	Lcell_Enriched
161	-2.06081	26.3809	-10.4101	2.6108e-05	0.000151459	2.99928	Scarb1	Non_Ev	Lcell_Enriched
162	1.64614	28.2613	10.386	2.64867e-05	0.000151856	2.98338	NA..304	Non_Ev	K8484_Enriched
163	1.63643	23.5502	10.385	2.65017e-05	0.000151856	2.98275	Wwp2	Non_Ev	K8484_Enriched
164	2.02484	23.9681	10.2873	2.81035e-05	0.000160053	2.91794	Actr3	Non_Ev	K8484_Enriched
165	-2.25782	23.1769	-10.2751	2.8311e-05	0.000160257	2.90981	Sars	Non_Ev	Lcell_Enriched
166	-3.2733	29.0231	-10.2429	2.88678e-05	0.000162425	2.88829	Sh3gl1	Non_Ev	Lcell_Enriched
167	-2.24216	25.377	-10.1538	3.04743e-05	0.000170116	2.82844	Abca1	Non_Ev	Lcell_Enriched
168	-1.64656	27.2346	-10.1354	3.0818e-05	0.000170116	2.81604	Fasn	Non_Ev	Lcell_Enriched
169	2.12722	31.9036	10.1294	3.09305e-05	0.000170116	2.81201	Lama5	Non_Ev	K8484_Enriched
170	-1.46448	31.2436	-10.125	3.1014e-05	0.000170116	2.80903	Tinagl1	Non_Ev	Lcell_Enriched
171	-2.71167	22.4352	-10.1181	3.11453e-05	0.000170116	2.80436	NA..282	Non_Ev	Lcell_Enriched
172	1.68447	25.3967	10.1062	3.13731e-05	0.000170363	2.7963	Ywhab	Non_Ev	K8484_Enriched
173	-1.59228	28.1916	-10.0867	3.175e-05	0.000171413	2.7831	Sdc4	Non_Ev	Lcell_Enriched
174	1.46881	26.2316	10.0689	3.20998e-05	0.000171503	2.77098	Gna11	Non_Ev	K8484_Enriched
175	-1.53019	26.9699	-10.0672	3.21339e-05	0.000171503	2.7698	Lpl	Non_Ev	Lcell_Enriched
176	1.75043	27.2596	10.0349	3.27784e-05	0.000173949	2.74784	Pfn1	Non_Ev	K8484_Enriched
177	2.18432	24.3248	10.0146	3.3192e-05	0.000175149	2.73397	Cystm1	Non_Ev	K8484_Enriched
178	-1.87324	25.8977	-9.96928	3.41366e-05	0.000179121	2.70293	Abcb1b	Non_Ev	Lcell_Enriched
179	2.35768	24.8224	9.95615	3.44159e-05	0.000179578	2.69391	Cobll1	Non_Ev	K8484_Enriched
180	-1.92629	22.5863	-9.92963	3.49879e-05	0.000181549	2.67567	Scamp4	Non_Ev	Lcell_Enriched
181	-1.29059	26.8158	-9.88952	3.5874e-05	0.000185118	2.64799	Brox	Non_Ev	Lcell_Enriched
182	1.98019	22.3717	9.87455	3.62114e-05	0.000185832	2.63763	Aida	Non_Ev	K8484_Enriched
183	-2.04867	23.6062	-9.86393	3.64528e-05	0.000186049	2.63027	Stub1	Non_Ev	Lcell_Enriched
184	1.61267	25.5238	9.85242	3.67165e-05	0.000186376	2.62229	Ezr	Non_Ev	K8484_Enriched
185	-2.13801	27.0893	-9.80542	3.78166e-05	0.000190923	2.58961	Sdcbp	Canonical_marker	Lcell_Enriched
186	-1.27454	32.5225	-9.77424	3.85672e-05	0.000193665	2.56785	Pdcd6ip	Canonical_marker	Lcell_Enriched
187	2.54193	23.3786	9.75842	3.89546e-05	0.000194565	2.55678	Actr2	Non_Ev	K8484_Enriched
188	-1.44255	24.8913	-9.74935	3.91786e-05	0.000194642	2.55043	Sqstm1	Non_Ev	Lcell_Enriched
189	2.66922	22.8687	9.69928	4.04426e-05	0.000199497	2.51526	Plekho2	Non_Ev	K8484_Enriched
190	-5.11242	24.7428	-9.69383	4.0583e-05	0.000199497	2.51142	Vasn	Non_Ev	Lcell_Enriched
191	2.0383	23.1247	9.64053	4.19854e-05	0.000204432	2.47378	Pdcd10	Non_Ev	K8484_Enriched
192	3.74847	23.755	9.63907	4.20245e-05	0.000204432	2.47274	Tep1	Non_Ev	K8484_Enriched
193	1.83273	25.3459	9.61153	4.27716e-05	0.000206988	2.45322	Gng12	Non_Ev	K8484_Enriched
194	-1.77777	28.6032	-9.55415	4.43776e-05	0.000213653	2.41236	Rps2	Non_Ev	Lcell_Enriched
195	3.8088	23.8675	9.53202	4.50153e-05	0.000215612	2.39655	Parp4	Non_Ev	K8484_Enriched
196	2.0911	22.7522	9.49334	4.61554e-05	0.000219944	2.36882	Pgls	Non_Ev	K8484_Enriched
197	1.79011	23.2443	9.4187	4.84498e-05	0.000229706	2.31502	Gipc1	Non_Ev	K8484_Enriched
198	-1.47122	25.8845	-9.40613	4.88488e-05	0.000230428	2.30592	Psmd2	Non_Ev	Lcell_Enriched
199	-1.8095	26.0018	-9.39611	4.91697e-05	0.000230776	2.29866	Hnrnph1	Non_Ev	Lcell_Enriched
200	1.37199	28.6689	9.30198	5.23037e-05	0.000244258	2.23011	Pkm	Non_Ev	K8484_Enriched
201	1.98514	30.3258	9.2877	5.27991e-05	0.000245345	2.21965	Lamb1	Non_Ev	K8484_Enriched
202	-1.07627	24.5618	-9.25666	5.38938e-05	0.000249192	2.19687	NA..24	Non_Ev	Lcell_Enriched
203	1.17229	27.2288	9.23248	5.47648e-05	0.000251972	2.17908	F3	Non_Ev	K8484_Enriched
204	1.5308	26.5786	9.21037	5.55754e-05	0.000254448	2.16277	Plscr1	Non_Ev	K8484_Enriched
205	2.6775	24.2846	9.16005	5.74717e-05	0.000261847	2.12552	Fam171a2	Non_Ev	K8484_Enriched
206	-5.11536	22.8894	-9.09939	5.98566e-05	0.000271389	2.08037	Bag5	Non_Ev	Lcell_Enriched
207	-8.27535	24.276	-9.07687	6.07704e-05	0.000272296	2.06355	Arhgef40	Non_Ev	Lcell_Enriched
208	-1.71202	23.8083	-9.07364	6.0903e-05	0.000272296	2.06113	Cmtm6	Non_Ev	Lcell_Enriched
209	5.49382	25.5402	9.07295	6.09313e-05	0.000272296	2.06061	Ctnnd1	Non_Ev	K8484_Enriched
210	2.42566	23.7165	9.01788	6.32412e-05	0.000281273	2.01928	Lrig1	Non_Ev	K8484_Enriched
211	-7.81203	26.4743	-9.00867	6.36375e-05	0.000281694	2.01234	Tnfaip1	Non_Ev	Lcell_Enriched
212	-2.40006	24.572	-8.98325	6.47453e-05	0.000284399	1.99317	NA..164	Non_Ev	Lcell_Enriched
213	-1.1736	27.8147	-8.9761	6.50607e-05	0.000284399	1.98777	Rplp0	Non_Ev	Lcell_Enriched
214	-1.7242	28.4256	-8.96808	6.54166e-05	0.000284399	1.98171	Rps9	Non_Ev	Lcell_Enriched
215	1.10313	28.3627	8.96696	6.54666e-05	0.000284399	1.98086	NA..123	Non_Ev	K8484_Enriched
216	-2.33181	23.9931	-8.9568	6.59211e-05	0.000285048	1.97317	Eif3f	Non_Ev	Lcell_Enriched
217	1.33767	25.6671	8.92918	6.71754e-05	0.000289133	1.95223	Ldlr	Non_Ev	K8484_Enriched
218	-3.28716	24.5031	-8.91617	6.77759e-05	0.000290379	1.94234	NA..66	Non_Ev	Lcell_Enriched
219	-1.88166	27.4673	-8.879	6.9525e-05	0.00029594	1.91403	Rps3a	Non_Ev	Lcell_Enriched
220	-1.81501	27.2112	-8.87008	6.99522e-05	0.00029594	1.90722	Angptl2	Non_Ev	Lcell_Enriched
221	1.27903	27.9608	8.86858	7.00243e-05	0.00029594	1.90607	Plac8	Non_Ev	K8484_Enriched
222	-1.10996	26.9377	-8.81324	7.27467e-05	0.00030606	1.86368	Itga5	Non_Ev	Lcell_Enriched
223	1.33405	28.1181	8.78593	7.41348e-05	0.000309798	1.84266	Gnb2	Non_Ev	K8484_Enriched
224	-1.93208	27.6215	-8.78275	7.42986e-05	0.000309798	1.84021	Atp1b3	Non_Ev	Lcell_Enriched
225	2.4012	22.3229	8.76394	7.52743e-05	0.000312472	1.82571	Dcbld2	Non_Ev	K8484_Enriched
226	-1.08991	25.5004	-8.74644	7.61955e-05	0.000314896	1.81218	Cd2ap	Non_Ev	Lcell_Enriched
227	1.16768	20.0371	8.68578	7.94901e-05	0.000327065	1.76511	NA..200	Non_Ev	K8484_Enriched
228	1.89379	23.6967	8.66384	8.0721e-05	0.000330673	1.74802	Grk6	Non_Ev	K8484_Enriched
229	-1.47113	26.0753	-8.64472	8.18123e-05	0.00033368	1.73309	Rps15a	Non_Ev	Lcell_Enriched
230	-1.88692	22.0853	-8.57149	8.61482e-05	0.000349837	1.67564	Lars	Non_Ev	Lcell_Enriched
231	-1.51365	21.5639	-8.55457	8.71874e-05	0.000352524	1.6623	Dnajb1	Non_Ev	Lcell_Enriched
232	-1.4544	22.2307	-8.54187	8.79764e-05	0.000354181	1.65228	RTRAF	Non_Ev	Lcell_Enriched
233	1.185	28.0178	8.53205	8.85922e-05	0.000355129	1.64452	Eef2	Non_Ev	K8484_Enriched
234	7.03966	23.9857	8.51268	8.98214e-05	0.000358518	1.62918	NA..300	Non_Ev	K8484_Enriched
235	-2.8238	23.6075	-8.42147	9.58771e-05	0.000381061	1.55658	Dbi	Non_Ev	Lcell_Enriched
236	3.75826	22.0409	8.37597	9.9071e-05	0.000392072	1.5201	Usp6nl	Non_Ev	K8484_Enriched
237	1.09464	28.5793	8.37017	9.94871e-05	0.000392072	1.51544	Gnb1	Non_Ev	K8484_Enriched
238	-1.0089	28.7925	-8.17547	0.000114672	0.000450017	1.35727	Kirrel1	Non_Ev	None
239	-1.90743	21.3542	-8.14667	0.000117136	0.000457761	1.3336	Adcy6	Non_Ev	Lcell_Enriched
240	-1.50117	26.113	-8.11296	0.000120096	0.000467373	1.3058	Gna13	Non_Ev	Lcell_Enriched
241	-1.7183	27.2996	-8.08475	0.000122639	0.00047473	1.28246	Rps4x	Non_Ev	Lcell_Enriched
242	1.14846	23.8656	8.08077	0.000123003	0.00047473	1.27916	Acvr1	Non_Ev	K8484_Enriched
243	-2.96617	22.997	-8.05844	0.000125066	0.000479284	1.26063	Psmc5	Non_Ev	Lcell_Enriched
244	1.39054	23.1786	8.05691	0.000125209	0.000479284	1.25936	NA..185	Non_Ev	K8484_Enriched
245	-1.54279	24.4483	-8.00822	0.000129853	0.000493568	1.21879	Ipo5	Non_Ev	Lcell_Enriched
246	1.3616	23.7974	8.00673	0.000129998	0.000493568	1.21754	Tuba4a	Non_Ev	K8484_Enriched
247	-1.73496	27.186	-7.96752	0.000133885	0.000506271	1.18471	Rps26	Non_Ev	Lcell_Enriched
248	-2.13378	24.6314	-7.95938	0.000134709	0.00050733	1.17788	Plpp3	Non_Ev	Lcell_Enriched
249	-1.35605	31.8938	-7.90694	0.000140154	0.000525718	1.13372	Hist1h2bq	Non_Ev	Lcell_Enriched
250	1.42339	24.4482	7.88449	0.000142563	0.000532614	1.11473	Cdc42se2	Non_Ev	K8484_Enriched
251	2.25089	23.8385	7.85655	0.000145625	0.00053983	1.09105	NA..1	Non_Ev	K8484_Enriched
252	1.39434	24.6797	7.85429	0.000145875	0.00053983	1.08913	Ldlrad3	Non_Ev	K8484_Enriched
253	1.14771	27.8097	7.85113	0.000146228	0.00053983	1.08644	Myadm	Non_Ev	K8484_Enriched
254	-4.44716	23.248	-7.83663	0.000147854	0.000541871	1.07412	Eprs	Non_Ev	Lcell_Enriched
255	-1.38619	24.8195	-7.83586	0.000147941	0.000541871	1.07346	Stip1	Non_Ev	Lcell_Enriched
256	2.22722	24.1966	7.82882	0.000148739	0.000542663	1.06747	Ywhah	Non_Ev	K8484_Enriched
257	-1.65529	24.1822	-7.82121	0.000149607	0.000543706	1.06098	Rps7	Non_Ev	Lcell_Enriched
258	-3.33823	22.615	-7.81573	0.000150235	0.000543873	1.05631	Ipo7	Non_Ev	Lcell_Enriched
259	0.999196	22.8481	7.79777	0.000152316	0.000549277	1.04098	Ppp1cb	Non_Ev	None
260	-2.39682	24.0571	-7.78076	0.000154317	0.000554355	1.02643	Eif3a	Non_Ev	Lcell_Enriched
261	1.59781	24.6605	7.69603	0.000164742	0.000587723	0.953558	Cav1	Non_Ev	K8484_Enriched
262	1.91903	23.6629	7.69019	0.00016549	0.000587723	0.948506	Erbb2	Non_Ev	K8484_Enriched
263	-1.33512	24.262	-7.69016	0.000165494	0.000587723	0.948481	Rpl19	Non_Ev	Lcell_Enriched
264	-0.90826	23.8736	-7.60994	0.000176163	0.000623243	0.878826	Rhod	Non_Ev	None
265	-0.966473	25.0606	-7.5926	0.000178572	0.000628095	0.863684	NA..35	Non_Ev	None
266	1.09888	26.8379	7.5904	0.000178879	0.000628095	0.861764	Mvb12a	Non_Ev	None
267	1.14466	25.651	7.58515	0.000179619	0.000628328	0.857167	Uba1	Non_Ev	K8484_Enriched
268	-3.26642	24.7188	-7.57249	0.000181411	0.000632232	0.846092	NA.	Non_Ev	Lcell_Enriched
269	-2.27556	22.9236	-7.54733	0.000185037	0.00064247	0.824028	Eif3i	Non_Ev	Lcell_Enriched
270	-1.45978	25.9035	-7.51157	0.000190332	0.000658408	0.792564	Rpl30	Non_Ev	Lcell_Enriched
271	-1.40457	23.1469	-7.49051	0.000193532	0.000667008	0.77397	Rps10	Non_Ev	Lcell_Enriched
272	-1.55146	29.2401	-7.47667	0.000195668	0.00067111	0.761731	Rps13	Non_Ev	Lcell_Enriched
273	1.27723	26.7073	7.47115	0.000196527	0.00067111	0.756845	Rras	Non_Ev	K8484_Enriched
274	-1.33264	31.7377	-7.46891	0.000196878	0.00067111	0.754857	Hist2h2ac	Non_Ev	Lcell_Enriched
275	-1.27452	25.1666	-7.43879	0.000201652	0.000684884	0.728136	Banf1	Non_Ev	Lcell_Enriched
276	-1.96053	25.6101	-7.43127	0.000202865	0.000686505	0.721451	Slc5a3	Non_Ev	Lcell_Enriched
277	0.987284	24.1668	7.41284	0.000205872	0.000694167	0.705041	Rdx	Non_Ev	None
278	1.7054	24.5879	7.37502	0.000212203	0.000712942	0.671258	Glg1	Non_Ev	K8484_Enriched
279	-1.18337	26.3107	-7.30708	0.000224141	0.000747955	0.610212	Csnk2a1	Non_Ev	Lcell_Enriched
280	-1.44836	28.8382	-7.30642	0.000224261	0.000747955	0.609615	Rps16	Non_Ev	Lcell_Enriched
281	-0.965557	27.0542	-7.3022	0.000225027	0.000747955	0.605813	Gm10260	Non_Ev	None
282	-1.16649	23.9618	-7.27214	0.000230577	0.000763684	0.578638	Psmc4	Non_Ev	Lcell_Enriched
283	-1.16558	24.1315	-7.22649	0.000239304	0.000789789	0.537198	Psmc6	Non_Ev	Lcell_Enriched
284	-2.30034	22.1383	-7.2139	0.000241775	0.000795134	0.525739	Pmvk	Non_Ev	Lcell_Enriched
285	-2.30323	24.4852	-7.20823	0.0002429	0.000796029	0.520564	Gpsm2	Non_Ev	Lcell_Enriched
286	1.66034	23.9217	7.19573	0.000245396	0.000801398	0.509158	Gart	Non_Ev	K8484_Enriched
287	-0.900008	27.0126	-7.17962	0.000248656	0.000809216	0.494436	Itgb5	Non_Ev	None
288	1.06081	27.6162	7.15387	0.000253971	0.000820851	0.470844	Ehd4	Canonical_marker	None
289	2.12753	25.3284	7.15379	0.000253989	0.000820851	0.470765	Ywhag	Non_Ev	K8484_Enriched
290	0.939536	26.1378	7.14837	0.000255123	0.000821671	0.465797	Rab14	Non_Ev	None
291	1.36831	24.9019	7.14047	0.000256789	0.000824196	0.458536	Llgl1	Non_Ev	K8484_Enriched
292	-1.29746	25.3956	-7.1117	0.000262956	0.000841099	0.432062	H2afx	Non_Ev	Lcell_Enriched
293	-4.33853	22.3916	-7.10706	0.000263967	0.000841452	0.42778	Ssb	Non_Ev	Lcell_Enriched
294	-1.72951	23.5145	-7.08239	0.000269414	0.000855894	0.404996	Eif3c	Non_Ev	Lcell_Enriched
295	-0.8807	25.1371	-7.05819	0.000274882	0.000870306	0.38258	Pi4ka	Non_Ev	None
296	-1.54256	23.2131	-7.00989	0.000286177	0.000903005	0.33766	Eif3m	Non_Ev	Lcell_Enriched
297	-2.48995	24.2899	-7.00482	0.000287393	0.000903789	0.332929	Copa	Non_Ev	Lcell_Enriched
298	-1.04819	23.4451	-6.96084	0.000298191	0.000934598	0.291784	Flvcr1	Non_Ev	None
299	-1.87211	24.073	-6.95629	0.000299334	0.000935043	0.287516	Hnrnpk	Non_Ev	Lcell_Enriched
300	-0.875868	27.0011	-6.9468	0.000301733	0.000939395	0.278611	Eif4a1	Non_Ev	None
301	-1.26449	29.9268	-6.93832	0.000303896	0.000942986	0.270642	Loxl2	Non_Ev	Lcell_Enriched
302	2.9844	25.5091	6.93437	0.000304911	0.000943002	0.266923	Thbs1	Non_Ev	K8484_Enriched
303	-0.950913	27.2805	-6.92563	0.000307165	0.000946839	0.258705	Tfrc	Non_Ev	None
304	-0.862893	26.2296	-6.90329	0.000313021	0.000961717	0.237636	Efr3a	Non_Ev	None
305	1.1188	23.3768	6.87239	0.000321329	0.000984003	0.208415	Rab13	Non_Ev	None
306	-4.28799	22.1444	-6.8425	0.000329602	0.00100604	0.180057	NA..231	Non_Ev	Lcell_Enriched
307	1.13843	25.4846	6.82989	0.000333165	0.0010136	0.168061	Stx4	Non_Ev	None
308	-0.879139	24.8138	-6.80567	0.000340134	0.00103144	0.144968	NA..43	Non_Ev	None
309	-4.82786	22.6727	-6.79661	0.000342782	0.00103611	0.136317	Vwa1	Non_Ev	Lcell_Enriched
310	-3.3981	23.3951	-6.79272	0.000343924	0.00103621	0.132605	Cul3	Non_Ev	Lcell_Enriched
311	1.45056	23.5163	6.78021	0.000347636	0.00104402	0.120631	Serpinb6	Non_Ev	K8484_Enriched
312	-0.936119	27.4621	-6.76638	0.000351789	0.00105311	0.107382	Serinc3	Non_Ev	None
313	-1.68741	22.6839	-6.75808	0.000354308	0.00105455	0.0994224	Tra2b	Non_Ev	Lcell_Enriched
314	0.993868	28.9896	6.75737	0.000354527	0.00105455	0.0987336	Ifitm2	Non_Ev	None
315	0.976906	27.9426	6.73219	0.000362301	0.00107425	0.0745348	Rap2c	Non_Ev	None
316	-1.42025	23.7381	-6.68082	0.000378776	0.00111955	0.0249291	Prkaa1	Non_Ev	Lcell_Enriched
317	0.973785	28.6986	6.6642	0.000384286	0.00113225	0.00881999	Gnai2	Non_Ev	None
318	-2.8395	23.5035	-6.6455	0.000390595	0.00114722	-0.00934601	Aplp2	Non_Ev	Lcell_Enriched
319	1.27227	25.74	6.63558	0.000393989	0.00115356	-0.0189973	Eif5a	Non_Ev	K8484_Enriched
320	-0.791066	23.8848	-6.59415	0.000408532	0.0011924	-0.0594302	Ap2s1	Non_Ev	None
321	-1.89528	23.4636	-6.55914	0.000421295	0.00122583	-0.0937441	NA..33	Non_Ev	Lcell_Enriched
322	-1.10007	25.3146	-6.53461	0.000430508	0.00124874	-0.117871	Ube2d3	Non_Ev	None
323	1.1015	23.0306	6.53073	0.000431986	0.00124915	-0.121695	Chmp1b1	Non_Ev	None
324	1.13404	25.5161	6.52444	0.000434394	0.00125224	-0.127896	Tagln2	Non_Ev	None
325	-0.837778	25.2679	-6.5162	0.000437572	0.00125752	-0.136026	Mmp14	Non_Ev	None
326	1.78053	25.5531	6.50649	0.00044135	0.00126448	-0.145615	Clta	Non_Ev	K8484_Enriched
327	-0.888707	32.2583	-6.50247	0.000442927	0.00126512	-0.149591	Igsf8	Canonical_marker	None
328	-0.887503	23.0823	-6.49866	0.000444425	0.00126553	-0.153358	NA..187	Non_Ev	None
329	1.76329	29.4547	6.49005	0.000447834	0.00127136	-0.16188	Cltc	Non_Ev	K8484_Enriched
330	-2.04544	25.612	-6.46284	0.000458801	0.00129828	-0.188864	NA..289	Non_Ev	Lcell_Enriched
331	1.2963	23.2601	6.45967	0.000460096	0.00129828	-0.192007	NA..165	Non_Ev	K8484_Enriched
332	0.867446	22.27	6.44288	0.000467039	0.0013139	-0.208711	Atrn	Non_Ev	None
333	-1.53258	26.4929	-6.43704	0.00046948	0.0013168	-0.214526	Rps23	Non_Ev	Lcell_Enriched
334	1.06984	27.8558	6.42631	0.000474006	0.00132551	-0.225225	Ywhae	Non_Ev	None
335	-1.02349	24.4954	-6.41666	0.000478116	0.00133302	-0.234853	Rps5	Non_Ev	None
336	0.974696	26.5831	6.37403	0.000496769	0.0013809	-0.277534	Arf6	Non_Ev	None
337	-1.03557	21.5606	-6.35442	0.000505626	0.00140135	-0.297241	Rap2a	Non_Ev	None
338	-1.82633	26.9346	-6.24865	0.000556585	0.00153802	-0.404308	Rpl14	Non_Ev	Lcell_Enriched
339	1.16274	28.8916	6.23256	0.000564835	0.00155621	-0.420713	Cd44	Non_Ev	None
340	0.965472	28.1268	6.21714	0.000572876	0.00157372	-0.436473	Tspan9	Canonical_marker	None
341	1.04691	23.7481	6.18867	0.000588052	0.00161068	-0.465621	Tspan3	Canonical_marker	None
342	5.73329	26.0489	6.17898	0.000593326	0.00162037	-0.475574	Clu	Non_Ev	K8484_Enriched
343	1.53082	23.3281	6.15906	0.000604329	0.00164561	-0.496058	Prdx6	Non_Ev	K8484_Enriched
344	4.1141	23.6162	6.13457	0.000618173	0.00167841	-0.521306	NA..31	Non_Ev	K8484_Enriched
345	0.784734	26.2315	6.11054	0.000632108	0.00171127	-0.546153	NA..6	Non_Ev	None
346	-0.805174	28.2622	-6.10656	0.000634449	0.00171265	-0.550274	Ifitm3	Non_Ev	None
347	1.13316	27.2388	6.09949	0.000638631	0.00171897	-0.557596	Ywhaz	Non_Ev	None
348	2.73785	24.0404	6.07093	0.000655856	0.00176026	-0.587258	Csnk1g1	Non_Ev	K8484_Enriched
349	1.12998	22.8473	6.04704	0.000670667	0.00179485	-0.612145	Vamp7	Non_Ev	None
350	1.18689	25.4212	6.04259	0.00067347	0.0017972	-0.616794	Flot1	Canonical_marker	None
351	1.13573	24.8482	5.98787	0.000709007	0.00188664	-0.674094	Fermt2	Non_Ev	None
352	1.52636	24.2838	5.9798	0.000714428	0.00189567	-0.682582	Sh3bp4	Non_Ev	K8484_Enriched
353	-1.86799	27.193	-5.96786	0.000722529	0.00190714	-0.695146	Rpl27	Non_Ev	Lcell_Enriched
354	0.857931	22.7076	5.96741	0.000722836	0.00190714	-0.695618	Adgrg1	Non_Ev	None
355	-0.786753	27.4094	-5.92976	0.000749086	0.00197084	-0.735361	Rpl12	Non_Ev	None
356	0.750312	24.2324	5.89484	0.000774397	0.00203171	-0.772381	Epb41l5	Non_Ev	None
357	-1.38067	24.4688	-5.8901	0.000777909	0.0020352	-0.777421	Snx9	Non_Ev	Lcell_Enriched
358	1.80396	21.0633	5.88342	0.000782885	0.0020425	-0.784523	Tbc1d10b	Non_Ev	K8484_Enriched
359	1.68011	22.0605	5.87473	0.000789408	0.00205378	-0.793765	Tmem237	Non_Ev	K8484_Enriched
360	-1.53642	27.3383	-5.83963	0.000816411	0.00211813	-0.831228	Rps11	Non_Ev	Lcell_Enriched
361	-2.43438	25.1384	-5.83369	0.000821083	0.00211979	-0.837583	Rps20	Non_Ev	Lcell_Enriched
362	0.801386	28.5813	5.83305	0.00082159	0.00211979	-0.838271	Plxnb2	Non_Ev	None
363	1.69449	24.8328	5.82037	0.000831669	0.00213894	-0.851851	Myl12a	Non_Ev	K8484_Enriched
364	-1.04782	32.596	-5.81797	0.000833593	0.00213894	-0.854423	Hist1h4a	Non_Ev	None
365	-1.2176	26.4241	-5.81392	0.000836853	0.00214143	-0.85877	S100a6	Non_Ev	None
366	-1.15339	26.242	-5.80466	0.00084435	0.00215471	-0.868702	NA..131	Non_Ev	None
367	0.792375	21.6938	5.79212	0.000854631	0.002175	-0.88218	Usp46	Non_Ev	None
368	-0.866791	22.5813	-5.78906	0.000857167	0.00217553	-0.885479	Psenen	Non_Ev	None
369	0.926567	26.3548	5.77018	0.00087296	0.00220828	-0.905809	Neo1	Non_Ev	None
370	1.89971	22.3516	5.76801	0.000874802	0.00220828	-0.908155	Gmps	Non_Ev	K8484_Enriched
371	-0.892097	25.4482	-5.75603	0.000885022	0.00222806	-0.921087	Asns	Non_Ev	None
372	1.3065	22.5814	5.73125	0.000906582	0.0022762	-0.947885	Smad2	Non_Ev	K8484_Enriched
373	0.907953	22.9002	5.72637	0.000910905	0.00228093	-0.953181	Tmem198b	Non_Ev	None
374	-1.25345	22.2452	-5.70879	0.000926649	0.00231415	-0.972258	Srsf10	Non_Ev	None
375	0.684078	23.2874	5.69638	0.000937946	0.00233611	-0.985747	Palm	Non_Ev	None
376	-1.39561	28.2767	-5.68608	0.000947445	0.00235349	-0.996963	Rpl7a	Non_Ev	Lcell_Enriched
377	-0.897261	25.2454	-5.68198	0.000951254	0.00235669	-1.00143	Dnajc5	Non_Ev	None
378	-1.37799	21.927	-5.64608	0.000985366	0.00243055	-1.04064	Slc19a2	Non_Ev	Lcell_Enriched
379	-0.898378	20.4144	-5.64514	0.000986273	0.00243055	-1.04167	Phospho1	Non_Ev	None
380	-1.08301	24.5962	-5.64025	0.000991027	0.00243098	-1.04702	Vat1	Non_Ev	None
381	-2.26361	22.6075	-5.63962	0.00099165	0.00243098	-1.04772	Prkca	Non_Ev	Lcell_Enriched
382	-2.79832	21.3212	-5.63284	0.000998288	0.00244084	-1.05514	Eif4g1	Non_Ev	Lcell_Enriched
383	0.833521	24.5292	5.53587	0.001099	0.00268007	-1.16208	Tpi1	Non_Ev	None
384	0.826997	23.3549	5.50503	0.00113339	0.00275141	-1.19635	Tnfrsf12a	Non_Ev	None
385	1.23199	22.0729	5.50436	0.00113415	0.00275141	-1.1971	Clcn5	Non_Ev	None
386	-2.02985	22.5081	-5.48366	0.00115793	0.00280183	-1.22018	Iars	Non_Ev	Lcell_Enriched
387	1.81929	22.9283	5.47909	0.00116326	0.00280745	-1.22528	Pak4	Non_Ev	K8484_Enriched
388	-2.13842	24.3863	-5.47599	0.00116688	0.00280892	-1.22874	Nap1l1	Non_Ev	Lcell_Enriched
389	-1.74813	28.7328	-5.44693	0.00120152	0.00288371	-1.26127	Rps8	Non_Ev	Lcell_Enriched
390	0.66082	26.1693	5.44478	0.00120412	0.00288371	-1.26367	Fmnl3	Non_Ev	None
391	0.738097	28.14	5.40985	0.0012474	0.00297973	-1.30293	Capn5	Non_Ev	None
392	-0.797455	23.8301	-5.40289	0.00125623	0.00299317	-1.31078	Nono	Non_Ev	None
393	-0.913412	27.0981	-5.37725	0.00128938	0.00306432	-1.33972	Chmp4b	Non_Ev	None
394	-1.30997	26.015	-5.32405	0.00136133	0.00322711	-1.40007	Adam9	Non_Ev	None
395	2.06111	23.3368	5.31976	0.00136732	0.00323311	-1.40495	Arpc2	Non_Ev	K8484_Enriched
396	-1.05541	30.5426	-5.29662	0.00140018	0.00330243	-1.43133	Anxa5	Canonical_marker	None
397	1.23175	22.7596	5.28866	0.00141168	0.00332118	-1.44042	Pip4p2	Non_Ev	None
398	1.67587	23.8363	5.28582	0.00141581	0.00332254	-1.44367	Arpc1b	Non_Ev	K8484_Enriched
399	-0.842154	23.6585	-5.26917	0.0014403	0.00337154	-1.46272	NA..288	Non_Ev	None
400	-0.757569	26.108	-5.25822	0.00145668	0.00340134	-1.47528	Tollip	Non_Ev	None
401	-1.35443	27.033	-5.20889	0.00153305	0.00357075	-1.53203	Rpl10a	Non_Ev	Lcell_Enriched
402	1.85605	29.4399	5.20441	0.00154021	0.0035785	-1.5372	Myh9	Non_Ev	K8484_Enriched
403	1.61478	22.7085	5.18643	0.0015693	0.00363705	-1.55797	Csnk1a1	Non_Ev	K8484_Enriched
404	-0.97594	25.4487	-5.18384	0.00157355	0.00363786	-1.56098	Rpl28	Non_Ev	None
405	-0.983996	25.973	-5.17934	0.00158095	0.00364595	-1.56618	Acly	Non_Ev	None
406	-1.80037	24.096	-5.16915	0.00159786	0.00367587	-1.57799	Nme1	Non_Ev	Lcell_Enriched
407	1.45318	23.2984	5.16563	0.00160375	0.00368036	-1.58208	Arpc3	Non_Ev	K8484_Enriched
408	-1.494	22.4178	-5.15877	0.00161529	0.00369776	-1.59004	Cnnm4	Non_Ev	Lcell_Enriched
409	0.778596	24.6454	5.14675	0.00163574	0.00373542	-1.604	Rab5a	Non_Ev	None
410	1.42523	24.9569	5.14056	0.00164638	0.00375053	-1.6112	Ywhaq	Non_Ev	K8484_Enriched
411	-1.70517	25.6285	-5.09751	0.00172261	0.00391464	-1.66142	Rpl36	Non_Ev	Lcell_Enriched
412	-1.34593	21.7862	-5.09121	0.00173408	0.00391597	-1.66879	Polr2h	Non_Ev	None
413	-1.37452	24.3206	-5.0898	0.00173667	0.00391597	-1.67044	Cpne1	Non_Ev	Lcell_Enriched
414	-1.29182	22.4433	-5.08875	0.00173858	0.00391597	-1.67166	Bzw1	Non_Ev	None
415	-1.10714	22.3799	-5.088	0.00173997	0.00391597	-1.67255	Serinc1	Non_Ev	None
416	1.09374	24.3875	5.07238	0.00176891	0.00396398	-1.69085	Capza2	Non_Ev	None
417	1.38673	23.0158	5.07191	0.00176979	0.00396398	-1.6914	NA..122	Non_Ev	K8484_Enriched
418	-1.89669	23.8814	-5.05062	0.00181014	0.00404466	-1.7164	Stambp	Non_Ev	Lcell_Enriched
419	1.24346	23.4107	5.0349	0.0018406	0.00410291	-1.73491	Capns1	Non_Ev	None
420	1.0681	22.6695	5.02074	0.00186852	0.00415524	-1.75161	Pebp1	Non_Ev	None
421	-0.990912	21.4777	-5.00628	0.00189753	0.00420973	-1.76869	Pip4k2b	Non_Ev	None
422	1.03511	24.9273	4.99627	0.00191792	0.00424487	-1.78054	Myl1	Non_Ev	None
423	-1.3055	21.471	-4.96752	0.00197782	0.00436711	-1.81463	Mapk1	Non_Ev	None
424	0.703387	22.6595	4.91649	0.00208938	0.00460255	-1.87544	Grcc10	Non_Ev	None
425	1.11059	24.3568	4.88436	0.00216323	0.00475401	-1.91392	Dtx2	Non_Ev	None
426	-3.2867	23.5002	-4.87161	0.00219335	0.00480889	-1.92923	Mcam	Non_Ev	Lcell_Enriched
427	-2.36153	24.5609	-4.85655	0.0022295	0.00487671	-1.94734	Rpl15	Non_Ev	Lcell_Enriched
428	-0.921277	23.3126	-4.84355	0.00226126	0.00493463	-1.96301	Ddx1	Non_Ev	None
429	1.47866	21.4824	4.83445	0.00228378	0.00497216	-1.97398	NA..212	Non_Ev	K8484_Enriched
430	-0.867296	26.0707	-4.83058	0.00229345	0.00498158	-1.97865	Pcbp1	Non_Ev	None
431	-1.08254	23.277	-4.8208	0.00231808	0.00502339	-1.99048	Tmed10	Non_Ev	None
432	-0.666608	23.918	-4.80321	0.00236308	0.00510908	-2.01176	Abce1	Non_Ev	None
433	-0.737609	26.1323	-4.80039	0.00237039	0.00511303	-2.01518	Rap1a	Non_Ev	None
434	-0.781981	26.8372	-4.79608	0.00238161	0.00511473	-2.02041	Zdhhc5	Non_Ev	None
435	0.623347	31.2852	4.79588	0.00238213	0.00511473	-2.02065	Fbln2	Non_Ev	None
436	-3.95383	21.7193	-4.77562	0.00243565	0.00519289	-2.04524	Copb2	Non_Ev	Lcell_Enriched
437	-0.753598	23.8267	-4.7753	0.00243653	0.00519289	-2.04564	Slc20a1	Non_Ev	None
438	-1.03964	25.543	-4.77526	0.00243663	0.00519289	-2.04568	Rpl17	Non_Ev	None
439	-0.867171	25.585	-4.77371	0.00244077	0.00519289	-2.04756	Jak1	Non_Ev	None
440	-1.38943	22.366	-4.77013	0.00245041	0.00520155	-2.05192	Plpp2	Non_Ev	None
441	1.04046	23.4633	4.75797	0.00248339	0.00525962	-2.06672	Pde4d	Non_Ev	None
442	1.27336	27.2733	4.74623	0.00251574	0.00531606	-2.08103	NA..118	Non_Ev	None
443	-0.693388	27.8918	-4.72499	0.00257542	0.00542989	-2.10697	Slc7a5	Non_Ev	None
444	-1.82149	23.5769	-4.72117	0.00258632	0.00544059	-2.11164	Eif3e	Non_Ev	Lcell_Enriched
445	-0.651112	24.7383	-4.71623	0.00260051	0.00545815	-2.11769	Zc3hav1	Non_Ev	None
446	0.682062	24.3284	4.7084	0.00262315	0.00549332	-2.12728	Rhbdf1	Non_Ev	None
447	-1.10619	23.0494	-4.69742	0.00265528	0.00554816	-2.14074	Carm1	Non_Ev	None
448	4.59714	20.5069	4.68989	0.00267757	0.00558226	-2.14998	Abca7	Non_Ev	K8484_Enriched
449	1.04784	24.717	4.67587	0.00271962	0.0056573	-2.16721	Erbin	Non_Ev	None
450	0.653329	26.8566	4.67365	0.00272635	0.0056587	-2.16994	Slc1a4	Non_Ev	None
451	-1.21658	23.9683	-4.67146	0.002733	0.00565992	-2.17264	2007-09-01	Non_Ev	None
452	1.8728	25.5685	4.6673	0.00274571	0.00567366	-2.17776	Slc4a7	Non_Ev	K8484_Enriched
453	-1.17399	23.3508	-4.66122	0.00276436	0.00569958	-2.18525	Impdh2	Non_Ev	None
454	-0.602543	24.4281	-4.64511	0.0028145	0.00578689	-2.20511	Rala	Non_Ev	None
455	0.571453	24.7812	4.64366	0.00281909	0.00578689	-2.20691	Vps25	Non_Ev	None
456	2.21255	23.2871	4.61676	0.00290524	0.00595064	-2.24017	Flnc	Non_Ev	K8484_Enriched
457	0.730978	28.8152	4.60935	0.0029295	0.0059872	-2.24936	Adam10	Canonical_marker	None
458	-0.634713	26.0588	-4.60416	0.00294661	0.00600902	-2.25579	Ruvbl1	Non_Ev	None
459	-1.22793	26.8933	-4.56044	0.00309533	0.00629855	-2.31017	Rpl13	Non_Ev	None
460	1.30133	22.0207	4.53904	0.00317114	0.00643879	-2.33689	Coro1b	Non_Ev	None
461	-1.54415	24.5065	-4.53305	0.00319274	0.00646859	-2.34438	Rpl31	Non_Ev	Lcell_Enriched
462	0.652591	23.6394	4.52745	0.00321306	0.00649566	-2.35138	Rab5b	Non_Ev	None
463	-0.65345	29.1749	-4.51197	0.00327001	0.00659652	-2.37077	Hsp90ab1	Non_Ev	None
464	0.988597	21.8893	4.50335	0.00330224	0.00664232	-2.38159	NA..265	Non_Ev	None
465	-0.621879	27.1269	-4.5021	0.00330694	0.00664232	-2.38316	Prdx1	Non_Ev	None
466	-0.567531	28.0463	-4.49784	0.00332302	0.00664679	-2.38851	Itgav	Non_Ev	None
467	-0.687706	27.2676	-4.49774	0.0033234	0.00664679	-2.38864	Rpl18	Non_Ev	None
468	-1.17961	22.6208	-4.49359	0.00333912	0.00666396	-2.39385	Naa15	Non_Ev	None
469	-0.936925	23.065	-4.49013	0.00335231	0.00667603	-2.3982	Syngr2	Non_Ev	None
470	1.26947	22.1847	4.47536	0.00340926	0.00677216	-2.41678	Smurf2	Non_Ev	None
471	0.934716	27.4322	4.47387	0.00341508	0.00677216	-2.41866	Rab7a	Non_Ev	None
472	1.19851	23.4713	4.46055	0.00346747	0.00686148	-2.43545	Dstn	Non_Ev	None
473	-1.44904	27.1439	-4.45598	0.00348564	0.00688285	-2.44121	Rpl5	Non_Ev	None
474	0.560916	29.4385	4.44338	0.00353632	0.0069682	-2.45713	Gnai3	Non_Ev	None
475	-1.04869	23.3517	-4.43634	0.003565	0.00700991	-2.46604	NA..137	Non_Ev	None
476	-1.81683	21.5897	-4.42842	0.00359755	0.00705906	-2.47606	Lrp5	Non_Ev	Lcell_Enriched
477	0.551168	25.438	4.42161	0.0036258	0.00708487	-2.48468	Rab35	Non_Ev	None
478	-0.810079	26.1181	-4.42159	0.00362587	0.00708487	-2.4847	Rhoc	Non_Ev	None
479	1.666	22.8649	4.40588	0.00369203	0.00719907	-2.50463	Capza1	Non_Ev	K8484_Enriched
480	0.904474	25.364	4.39575	0.00373539	0.00726633	-2.5175	Scrib	Non_Ev	None
481	0.715576	27.9733	4.3942	0.00374208	0.00726633	-2.51947	Iqgap1	Non_Ev	None
482	-0.784685	22.0386	-4.38791	0.00376933	0.00730406	-2.52746	Ahsa1	Non_Ev	None
483	0.668222	29.1843	4.38499	0.00378209	0.00731361	-2.53119	Gapdh	Non_Ev	None
484	-1.16911	27.7019	-4.37181	0.00384015	0.00741053	-2.54797	Col1a1	Non_Ev	None
485	0.584235	25.1137	4.36668	0.00386299	0.00743925	-2.5545	Rab23	Non_Ev	None
486	-1.15571	23.9896	-4.36178	0.003885	0.00746624	-2.56076	Tmem176b	Non_Ev	None
487	-0.739074	22.6352	-4.34857	0.00394495	0.00756588	-2.57763	Hpcal1	Non_Ev	None
488	-1.21562	21.2927	-4.31742	0.00409045	0.00782209	-2.6175	NA..86	Non_Ev	None
489	0.685944	27.3645	4.31641	0.00409529	0.00782209	-2.6188	Tspan14	Canonical_marker	None
490	-0.791091	31.1834	-4.31403	0.00410664	0.00782776	-2.62185	Hist2h3c1	Non_Ev	None
491	-0.724324	22.7606	-4.29551	0.00419638	0.00798253	-2.64564	Ykt6	Non_Ev	None
492	-0.728295	26.3657	-4.29223	0.00421247	0.00799684	-2.64985	Ruvbl2	Non_Ev	None
493	0.564685	26.1276	4.2755	0.00429575	0.00813839	-2.67139	Dip2a	Non_Ev	None
494	-0.605946	30.6899	-4.26006	0.00437422	0.00827028	-2.6913	Slc3a2	Non_Ev	None
495	1.2336	26.4181	4.25803	0.00438467	0.0082733	-2.69393	Anxa3	Canonical_marker	None
496	-0.667171	25.8807	-4.21099	0.00463435	0.00872678	-2.75482	Golga7	Non_Ev	None
497	0.648795	23.7203	4.20694	0.00465661	0.00875106	-2.76009	Bmpr1a	Non_Ev	None
498	0.843019	22.7416	4.17871	0.00481484	0.00903024	-2.7968	Cd276	Non_Ev	None
499	-0.726441	26.43	-4.17145	0.00485645	0.00909003	-2.80625	Rpl10	Non_Ev	None
500	-1.29084	26.8924	-4.15993	0.00492339	0.00919689	-2.82129	Rpl6	Non_Ev	None
501	-0.53929	24.1365	-4.1524	0.00496769	0.00926112	-2.83113	NA..148	Non_Ev	None
502	-0.670294	27.6289	-4.12154	0.0051538	0.00958894	-2.8715	Tubb5	Non_Ev	None
503	0.645746	27.1828	4.11384	0.00520149	0.00965844	-2.88161	Tln1	Non_Ev	None
504	1.00238	22.5226	4.09512	0.0053193	0.00985759	-2.90619	Tuba1c	Non_Ev	None
505	1.27734	24.3672	4.08381	0.00539198	0.00996488	-2.92107	NA..55	Non_Ev	None
506	-0.505761	24.7526	-4.08259	0.00539986	0.00996488	-2.92268	Atic	Non_Ev	None
507	-0.483671	26.4387	-4.0785	0.00542644	0.00996488	-2.92806	Rpl9	Non_Ev	None
508	0.658379	20.3695	4.07796	0.00542995	0.00996488	-2.92877	Pald1	Non_Ev	None
509	-0.71483	26.1871	-4.07787	0.00543054	0.00996488	-2.92889	Rpsa	Non_Ev	None
510	0.677465	31.9693	4.07278	0.00546387	0.0100064	-2.9356	Actb	Non_Ev	None
511	-2.34404	23.7986	-4.07002	0.00548206	0.01002	-2.93925	Psmd14	Non_Ev	Lcell_Enriched
512	-0.963877	25.9772	-4.06496	0.00551548	0.0100614	-2.94591	Rpl32	Non_Ev	None
513	-1.28799	27.9331	-4.04965	0.00561813	0.0102287	-2.96613	Rps6	Non_Ev	None
514	0.727588	25.4544	4.03202	0.00573889	0.0104283	-2.98944	Aldoa	Non_Ev	None
515	0.921792	22.5033	4.02687	0.00577477	0.0104731	-2.99627	Ubl3	Non_Ev	None
516	-0.49836	27.1103	-4.01874	0.00583184	0.0105561	-3.00704	Ttyh2	Non_Ev	None
517	-1.85069	20.3333	-4.01294	0.0058729	0.0106098	-3.01473	Usp9x	Non_Ev	Lcell_Enriched
518	0.544321	23.4786	4.00402	0.00593668	0.0107044	-3.02657	Lrrc57	Non_Ev	None
519	-0.503886	31.3236	-3.99784	0.00598136	0.0107641	-3.03478	Ubc	Non_Ev	None
520	0.750977	26.4625	3.97083	0.00618093	0.0110992	-3.07072	Col18a1	Non_Ev	None
521	-0.664722	29.4007	-3.96946	0.00619129	0.0110992	-3.07255	Ehd1	Canonical_marker	None
522	-0.690956	22.3722	-3.96788	0.00620321	0.0110992	-3.07466	Cdc37	Non_Ev	None
523	0.540632	22.5354	3.92485	0.00653784	0.0116756	-3.13215	Stx12	Non_Ev	None
524	-0.810754	26.7588	-3.85618	0.00711375	0.0126629	-3.22443	Rpl35a	Non_Ev	None
525	0.486851	22.9315	3.85572	0.00711779	0.0126629	-3.22505	Stk10	Non_Ev	None
526	-0.887774	28.206	-3.85143	0.00715568	0.0127061	-3.23085	Rpl7	Non_Ev	None
527	-1.14349	22.5439	-3.83413	0.00731044	0.0129563	-3.25421	Top1	Non_Ev	None
528	-1.02408	26.7595	-3.82481	0.00739527	0.0130818	-3.26681	Rpl3	Non_Ev	None
529	-0.476797	25.8402	-3.81197	0.00751403	0.0132667	-3.2842	Nedd4	Non_Ev	None
530	-1.52621	22.1822	-3.77335	0.00788392	0.0138935	-3.33662	Dhx15	Non_Ev	None
531	-2.66714	23.2943	-3.75592	0.00805739	0.0141725	-3.36035	Psmd7	Non_Ev	Lcell_Enriched
532	0.463203	23.5242	3.74225	0.00819644	0.01439	-3.379	Chmp1a	Non_Ev	None
533	-0.627378	23.1945	-3.73859	0.00823403	0.0144289	-3.38398	Ttc7	Non_Ev	None
534	0.876806	22.6387	3.72942	0.00832923	0.0145677	-3.39651	Smad1	Non_Ev	None
535	0.453115	19.303	3.72796	0.00834448	0.0145677	-3.3985	Apbb2	Non_Ev	None
536	0.57551	26.9931	3.71865	0.00844255	0.0146929	-3.41123	NA..215	Non_Ev	None
537	0.731679	23.9955	3.71817	0.00844762	0.0146929	-3.41188	Chp1	Non_Ev	None
538	1.03971	22.336	3.67753	0.00889108	0.0154294	-3.46758	Gsk3b	Non_Ev	None
539	0.879	24.8059	3.67637	0.00890413	0.0154294	-3.46918	Hspa1l	Non_Ev	None
540	-0.438106	24.6039	-3.65289	0.00917226	0.0158646	-3.50145	Pkp4	Non_Ev	None
541	-0.566059	23.1337	-3.64753	0.00923471	0.0159431	-3.50883	Slc52a2	Non_Ev	None
542	0.961323	21.6703	3.62297	0.00952694	0.0164173	-3.5427	Ola1	Non_Ev	None
543	-0.728118	21.6448	-3.61581	0.00961406	0.0165369	-3.55259	Arl1	Non_Ev	None
544	0.966478	22.263	3.59447	0.00987873	0.0169609	-3.58209	NA..68	Non_Ev	None
545	0.513357	28.4931	3.57629	0.0101105	0.017327	-3.60727	Ppia	Non_Ev	None
546	-1.09209	23.1824	-3.56856	0.0102108	0.0174669	-3.61799	Csnk2a2	Non_Ev	None
547	-1.83326	23.1027	-3.5607	0.0103141	0.0176112	-3.62891	Eif3d	Non_Ev	None
548	-0.429119	28.7461	-3.55558	0.0103818	0.0176946	-3.63601	Rap1b	Non_Ev	None
549	-0.972511	21.6417	-3.54825	0.0104798	0.0178291	-3.6462	Surf4	Non_Ev	None
550	-0.637475	22.2589	-3.53838	0.0106133	0.0180232	-3.65992	Snx18	Non_Ev	None
551	-0.901831	27.1284	-3.53619	0.0106431	0.0180411	-3.66297	Rpl13a	Non_Ev	None
552	0.765118	25.383	3.53121	0.0107114	0.0181241	-3.66991	Lhfpl6	Non_Ev	None
553	-0.775862	29.9517	-3.51197	0.0109796	0.0185373	-3.69672	Ahnak	Non_Ev	None
554	0.923007	23.7483	3.51085	0.0109954	0.0185373	-3.69827	Galk1	Non_Ev	None
555	-0.89923	23.8205	-3.49435	0.0112317	0.0189016	-3.72131	Paics	Non_Ev	None
556	0.426735	25.557	3.49033	0.01129	0.0189657	-3.72692	Ran	Non_Ev	None
557	0.898839	22.0397	3.48597	0.0113537	0.0190383	-3.733	Slc12a4	Non_Ev	None
558	0.495819	26.5776	3.46468	0.0116704	0.0195344	-3.7628	Yes1	Non_Ev	None
559	0.451049	24.2438	3.45003	0.0118939	0.0198728	-3.78332	Slc29a2	Non_Ev	None
560	0.476513	24.8062	3.42711	0.0122531	0.0204365	-3.8155	Ppp2r1a	Non_Ev	None
561	-0.988845	26.5345	-3.40129	0.0126717	0.021097	-3.85181	Rpl4	Non_Ev	None
562	0.415239	26.8368	3.39067	0.0128485	0.0213532	-3.86677	Rab5c	Non_Ev	None
563	-0.490854	33.6966	-3.38399	0.012961	0.0215019	-3.87619	Ptgfrn	Non_Ev	None
564	-0.729426	23.2548	-3.36262	0.0133283	0.022072	-3.90635	Strap	Non_Ev	None
565	0.891777	23.4355	3.33825	0.0137609	0.0227482	-3.94081	NA..219	Non_Ev	None
566	0.946798	19.2348	3.29985	0.0144737	0.0238842	-3.99524	Fis1	Non_Ev	None
567	0.396336	26.6926	3.28982	0.0146664	0.0241594	-4.00948	Ist1	Non_Ev	None
568	0.574686	23.069	3.28786	0.0147043	0.0241793	-4.01226	Ppp2r2a	Non_Ev	None
569	-1.57689	21.7219	-3.28624	0.0147359	0.0241887	-4.01457	Esyt2	Non_Ev	None
570	0.620746	26.5387	3.26694	0.0151166	0.0247701	-4.04202	Flna	Non_Ev	None
571	-0.501684	24.7311	-3.26417	0.0151721	0.0248173	-4.04596	Slc7a6	Non_Ev	None
572	-1.76846	22.2744	-3.2609	0.0152379	0.0248815	-4.05062	NA..138	Non_Ev	None
573	0.52297	23.9134	3.22755	0.0159268	0.0259609	-4.09815	Bmpr2	Non_Ev	None
574	1.06127	22.8202	3.21512	0.0161922	0.0263476	-4.11591	NA..220	Non_Ev	None
575	1.44404	23.3366	3.21243	0.0162502	0.0263959	-4.11975	Dock7	Non_Ev	None
576	0.736003	20.7516	3.20581	0.016394	0.0265833	-4.12921	Capn7	Non_Ev	None
577	1.20087	23.1454	3.1977	0.0165721	0.0268256	-4.14081	Tmem30a	Non_Ev	None
578	1.1413	22.3156	3.19487	0.0166348	0.0268805	-4.14486	NA..175	Non_Ev	None
579	1.01965	29.1473	3.1873	0.0168036	0.0271063	-4.1557	Col4a2	Non_Ev	None
580	1.2817	28.8154	3.18085	0.0169487	0.0272932	-4.16492	Timd4	Non_Ev	None
581	-0.71314	20.7938	-3.17824	0.0170081	0.0273347	-4.16867	Cops3	Non_Ev	None
582	-0.864206	23.7156	-3.17714	0.0170329	0.0273347	-4.17024	Nars	Non_Ev	None
583	0.416969	25.9855	3.17125	0.0171676	0.0275035	-4.17869	Kif23	Non_Ev	None
584	-0.399909	30.0715	-3.15827	0.0174681	0.027937	-4.19729	Bsg	Non_Ev	None
585	-0.682153	26.3212	-3.13707	0.0179713	0.0286927	-4.22772	Stom	Non_Ev	None
586	-2.33897	21.6938	-3.13511	0.0180185	0.0287189	-4.23053	Atp6v1a	Non_Ev	None
587	0.393991	26.5579	3.13308	0.0180678	0.0287484	-4.23345	Fscn1	Non_Ev	None
588	0.853229	21.5166	3.12438	0.01828	0.0290366	-4.24596	Laptm4b	Non_Ev	None
589	-0.572952	26.7943	-3.09713	0.0189621	0.0300689	-4.28516	Fam171a1	Non_Ev	None
590	0.405972	27.4931	3.09092	0.0191214	0.0302702	-4.2941	Nras	Non_Ev	None
591	-0.498045	24.0498	-3.06121	0.0199038	0.0314554	-4.33696	Pkn2	Non_Ev	None
592	-1.54178	23.398	-3.05832	0.0199814	0.0315091	-4.34112	Sfpq	Non_Ev	None
593	0.537344	20.5984	3.05744	0.0200052	0.0315091	-4.34238	Shcbp1	Non_Ev	None
594	-1.06391	23.9493	-3.03303	0.0206775	0.0324821	-4.37766	Gna12	Non_Ev	None
595	0.462034	25.9258	3.03249	0.0206925	0.0324821	-4.37844	Cdk1	Non_Ev	None
596	0.842619	26.2626	3.03037	0.0207522	0.032521	-4.38151	Itch	Non_Ev	None
597	0.829578	23.5072	3.02789	0.0208219	0.0325392	-4.38508	Rnh1	Non_Ev	None
598	-0.663517	24.304	-3.02748	0.0208334	0.0325392	-4.38568	Tubb6	Non_Ev	None
599	-0.439657	26.4441	-2.99255	0.0218457	0.0340633	-4.43625	Gm10036	Non_Ev	None
600	0.7732	30.0725	2.98956	0.0219348	0.0341102	-4.44058	Hspa5	Non_Ev	None
601	-0.656299	22.7157	-2.98861	0.0219632	0.0341102	-4.44195	Abhd17b	Non_Ev	None
602	0.517548	23.5371	2.98787	0.0219854	0.0341102	-4.44303	Rpl37a	Non_Ev	None
603	-0.85179	21.2926	-2.97695	0.0223147	0.0345637	-4.45886	Fdps	Non_Ev	None
604	-0.452644	30.2834	-2.96974	0.022535	0.0348462	-4.46931	Atp1a1	Non_Ev	None
605	0.371914	24.7154	2.96855	0.0225717	0.0348462	-4.47104	Slc23a2	Non_Ev	None
606	0.896048	22.8354	2.95122	0.0231117	0.035621	-4.49619	Fkbp4	Non_Ev	None
607	0.882434	21.4704	2.94686	0.0232498	0.0357749	-4.50252	Tpm1	Non_Ev	None
608	-0.727209	24.146	-2.94429	0.0233316	0.0358416	-4.50625	NA..299	Non_Ev	None
609	-1.11697	23.9287	-2.9413	0.0234273	0.0359296	-4.51061	Slc5a6	Non_Ev	None
610	-0.413242	27.1806	-2.93531	0.02362	0.0361657	-4.51931	Cct3	Non_Ev	None
611	-0.964017	27.2078	-2.92461	0.0239684	0.036639	-4.53486	H2afv	Non_Ev	None
612	1.76429	21.5373	2.92283	0.024027	0.0366686	-4.53745	Plod3	Non_Ev	None
613	-0.539064	23.7841	-2.9003	0.0247804	0.0377568	-4.57023	NA..71	Non_Ev	None
614	-0.342311	22.78	-2.89401	0.0249952	0.038022	-4.57938	Steap1	Non_Ev	None
615	-0.481157	25.5525	-2.87336	0.025715	0.0390533	-4.60947	Rab1b	Non_Ev	None
616	0.769607	22.8835	2.86648	0.0259595	0.0393606	-4.61949	Napa	Non_Ev	None
617	-0.63243	21.2461	-2.83499	0.0271109	0.0410398	-4.66542	Ipo11	Non_Ev	None
618	0.385541	25.4163	2.82242	0.0275856	0.0416909	-4.68378	Racgap1	Non_Ev	None
619	-1.32471	24.3381	-2.80711	0.0281758	0.0425141	-4.70614	NA..301	Non_Ev	None
620	0.927152	28.0594	2.80234	0.0283623	0.0427265	-4.71311	Col4a1	Non_Ev	None
621	0.6392	26.1072	2.79276	0.0287412	0.0432275	-4.72712	Calm3	Non_Ev	None
622	-0.550415	22.7375	-2.79042	0.0288342	0.0432393	-4.73052	NA..53	Non_Ev	None
623	-0.35553	24.2548	-2.78915	0.028885	0.0432393	-4.73238	NA..103	Non_Ev	None
624	-0.539725	23.0525	-2.78908	0.028888	0.0432393	-4.73249	Hras	Non_Ev	None
625	0.430869	25.6469	2.78653	0.02899	0.0433226	-4.73621	M6pr	Non_Ev	None
626	-0.448098	26.7005	-2.78102	0.0292123	0.0435462	-4.74427	Slc31a1	Non_Ev	None
627	-0.433827	29.4017	-2.77949	0.0292743	0.0435462	-4.74651	Tuba1b	Non_Ev	None
628	-1.92708	22.4191	-2.77937	0.0292794	0.0435462	-4.74669	NA..57	Non_Ev	None
629	0.666547	21.4686	2.77545	0.0294389	0.0437137	-4.75242	Irgm1	Non_Ev	None
630	-1.10549	22.9079	-2.7712	0.0296129	0.0439023	-4.75863	Akr1b1	Non_Ev	None
631	0.495492	24.6722	2.75359	0.0303462	0.0449181	-4.7844	Cavin1	Non_Ev	None
632	0.607731	28.4111	2.75009	0.0304941	0.0450656	-4.78952	Lgals1	Canonical_marker	None
633	0.628783	21.8585	2.74749	0.0306045	0.0451574	-4.79333	Lamtor5	Non_Ev	None
634	0.500768	28.0481	2.7347	0.0311537	0.0458952	-4.81205	Myof	Non_Ev	None
635	-0.583437	21.6631	-2.70907	0.0322861	0.0474885	-4.84959	Cacybp	Non_Ev	None
636	0.624786	22.9814	2.70213	0.0326002	0.0478751	-4.85976	Cldn12	Non_Ev	None
637	-0.419082	24.2267	-2.69908	0.0327395	0.0480043	-4.86424	Psen1	Non_Ev	None
638	-0.7538	23.2367	-2.66938	0.0341262	0.0499591	-4.90777	Rps12.ps3	Non_Ev	None
639	0.947863	20.8875	2.66019	0.0345679	0.0505264	-4.92125	Rrm1	Non_Ev	None
640	-0.531441	26.0854	-2.64562	0.0352804	0.0514873	-4.94262	Anxa11	Canonical_marker	None
641	-0.387099	25.571	-2.62559	0.0362856	0.0528717	-4.97202	Eef1g	Non_Ev	None
642	-1.01918	21.2587	-2.60382	0.0374118	0.0544278	-5.00396	Cand1	Non_Ev	None
643	0.584013	22.2889	2.59927	0.0376521	0.0546921	-5.01064	Frs2	Non_Ev	None
644	-0.614431	23.3301	-2.59074	0.0381062	0.0552565	-5.02316	Tanc1	Non_Ev	None
645	-0.988768	25.2841	-2.58976	0.0381589	0.0552565	-5.0246	Rack1	Non_Ev	None
646	0.499305	21.0719	2.54364	0.04072	0.0588738	-5.09229	Cab39	Non_Ev	None
647	-0.353783	22.0303	-2.50856	0.0427886	0.061769	-5.1438	Lman2	Non_Ev	None
648	0.675985	23.7524	2.49975	0.0433248	0.0624466	-5.15672	Mark2	Non_Ev	None
649	-0.383443	24.8899	-2.49684	0.0435036	0.0626076	-5.161	Mthfd1	Non_Ev	None
650	-0.458302	25.3214	-2.49432	0.0436588	0.0627344	-5.16469	Vars	Non_Ev	None
651	-0.333649	23.0159	-2.47878	0.0446301	0.0640315	-5.1875	Gpr39	Non_Ev	None
652	-0.708141	28.4411	-2.46916	0.0452429	0.0648111	-5.20162	H2afj	Non_Ev	None
653	0.598178	20.4972	2.45968	0.0458546	0.0655869	-5.21553	NA..114	Non_Ev	None
654	-0.458923	26.5583	-2.45619	0.0460822	0.0658116	-5.22065	Rpl21	Non_Ev	None
655	0.76337	21.2037	2.45081	0.0464355	0.0662149	-5.22855	Ube2n	Non_Ev	None
656	0.816106	26.8405	2.4422	0.0470061	0.0669263	-5.24117	Rplp2	Non_Ev	None
657	-0.353657	29.1602	-2.43552	0.047454	0.0674613	-5.25097	Tubb4b	Non_Ev	None
658	-0.756436	23.2437	-2.43092	0.047765	0.0678001	-5.25772	H3f3a	Non_Ev	None
659	0.630161	23.4086	2.40273	0.0497171	0.0704639	-5.29904	Ranbp1	Non_Ev	None
660	-0.540565	22.8382	-2.38981	0.0506393	0.0716623	-5.31797	Pef1	Non_Ev	None
661	0.530128	21.2848	2.38091	0.0512851	0.0724664	-5.33101	Cnnm3	Non_Ev	None
662	-0.656529	23.3262	-2.37532	0.051695	0.0729352	-5.3392	Fabp5	Non_Ev	None
663	-0.301922	24.5968	-2.35785	0.0529971	0.0746596	-5.36477	Gng10	Non_Ev	None
664	0.305743	24.6786	2.35567	0.0531622	0.0747793	-5.36796	NA..41	Non_Ev	None
665	0.415895	24.1259	2.34729	0.0538015	0.0755649	-5.38023	Arhgef39	Non_Ev	None
666	-0.341854	24.377	-2.3438	0.0540695	0.0758272	-5.38533	Dip2c	Non_Ev	None
667	-0.503839	26.1051	-2.33609	0.0546672	0.0765505	-5.39661	Lin7c	Non_Ev	None
668	-0.315302	23.0604	-2.33037	0.055115	0.077062	-5.40497	Prkar2b	Non_Ev	None
669	-0.79131	21.9823	-2.32904	0.0552202	0.0770937	-5.40693	Pa2g4	Non_Ev	None
670	0.360445	25.4412	2.32684	0.0553935	0.0772202	-5.41013	Gnaq	Non_Ev	None
671	0.513583	27.2075	2.30423	0.0572112	0.0796352	-5.44318	Hspa1a	Non_Ev	None
672	-0.714062	23.0578	-2.25249	0.0616032	0.0856212	-5.51867	Hspa4	Non_Ev	None
673	0.315197	28.3769	2.21279	0.065206	0.0904939	-5.57644	Lgals3bp	Canonical_marker	None
674	0.818682	19.7913	2.20603	0.06584	0.0912382	-5.58626	Washc4	Non_Ev	None
675	0.525785	24.6168	2.20138	0.0662805	0.0917126	-5.59302	Rheb	Non_Ev	None
676	-0.255404	23.1349	-2.19396	0.0669884	0.092555	-5.60378	Ncstn	Non_Ev	None
677	-0.458184	25.9375	-2.18884	0.0674827	0.0929932	-5.61123	Rpl27a	Non_Ev	None
678	0.869422	20.0886	2.18783	0.0675796	0.0929932	-5.61268	Kpna6	Non_Ev	None
679	-0.789234	22.659	-2.18758	0.0676043	0.0929932	-5.61305	Sf3b1	Non_Ev	None
680	-0.278224	27.3536	-2.15223	0.0711193	0.0976845	-5.66428	Ralb	Non_Ev	None
681	-0.285113	22.6611	-2.13987	0.0723918	0.0992863	-5.68216	Ubtd2	Non_Ev	None
682	0.313957	27.627	2.13865	0.0725187	0.0993145	-5.68393	Cfl1	Non_Ev	None
683	0.345324	23.9704	2.12391	0.0740685	0.101288	-5.70522	Prdx2	Non_Ev	None
684	0.364112	25.6177	2.1184	0.0746567	0.101944	-5.71318	Slc6a6	Non_Ev	None
685	0.313935	19.5053	2.10765	0.0758168	0.103377	-5.72868	Trip12	Non_Ev	None
686	-0.409579	20.7945	-2.09616	0.0770778	0.104943	-5.74524	Plaa	Non_Ev	None
687	-0.694452	25.0943	-2.08019	0.0788657	0.107221	-5.76823	Spata5	Non_Ev	None
688	-0.525171	22.6318	-2.07912	0.0789876	0.10723	-5.76978	Scamp2	Non_Ev	None
689	-0.42955	23.8654	-2.07464	0.0794972	0.107765	-5.77622	Txnl1	Non_Ev	None
690	0.318399	24.3575	2.06323	0.0808095	0.109386	-5.7926	Tspan5	Canonical_marker	None
691	0.404645	25.0818	2.04847	0.0825414	0.111568	-5.81379	Lgals3	Canonical_marker	None
692	-0.334922	25.8734	-2.04321	0.0831671	0.112252	-5.82133	Ap2m1	Non_Ev	None
693	-0.340202	26.8618	-2.03887	0.0836867	0.11279	-5.82754	Ssc5d	Non_Ev	None
694	-0.42472	24.9985	-2.03464	0.0841965	0.113313	-5.8336	Txn	Non_Ev	None
695	0.266229	24.8776	2.02913	0.0848657	0.11405	-5.84149	Vps36	Non_Ev	None
696	0.593965	22.6528	2.0271	0.0851134	0.114218	-5.84439	NA..172	Non_Ev	None
697	0.439055	24.1918	2.02236	0.0856949	0.114834	-5.85117	Utrn	Non_Ev	None
698	0.281813	24.0842	2.01557	0.0865339	0.115792	-5.86086	Usp5	Non_Ev	None
699	0.805935	22.1357	1.99128	0.0896057	0.119668	-5.89552	Llgl2	Non_Ev	None
700	0.867871	21.8957	1.99065	0.0896868	0.119668	-5.89642	Vps35	Non_Ev	None
701	-0.262884	27.3828	-1.9889	0.0899123	0.119798	-5.89891	Plxna1	Non_Ev	None
702	-0.413365	26.0847	-1.98034	0.0910242	0.121106	-5.91109	Rpl18a	Non_Ev	None
703	1.14231	23.4861	1.97242	0.0920656	0.122318	-5.92236	Pcna	Non_Ev	None
704	0.501371	22.6828	1.96148	0.0935227	0.124077	-5.93789	Eif6	Non_Ev	None
705	-0.244898	24.1361	-1.94325	0.0960015	0.127185	-5.96372	Steap2	Non_Ev	None
706	-0.450848	24.1508	-1.92926	0.0979483	0.12958	-5.98351	Lnpep	Non_Ev	None
707	-0.235748	26.3629	-1.9203	0.0992158	0.131072	-5.99616	Rhog	Non_Ev	None
708	-0.471388	22.8612	-1.90864	0.100889	0.133094	-6.0126	Gstp1	Non_Ev	None
709	-0.447283	24.3601	-1.90695	0.101134	0.133228	-6.01498	Rtcb	Non_Ev	None
710	-0.711459	28.9961	-1.90404	0.101556	0.133596	-6.01907	Vcp	Non_Ev	None
711	-0.453011	24.3772	-1.89269	0.103223	0.135598	-6.03504	2011-09-01	Non_Ev	None
712	-0.368161	25.4426	-1.88534	0.104315	0.136841	-6.04536	Myo10	Non_Ev	None
713	0.280343	25.0156	1.8743	0.10598	0.138829	-6.06084	Sntb2	Non_Ev	None
714	-0.249941	28.5654	-1.87098	0.106485	0.139295	-6.06549	Eno1	Non_Ev	None
715	-0.480921	25.1979	-1.86548	0.107328	0.140202	-6.0732	Slc39a6	Non_Ev	None
716	-0.327886	23.1417	-1.83096	0.112767	0.147101	-6.12137	X9530068E07Rik	Non_Ev	None
717	0.386677	22.1367	1.80207	0.117524	0.153092	-6.16145	Mob1b	Non_Ev	None
718	0.241845	23.0513	1.79661	0.118444	0.154076	-6.169	Dkc1	Non_Ev	None
719	-0.249795	26.4973	-1.79395	0.118896	0.154449	-6.17268	Ap2a2	Non_Ev	None
720	-0.237996	24.1791	-1.79026	0.119523	0.155048	-6.17777	Grb2	Non_Ev	None
721	-0.224674	31.3904	-1.78847	0.119829	0.15523	-6.18024	Fat1	Non_Ev	None
722	-0.348609	25.5436	-1.77402	0.122328	0.158247	-6.20016	Dhx9	Non_Ev	None
723	0.481585	22.135	1.77149	0.122771	0.1586	-6.20364	Stxbp1	Non_Ev	None
724	0.443305	25.3561	1.74635	0.127255	0.164166	-6.23815	Sema3c	Non_Ev	None
725	-0.28923	27.2266	-1.73118	0.130036	0.167523	-6.25888	Hsp90aa1	Non_Ev	None
726	-0.300506	26.8484	-1.72658	0.13089	0.16839	-6.26515	Cct6a	Non_Ev	None
727	-0.838614	20.301	-1.71869	0.132369	0.170059	-6.2759	Nedd8	Non_Ev	None
728	0.262774	24.9887	1.71209	0.133619	0.171429	-6.28488	Ppfibp1	Non_Ev	None
729	0.365827	21.6832	1.70994	0.134028	0.171718	-6.2878	Sh3glb1	Non_Ev	None
730	1.89394	20.5883	1.70763	0.13447	0.171852	-6.29094	Efemp2	Non_Ev	None
731	-0.252371	26.8078	-1.70746	0.134501	0.171852	-6.29116	Cct4	Non_Ev	None
732	0.283753	23.1935	1.70594	0.134792	0.171989	-6.29322	NA..78	Non_Ev	None
733	-0.240198	26.0638	-1.69808	0.136307	0.173684	-6.30387	Phgdh	Non_Ev	None
734	0.512335	22.5899	1.67963	0.139928	0.178056	-6.32882	Sema4b	Non_Ev	None
735	-0.307079	27.0972	-1.67334	0.141183	0.179408	-6.33729	Loxl4	Non_Ev	None
736	0.263168	24.9096	1.67115	0.141624	0.179724	-6.34025	Nectin2	Non_Ev	None
737	-0.366172	21.1148	-1.65311	0.145294	0.184132	-6.36448	Gys1	Non_Ev	None
738	-1.20361	23.3376	-1.6521	0.145502	0.184145	-6.36583	Mxra8	Non_Ev	None
739	0.288833	26.3703	1.64392	0.147199	0.18604	-6.37678	Dag1	Non_Ev	None
740	0.723869	24.3414	1.63962	0.148098	0.186923	-6.38253	NA..39	Non_Ev	None
741	0.231812	23.96	1.62674	0.150821	0.190104	-6.3997	Rab39a	Non_Ev	None
742	0.246577	22.6085	1.62164	0.151914	0.191223	-6.40649	Slc9a1	Non_Ev	None
743	-0.270098	27.0403	-1.61349	0.153673	0.193178	-6.41731	Rab10	Non_Ev	None
744	0.342976	20.7883	1.60647	0.155206	0.194842	-6.42662	Agap1	Non_Ev	None
745	-0.384593	21.1631	-1.59994	0.156644	0.196383	-6.43526	NA..270	Non_Ev	None
746	-0.372121	22.9432	-1.59003	0.158849	0.198881	-6.44834	Sf3b3	Non_Ev	None
747	0.477457	22.6721	1.5782	0.16152	0.20174	-6.46391	Adsl	Non_Ev	None
748	-0.666066	22.8261	-1.578	0.161564	0.20174	-6.46417	Ppp2ca	Non_Ev	None
749	-0.468358	21.5325	-1.57069	0.163237	0.203556	-6.47377	Copz1	Non_Ev	None
750	-0.331707	20.9804	-1.5357	0.171465	0.213531	-6.5194	Impa1	Non_Ev	None
751	-0.294082	27.2918	-1.53161	0.172451	0.214473	-6.52471	Anxa4	Canonical_marker	None
752	-0.295189	21.9899	-1.52664	0.173657	0.215685	-6.53114	Lims1	Non_Ev	None
753	0.248111	23.6941	1.52382	0.174345	0.216253	-6.53479	Snf8	Non_Ev	None
754	0.616275	22.8863	1.5127	0.177081	0.219355	-6.54914	Ppid	Non_Ev	None
755	0.394625	21.0061	1.50975	0.177814	0.219971	-6.55294	Akr1b8	Non_Ev	None
756	-0.235927	26.547	-1.50368	0.179329	0.221552	-6.56074	Cdc42	Non_Ev	None
757	0.204756	28.276	1.49422	0.181716	0.224204	-6.57287	Nedd4l	Non_Ev	None
758	0.210688	25.1385	1.47448	0.186789	0.230159	-6.59807	Rpn1	Non_Ev	None
759	-0.293365	25.2605	-1.46639	0.188907	0.232463	-6.60835	Rab1A	Non_Ev	None
760	-0.344503	26.1088	-1.46439	0.189433	0.232803	-6.61089	Anxa1	Canonical_marker	None
761	0.968821	21.768	1.46118	0.190281	0.233538	-6.61495	Irs2	Non_Ev	None
762	0.437401	21.5475	1.45687	0.191427	0.234636	-6.62041	Rspry1	Non_Ev	None
763	-0.55387	25.7278	-1.44602	0.194335	0.237631	-6.63411	Bmp1	Non_Ev	None
764	-0.416923	25.0926	-1.44585	0.194379	0.237631	-6.63431	Kif13b	Non_Ev	None
765	-0.297579	25.2377	-1.44369	0.194963	0.238034	-6.63704	Prdx4	Non_Ev	None
766	-0.422167	21.9899	-1.43519	0.197279	0.240546	-6.64773	Gaa	Non_Ev	None
767	0.19041	27.0015	1.43121	0.198369	0.24156	-6.65271	NA..161	Non_Ev	None
768	-0.287048	22.715	-1.40628	0.205332	0.249713	-6.6838	Ptpn11	Non_Ev	None
769	-0.206839	27.4284	-1.39967	0.207215	0.251676	-6.692	Tcp1	Non_Ev	None
770	-0.209325	27.1577	-1.39604	0.208255	0.252611	-6.69649	Cct5	Non_Ev	None
771	0.397944	21.5711	1.39492	0.208576	0.252672	-6.69787	Lasp1	Non_Ev	None
772	0.722523	22.7839	1.39306	0.209113	0.252994	-6.70017	Ahcy	Non_Ev	None
773	-0.226628	24.1237	-1.37569	0.214176	0.258785	-6.72156	Tnfrsf10b	Non_Ev	None
774	-0.236363	26.8347	-1.37228	0.215183	0.259666	-6.72574	Cct7	Non_Ev	None
775	0.303576	26.0682	1.34799	0.222478	0.268122	-6.75535	Actn4	Non_Ev	None
776	0.263009	24.8309	1.33419	0.226719	0.27288	-6.77204	Itm2b	Non_Ev	None
777	0.824617	21.1368	1.29406	0.239462	0.287848	-6.82001	Otud7b	Non_Ev	None
778	0.292084	25.3451	1.2734	0.246263	0.295642	-6.84437	S100a11	Non_Ev	None
779	-0.476885	22.3542	-1.26236	0.249967	0.299411	-6.85729	Park7	Non_Ev	None
780	-0.232798	26.1651	-1.26213	0.250044	0.299411	-6.85756	Pvr	Non_Ev	None
781	0.246348	21.3434	1.25421	0.25273	0.30224	-6.86678	Mib1	Non_Ev	None
782	-0.531644	21.5292	-1.24842	0.25471	0.304219	-6.8735	Phlda3	Non_Ev	None
783	0.269047	22.3823	1.23592	0.259028	0.308981	-6.88794	NA..307	Non_Ev	None
784	-0.32388	23.7902	-1.23299	0.26005	0.309805	-6.89132	Atp6v0c	Non_Ev	None
785	-0.213185	23.6772	-1.22359	0.263354	0.313341	-6.90212	Slc39a10	Non_Ev	None
786	-0.305983	23.1454	-1.20944	0.268388	0.318925	-6.91825	Fyn	Non_Ev	None
787	-0.215817	22.1439	-1.19866	0.272282	0.32314	-6.93047	Slc20a2	Non_Ev	None
788	0.213591	24.6054	1.19658	0.273039	0.323627	-6.93282	Rab2a	Non_Ev	None
789	-0.946708	23.5493	-1.17973	0.279232	0.330548	-6.95175	Ston1	Non_Ev	None
790	0.193876	27.3071	1.17588	0.280666	0.331826	-6.95606	Pdcd6	Canonical_marker	None
791	-0.142364	27.0946	-1.16999	0.282868	0.334006	-6.96262	Cct2	Non_Ev	None
792	-0.261486	23.0993	-1.16347	0.285324	0.336481	-6.96987	Myo1d	Non_Ev	None
793	0.39252	25.7388	1.15789	0.287439	0.338547	-6.97604	Rplp1	Non_Ev	None
794	0.744121	21.8338	1.15334	0.289172	0.34016	-6.98106	Hsp90b1	Non_Ev	None
795	0.179821	27.2831	1.14731	0.291484	0.342448	-6.98769	Atp2b1	Non_Ev	None
796	-0.2805	22.2307	-1.11287	0.304986	0.357779	-7.02513	NA..142	Non_Ev	None
797	-0.159104	25.1643	-1.11209	0.3053	0.357779	-7.02598	Aars	Non_Ev	None
798	-0.250683	24.5235	-1.11045	0.305955	0.358097	-7.02774	Vta1	Non_Ev	None
799	0.310029	22.0843	1.1083	0.306816	0.358656	-7.03005	Glrx3	Non_Ev	None
800	-0.285283	23.793	-1.10224	0.309256	0.360764	-7.03654	Ctdsp1	Non_Ev	None
801	0.187969	23.1787	1.10117	0.309689	0.360764	-7.03768	Rasa2	Non_Ev	None
802	-0.696454	22.2594	-1.10095	0.309779	0.360764	-7.03792	Thbs3	Non_Ev	None
803	0.184925	26.481	1.09532	0.312065	0.362975	-7.04393	Stxbp3	Non_Ev	None
804	0.157805	23.6204	1.08653	0.315658	0.366698	-7.05325	Ninj1	Non_Ev	None
805	0.227602	22.5398	1.06995	0.322531	0.373552	-7.07071	Eif1	Non_Ev	None
806	0.249296	22.6393	1.06932	0.322796	0.373552	-7.07137	Rab12	Non_Ev	None
807	-0.144965	25.0646	-1.06877	0.323026	0.373552	-7.07195	Rab31	Non_Ev	None
808	-0.243573	21.1663	-1.06845	0.323159	0.373552	-7.07228	Lancl2	Non_Ev	None
809	0.162741	24.253	1.0641	0.324984	0.375197	-7.07682	Fam49b	Non_Ev	None
810	0.153653	22.0445	1.0561	0.328362	0.37863	-7.08514	F11r	Non_Ev	None
811	-0.247919	23.4454	-1.05128	0.330412	0.380524	-7.09013	Actr1b	Non_Ev	None
812	-0.933532	24.1087	-1.04964	0.331116	0.380865	-7.09184	Psmd6	Non_Ev	None
813	-0.178879	26.1993	-1.04729	0.332119	0.381549	-7.09426	Ap2b1	Non_Ev	None
814	0.36597	20.2924	1.02085	0.343592	0.394244	-7.12128	Abr	Non_Ev	None
815	0.312833	23.3747	1.01657	0.345479	0.395923	-7.12561	Cpne3	Non_Ev	None
816	-0.506768	25.5043	-1.01347	0.34685	0.397007	-7.12874	Vps4b	Non_Ev	None
817	0.190987	26.7294	1.00937	0.348673	0.398605	-7.13287	Ldha	Non_Ev	None
818	-0.164383	26.7994	-0.992737	0.356136	0.406639	-7.14947	Slc2a1	Non_Ev	None
819	-0.155264	21.1974	-0.988599	0.358012	0.408282	-7.15357	NA..70	Non_Ev	None
820	0.394581	21.9962	0.983291	0.36043	0.410538	-7.15881	Cdc42se1	Non_Ev	None
821	-0.119087	22.2969	-0.9744	0.364508	0.414678	-7.16754	Rab9	Non_Ev	None
822	-0.160116	24.3647	-0.969487	0.366778	0.416752	-7.17234	Laptm4a	Non_Ev	None
823	-0.120699	28.6703	-0.958971	0.371671	0.421799	-7.18255	Slc16a1	Non_Ev	None
824	-0.18368	24.899	-0.956108	0.373012	0.422807	-7.18531	Lhfpl2	Non_Ev	None
825	-0.201575	22.0712	-0.94407	0.378691	0.428724	-7.19687	Aacs	Non_Ev	None
826	0.24438	21.0704	0.941487	0.379918	0.429592	-7.19934	Prep	Non_Ev	None
827	0.97791	21.1859	0.925554	0.387554	0.437514	-7.21443	NA..296	Non_Ev	None
828	-0.149794	24.402	-0.924921	0.38786	0.437514	-7.21503	Rab18	Non_Ev	None
829	-0.314357	23.2713	-0.914534	0.392904	0.442668	-7.22476	Pacsin2	Non_Ev	None
830	-0.342034	22.1784	-0.912039	0.394123	0.443307	-7.22708	Arhgef2	Non_Ev	None
831	-0.142061	24.6815	-0.911431	0.39442	0.443307	-7.22765	2002-09-01	Non_Ev	None
832	-0.310512	22.1252	-0.906434	0.396871	0.445526	-7.23229	Psmd5	Non_Ev	None
833	0.166339	20.8073	0.866428	0.416905	0.467184	-7.2687	Vapa	Non_Ev	None
834	-0.161839	24.4379	-0.86592	0.417164	0.467184	-7.26915	Gars	Non_Ev	None
835	-0.151892	24.1857	-0.863452	0.418424	0.468034	-7.27136	Nradd	Non_Ev	None
836	-0.13836	23.8918	-0.851046	0.424802	0.4746	-7.28235	Chmp1b2	Non_Ev	None
837	0.114537	29.3987	0.838912	0.431108	0.48107	-7.29299	Tsg101	Canonical_marker	None
838	-0.411995	22.4127	-0.820933	0.440576	0.491047	-7.30851	Ptp4a2	Non_Ev	None
839	-0.175902	23.7407	-0.815337	0.443552	0.493776	-7.31329	Ilk	Non_Ev	None
840	-0.143821	21.5472	-0.808801	0.447047	0.497074	-7.31884	Nhp2	Non_Ev	None
841	-0.124873	21.1475	-0.803799	0.449735	0.499468	-7.32306	Spry2	Non_Ev	None
842	0.100266	28.3202	0.802235	0.450577	0.499809	-7.32437	Vps37b	Non_Ev	None
843	0.177551	22.4062	0.78528	0.459784	0.509417	-7.33849	Ndfip1	Non_Ev	None
844	-0.551956	21.8222	-0.780716	0.462285	0.511581	-7.34225	Psmd12	Non_Ev	None
845	-0.106499	24.2066	-0.770676	0.467819	0.517092	-7.35045	Shisa4	Non_Ev	None
846	-0.0959838	24.7251	-0.750257	0.479214	0.529061	-7.36686	Rab8a	Non_Ev	None
847	0.382753	21.5214	0.738505	0.485857	0.535762	-7.37614	Usp14	Non_Ev	None
848	0.119128	28.3589	0.732463	0.489296	0.538918	-7.38086	Vps28	Non_Ev	None
849	0.129321	22.3194	0.726634	0.492629	0.54195	-7.38538	Stam2	Non_Ev	None
850	-0.267397	24.9736	-0.703479	0.50602	0.556026	-7.40305	Scamp3	Non_Ev	None
851	-0.113388	23.8988	-0.697977	0.509236	0.558903	-7.40717	Arhgdia	Non_Ev	None
852	0.16228	20.7245	0.688097	0.515046	0.564616	-7.41451	Blvrb	Non_Ev	None
853	0.431691	22.2764	0.685748	0.516433	0.565473	-7.41624	D630045J12Rik	Non_Ev	None
854	-0.153401	20.1242	-0.667788	0.52712	0.576499	-7.42931	Abracl	Non_Ev	None
855	-0.165108	21.6079	-0.656401	0.533969	0.583306	-7.43744	Fxyd5	Non_Ev	None
856	0.141406	23.3316	0.650348	0.537632	0.586622	-7.44171	Tgfbr1	Non_Ev	None
857	-0.160303	21.5453	-0.647755	0.539206	0.587652	-7.44352	NA..223	Non_Ev	None
858	-0.177085	24.0113	-0.643722	0.54166	0.589639	-7.44634	Ddx3x	Non_Ev	None
859	-0.316485	22.3683	-0.642021	0.542697	0.59008	-7.44752	Kif5b	Non_Ev	None
860	-0.145228	24.8253	-0.618094	0.557413	0.605376	-7.46387	Cad	Non_Ev	None
861	0.136194	27.0255	0.598311	0.569762	0.618069	-7.47697	S100a10	Non_Ev	None
862	0.0880918	22.4536	0.594524	0.572144	0.619933	-7.47944	Skp1a	Non_Ev	None
863	0.0978432	24.8594	0.587726	0.576435	0.623859	-7.48383	Uevld	Non_Ev	None
864	-0.0867219	27.3054	-0.586475	0.577227	0.623993	-7.48463	Vps37c	Non_Ev	None
865	0.185543	21.1311	0.583268	0.579259	0.625466	-7.48668	Rai14	Non_Ev	None
866	-0.0865808	22.6114	-0.564778	0.591058	0.637469	-7.4983	Cstb	Non_Ev	None
867	-0.0968707	26.5188	-0.559513	0.594443	0.640381	-7.50155	Cct8	Non_Ev	None
868	-0.0942469	22.9279	-0.553899	0.598064	0.643539	-7.50498	Adam17	Non_Ev	None
869	0.0838686	23.7073	0.538526	0.608044	0.653525	-7.51422	Ube2v1	Non_Ev	None
870	-0.0682718	25.9744	-0.532203	0.612176	0.657209	-7.51795	Cd47	Non_Ev	None
871	-0.120607	25.3053	-0.524673	0.617115	0.661752	-7.52234	NA..88	Non_Ev	None
872	-0.0880207	27.4094	-0.513456	0.624515	0.668918	-7.52877	Tspan4	Canonical_marker	None
873	0.12698	25.1875	0.512031	0.625458	0.669161	-7.52958	Kpnb1	Non_Ev	None
874	0.573755	27.2674	0.484406	0.643896	0.688099	-7.54484	Cse1l	Non_Ev	None
875	0.170115	20.6533	0.469618	0.65388	0.69797	-7.55268	Pgpep1	Non_Ev	None
876	-0.134317	22.6581	-0.461636	0.659301	0.702954	-7.55682	Tars	Non_Ev	None
877	0.178133	22.0373	0.454609	0.664093	0.707255	-7.5604	Hyou1	Non_Ev	None
878	-0.103366	23.4238	-0.449545	0.667556	0.709613	-7.56296	Sec23b	Non_Ev	None
879	-0.169409	20.4741	-0.44915	0.667827	0.709613	-7.56316	Vps29	Non_Ev	None
880	0.120411	20.2706	0.439702	0.674314	0.715692	-7.56785	Actl6a	Non_Ev	None
881	-0.0972412	26.673	-0.428074	0.682338	0.723387	-7.57349	Rasa3	Non_Ev	None
882	-0.0679665	23.9288	-0.421573	0.686844	0.727339	-7.57658	Rab22a	Non_Ev	None
883	0.0818833	22.0691	0.416774	0.69018	0.730043	-7.57883	Ppp2r5d	Non_Ev	None
884	0.191095	19.5521	0.40843	0.695997	0.735363	-7.58269	Prkar2a	Non_Ev	None
885	-0.0629032	25.3704	-0.380875	0.715364	0.754971	-7.59491	Cldnd1	Non_Ev	None
886	0.173865	23.4651	0.375483	0.719181	0.758143	-7.59721	Try10	Non_Ev	None
887	-0.0694821	21.6233	-0.363685	0.727563	0.766115	-7.60212	Wbp2	Non_Ev	None
888	0.0576132	26.8426	0.35998	0.730204	0.76803	-7.60363	Rab6a	Non_Ev	None
889	-0.105044	23.8491	-0.351835	0.736024	0.77328	-7.6069	Pgam1	Non_Ev	None
890	0.10143	22.6824	0.342633	0.74262	0.779334	-7.61051	NA..298	Non_Ev	None
891	0.134715	23.2918	0.33026	0.751529	0.787798	-7.61522	Eif2s3x	Non_Ev	None
892	-0.0946249	21.7921	-0.325374	0.755058	0.79061	-7.61703	NA..206	Non_Ev	None
893	0.0408492	28.9107	0.295104	0.777061	0.812738	-7.62768	Slc38a2	Non_Ev	None
894	0.044747	23.0814	0.279391	0.788572	0.823855	-7.63281	Pfkl	Non_Ev	None
895	0.0462094	25.705	0.272262	0.793814	0.828405	-7.63505	Clic4	Non_Ev	None
896	0.0326051	27.0688	0.267507	0.797316	0.831131	-7.6365	Chmp5	Non_Ev	None
897	-0.109833	21.0974	-0.25889	0.803677	0.836828	-7.63909	Tnpo3	Non_Ev	None
898	0.032285	27.3736	0.257459	0.804735	0.836996	-7.63951	Arf4	Non_Ev	None
899	0.0865185	20.872	0.253822	0.807426	0.838861	-7.64057	Tlnrd1	Non_Ev	None
900	0.0369805	24.3275	0.243198	0.815302	0.845924	-7.64358	Kpna2	Non_Ev	None
901	0.0332281	24.625	0.24221	0.816036	0.845924	-7.64385	Slc12a7	Non_Ev	None
902	0.059329	24.9172	0.237585	0.819473	0.848545	-7.64511	Ppp1ca	Non_Ev	None
903	-0.0314695	23.3012	-0.233793	0.822294	0.850003	-7.64613	Chmp6	Non_Ev	None
904	0.0475446	30.416	0.232142	0.823523	0.850003	-7.64657	Anxa2	Canonical_marker	None
905	-0.0474198	25.899	-0.232024	0.823611	0.850003	-7.6466	Rab11a	Non_Ev	None
906	0.057578	22.8212	0.229269	0.825663	0.850561	-7.64733	NA..46	Non_Ev	None
907	-0.0339814	29.9588	-0.228854	0.825973	0.850561	-7.64744	Eef1a1	Non_Ev	None
908	-0.0587342	21.6359	-0.217442	0.834491	0.858386	-7.65035	Cc2d1a	Non_Ev	None
909	0.0758977	20.8265	0.213962	0.837093	0.860115	-7.6512	Cul1	Non_Ev	None
910	-0.0655152	21.7814	-0.206369	0.842779	0.865006	-7.65303	Antxr2	Non_Ev	None
911	0.0715856	22.5932	0.191957	0.853599	0.875149	-7.65631	Elob	Non_Ev	None
912	-0.0310743	25.4091	-0.181553	0.861431	0.882211	-7.65853	Chmp3	Non_Ev	None
913	0.0255863	25.3818	0.166608	0.872712	0.892785	-7.66151	Iqgap3	Non_Ev	None
914	0.0279043	23.256	0.152226	0.883597	0.902932	-7.66414	Vamp8	Non_Ev	None
915	-0.0328153	27.0882	-0.138825	0.893766	0.912325	-7.66638	Actc1	Non_Ev	None
916	0.0286204	21.3155	0.135948	0.895952	0.913558	-7.66683	Capg	Non_Ev	None
917	-0.0262573	24.1961	-0.126965	0.902783	0.919519	-7.66818	Epb41l1	Non_Ev	None
918	-0.0392122	25.0182	-0.121824	0.906696	0.922499	-7.66892	Arf1	Non_Ev	None
919	0.0167842	24.232	0.118785	0.909011	0.923249	-7.66934	Gdi2	Non_Ev	None
920	-0.059473	22.7479	-0.118261	0.90941	0.923249	-7.66941	Uxs1	Non_Ev	None
921	-0.0165646	24.8966	-0.114113	0.912572	0.925453	-7.66996	Snd1	Non_Ev	None
922	0.0226028	24.9128	0.104292	0.920063	0.932038	-7.67119	Insr	Non_Ev	None
923	0.0879568	21.4333	0.100266	0.923137	0.934138	-7.67167	Ctps1	Non_Ev	None
924	-0.0240898	25.1717	-0.0985772	0.924427	0.934431	-7.67186	Dync1h1	Non_Ev	None
925	-0.0446363	23.1159	-0.0972376	0.92545	0.934454	-7.67201	Slk	Non_Ev	None
926	0.0148549	24.6372	0.0913443	0.929953	0.937346	-7.67265	NA..117	Non_Ev	None
927	0.0141922	28.7321	0.0908636	0.930321	0.937346	-7.6727	Epha2	Non_Ev	None
928	0.0515107	26.6197	0.0532882	0.959093	0.965294	-7.67581	Ahcyl1	Non_Ev	None
929	-0.00674988	22.7982	-0.051884	0.96017	0.965338	-7.6759	Fkbp1a	Non_Ev	None
930	-0.00717195	22.6498	-0.0398734	0.969384	0.973553	-7.67653	Abcc3	Non_Ev	None
931	0.00465065	22.666	0.0313134	0.975954	0.979098	-7.67688	Slc6a8	Non_Ev	None
932	-0.00388974	21.7273	-0.0237522	0.981759	0.983865	-7.67712	Stk25	Non_Ev	None
933	0.00327175	26.7047	0.0195107	0.985015	0.986071	-7.67723	Chmp2a	Non_Ev	None
934	-0.000325989	23.9987	-0.00180316	0.998615	0.998615	-7.67744	Dynll1	Non_Ev	None
